# Supplementary material for: Numb positively regulates Hedgehog signaling at the ciliary pocket
Source: Nat Commun. 2024 Apr 25;15:3365. doi: 10.1038/s41467-024-47244-1 (PMC11045789; doi:10.1038/s41467-024-47244-1)
Supplement: Supplementary file 4 — Supplementary Data 1 [file 41467_2024_47244_MOESM4_ESM.xlsx]

## Sheet: Legend
Table Legend
Candidates in "Without Shh": the intersection of candidates that meet the criteria in Supplementary Figure 3b and 3c.
Fold change (FC) and adjusted p-value represent Supplementary Figure 3C: (CiliumTurboID: -Shh+biotin)/ (NonCiliumTurboID: +Shh+biotin)
Candidates in "With Shh": the intersection of candidates that meet the criteria in Supplementary Figure 3d and 3e.
Fold change (FC) and adjust p-value represent Supplementary Figure 3E : (CiliumTurboID: +Shh+biotin)/ (NonCiliumTurboID: +Shh+biotin)
The P values were adjusted for multiple testing via the Benjamini-Hochberg procedure.

## Sheet: Without Shh
Description	Gene symbol	Uniprot ID	Fold change (FC)	Log2(FC)	Adjusted P-value	-Log10(adjusted p-value)
TBC1 domain family member 9B OS=Mus musculus OX=10090 GN=Tbc1d9b PE=1 SV=1	Tbc1d9b	Q5SVR0	27.4	4.7761	0.00137451	2.86185
Platelet-derived growth factor receptor alpha OS=Mus musculus OX=10090 GN=Pdgfra PE=1 SV=3	Pdgfra	P26618	23.9813	4.58384	2.8327e-10	9.5478
Neogenin OS=Mus musculus OX=10090 GN=Neo1 PE=1 SV=1	Neo1	E9QK04	21.0392	4.39501	1.71229e-06	5.76642
Isoform 2 of Complement component receptor 1-like protein OS=Mus musculus OX=10090 GN=Cr1l	Cr1l	Q64735-2	18.3498	4.19769	0.000219711	3.65815
Cell adhesion molecule-related/down-regulated by oncogenes OS=Mus musculus OX=10090 GN=Cdon PE=1 SV=2	Cdon	Q32MD9	16.675	4.05961	4.13212e-05	4.38383
Non-specific lipid-transfer protein OS=Mus musculus OX=10090 GN=Scp2 PE=1 SV=3	Scp2	P32020	14.7838	3.88594	0.000387111	3.41216
Electron transfer flavoprotein subunit beta OS=Mus musculus OX=10090 GN=Etfb PE=1 SV=3	Etfb	Q9DCW4	14.1799	3.82577	0.000501439	3.29978
Protocadherin 18 OS=Mus musculus OX=10090 GN=Pcdh18 PE=1 SV=2	Pcdh18	Q8VHR0	14.0252	3.80995	9.0883e-05	4.04152
Integrin beta-5 OS=Mus musculus OX=10090 GN=Itgb5 PE=1 SV=2	Itgb5	O70309	13.8613	3.79299	0.000744507	3.12813
Epidermal growth factor receptor OS=Mus musculus OX=10090 GN=Egfr PE=1 SV=1	Egfr	Q01279	13.7459	3.78093	4.83476e-05	4.31562
Smoothened homolog OS=Mus musculus OX=10090 GN=Smo PE=1 SV=2	Smo	P56726	12.5882	3.654	0.000543237	3.26501
Trans-Golgi network integral membrane protein 1 OS=Mus musculus OX=10090 GN=Tgoln1 PE=1 SV=1	Tgoln1	Q62313	12.1014	3.5971	0.000366819	3.43555
Vacuolar protein sorting-associated protein 18 homolog OS=Mus musculus OX=10090 GN=Vps18 PE=1 SV=2	Vps18	Q8R307	12.0921	3.59599	0.0157499	1.80272
3-ketoacyl-CoA thiolase A, peroxisomal OS=Mus musculus OX=10090 GN=Acaa1a PE=1 SV=1	Acaa1a	Q921H8	12.0463	3.59051	0.000451126	3.3457
NHS-like protein 2 OS=Mus musculus OX=10090 GN=Nhsl2 PE=1 SV=2	Nhsl2	B1AXH1	11.3774	3.50809	0.00961581	2.01701
SH3 domain-binding protein 4 OS=Mus musculus OX=10090 GN=Sh3bp4 PE=1 SV=1	Sh3bp4	Q921I6	11.3388	3.50319	6.19608e-06	5.20788
Cell surface hyaluronidase OS=Mus musculus OX=10090 GN=Cemip2 PE=1 SV=1	Cemip2	Q5FWI3	11.3333	3.5025	1.00202e-06	5.99912
G-protein coupled receptor 176 OS=Mus musculus OX=10090 GN=Gpr176 PE=1 SV=1	Gpr176	Q80WT4	11.2126	3.48705	4.04384e-05	4.39321
Adenylate cyclase type 6 OS=Mus musculus OX=10090 GN=Adcy6 PE=1 SV=1	Adcy6	F8VQ52	10.8795	3.44354	1.38278e-05	4.85925
Mediator of RNA polymerase II transcription subunit 12 OS=Mus musculus OX=10090 GN=Med12 PE=1 SV=1	Med12	A2AGH8	10.8232	3.43605	0.000918837	3.03676
Leucine-rich repeats and immunoglobulin-like domains protein 3 OS=Mus musculus OX=10090 GN=Lrig3 PE=1 SV=1	Lrig3	Q6P1C6	10.7284	3.42336	2.66479e-05	4.57434
Isoform 2 of Teneurin-4 OS=Mus musculus OX=10090 GN=Tenm4	Tenm4	Q3UHK6-2	10.5471	3.39877	0.00183286	2.73687
Platelet-derived growth factor receptor beta OS=Mus musculus OX=10090 GN=Pdgfrb PE=1 SV=2	Pdgfrb	P05622	10.4447	3.3847	4.76792e-05	4.32167
Leucine-rich repeats and immunoglobulin-like domains protein 1 OS=Mus musculus OX=10090 GN=Lrig1 PE=1 SV=2	Lrig1	P70193	10.1657	3.34563	1.97673e-06	5.70405
Phospholipid scramblase 3 OS=Mus musculus OX=10090 GN=Plscr3 PE=1 SV=1	Plscr3	Q9JIZ9	10.136	3.34142	0.0010212	2.99089
A-kinase anchor protein 12 OS=Mus musculus OX=10090 GN=Akap12 PE=1 SV=1	Akap12	Q9WTQ5	10.0896	3.33479	0.000318617	3.49673
Ankyrin repeat and SAM domain-containing protein 6 OS=Mus musculus OX=10090 GN=Anks6 PE=1 SV=2	Anks6	Q6GQX6	9.90741	3.30851	7.12666e-05	4.14711
Calreticulin OS=Mus musculus OX=10090 GN=Calr PE=1 SV=1	Calr	P14211	9.85379	3.30068	5.73508e-05	4.24146
Alkylglycerone-phosphate synthase OS=Mus musculus OX=10090 GN=Agps PE=1 SV=1	Agps	A2AL50	9.77465	3.28904	0.00132512	2.87774
Sacsin OS=Mus musculus OX=10090 GN=Sacs PE=1 SV=2	Sacs	Q9JLC8	9.69231	3.27684	0.00855593	2.06773
Matrix remodeling-associated protein 8 OS=Mus musculus OX=10090 GN=Mxra8 PE=1 SV=1	Mxra8	Q9DBV4	9.37701	3.22913	1.98802e-05	4.70158
Inactive tyrosine-protein kinase PRAG1 OS=Mus musculus OX=10090 GN=Prag1 PE=1 SV=3	Prag1	Q571I4	9.14717	3.19333	0.00035418	3.45078
Enoyl-CoA delta isomerase 2 OS=Mus musculus OX=10090 GN=Eci2 PE=1 SV=2	Eci2	Q9WUR2	9.12139	3.18925	0.000640235	3.19366
Cdc42 effector protein 4 OS=Mus musculus OX=10090 GN=Cdc42ep4 PE=1 SV=1	Cdc42ep4	Q9JM96	9.11354	3.18801	1.40384e-05	4.85268
Oncostatin-M-specific receptor subunit beta OS=Mus musculus OX=10090 GN=Osmr PE=1 SV=1	Osmr	O70458	9.08038	3.18275	3.46163e-05	4.46072
Lon protease homolog 2, peroxisomal OS=Mus musculus OX=10090 GN=Lonp2 PE=1 SV=1	Lonp2	Q9DBN5	9.03372	3.17532	0.00406673	2.39075
Protocadherin 7 OS=Mus musculus OX=10090 GN=Pcdh7 PE=1 SV=2	Pcdh7	E9Q2S0	8.91593	3.15639	5.11283e-05	4.29134
Microtubule-associated protein 2 OS=Mus musculus OX=10090 GN=Map2 PE=1 SV=2	Map2	P20357	8.62037	3.10775	0.0179911	1.74494
G-rich sequence factor 1 OS=Mus musculus OX=10090 GN=Grsf1 PE=1 SV=2	Grsf1	Q8C5Q4	8.58235	3.10137	0.00133876	2.8733
Thymidylate kinase OS=Mus musculus OX=10090 GN=Dtymk PE=1 SV=2	Dtymk	P97930	8.51064	3.08927	4.18438e-05	4.37837
Peroxisomal multifunctional enzyme type 2 OS=Mus musculus OX=10090 GN=Hsd17b4 PE=1 SV=3	Hsd17b4	P51660	8.47907	3.08391	0.000655036	3.18373
Voltage-dependent L-type calcium channel subunit alpha OS=Mus musculus OX=10090 GN=Cacna1c PE=1 SV=1	Cacna1c	A0A087WRZ6	8.34091	3.0602	4.41671e-06	5.3549
Fibroblast growth factor receptor 1 OS=Mus musculus OX=10090 GN=Fgfr1 PE=1 SV=2	Fgfr1	P16092	8.33448	3.05909	3.85096e-06	5.41443
3-mercaptopyruvate sulfurtransferase OS=Mus musculus OX=10090 GN=Mpst PE=1 SV=4	Mpst	Q99J99	8.28571	3.05063	0.00197525	2.70438
Tyrosine-protein kinase transmembrane receptor ROR2 OS=Mus musculus OX=10090 GN=Ror2 PE=1 SV=2	Ror2	Q9Z138	8.26923	3.04775	6.08082e-06	5.21604
Synemin OS=Mus musculus OX=10090 GN=Synm PE=1 SV=2	Synm	Q70IV5	8.14516	3.02594	0.000159312	3.79775
Solute carrier family 12 member 2 OS=Mus musculus OX=10090 GN=Slc12a2 PE=1 SV=1	Slc12a2	E9QM38	8.14236	3.02545	0.00152666	2.81626
EH domain-containing protein 2 OS=Mus musculus OX=10090 GN=Ehd2 PE=1 SV=1	Ehd2	Q8BH64	8.06695	3.01202	0.000216723	3.66409
Acyl-protein thioesterase 1 OS=Mus musculus OX=10090 GN=Lypla1 PE=1 SV=1	Lypla1	P97823	7.99281	2.9987	0.000636856	3.19596
Huntingtin-interacting protein 1 OS=Mus musculus OX=10090 GN=Hip1 PE=1 SV=2	Hip1	Q8VD75	7.96212	2.99315	0.0247741	1.606
MAGUK p55 subfamily member 6 OS=Mus musculus OX=10090 GN=Mpp6 PE=1 SV=1	Mpp6	Q9JLB0	7.90476	2.98272	0.000485912	3.31344
Isoform 2 of FAST kinase domain-containing protein 4 OS=Mus musculus OX=10090 GN=Tbrg4	Tbrg4	Q91YM4-2	7.8902	2.98006	0.000655034	3.18374
Ras GTPase-activating protein 3 OS=Mus musculus OX=10090 GN=Rasa3 PE=1 SV=2	Rasa3	Q60790	7.78559	2.96081	7.71816e-05	4.11249
Synaptosomal-associated protein 23 OS=Mus musculus OX=10090 GN=Snap23 PE=1 SV=1	Snap23	O09044	7.75714	2.95553	0.000648221	3.18828
Neurochondrin OS=Mus musculus OX=10090 GN=Ncdn PE=1 SV=1	Ncdn	Q9Z0E0	7.75536	2.95519	0.000620109	3.20753
Anthrax toxin receptor OS=Mus musculus OX=10090 GN=Antxr2 PE=1 SV=1	Antxr2	A0A0G2JE26	7.7437	2.95302	0.000300929	3.52154
Tyrosine-protein kinase receptor OS=Mus musculus OX=10090 GN=Igf1r PE=1 SV=1	Igf1r	E9QNX9	7.66038	2.93742	5.6557e-05	4.24751
Isoform 2 of Disks large homolog 1 OS=Mus musculus OX=10090 GN=Dlg1	Isoform 2 of Dlg1	Q811D0-2	7.63436	2.93251	0.000895223	3.04807
AFG3-like protein 2 OS=Mus musculus OX=10090 GN=Afg3l2 PE=1 SV=1	Afg3l2	Q8JZQ2	7.63299	2.93225	0.00207142	2.68373
Nucleolin OS=Mus musculus OX=10090 GN=Ncl PE=1 SV=2	Ncl	P09405	7.57402	2.92106	8.70814e-05	4.06007
Protein phosphatase Slingshot homolog 2 OS=Mus musculus OX=10090 GN=Ssh2 PE=1 SV=1	Ssh2	A0A0R4J2A0	7.56769	2.91985	0.00143486	2.84319
Protocadherin Fat 4 OS=Mus musculus OX=10090 GN=Fat4 PE=1 SV=2	Fat4	Q2PZL6	7.43303	2.89395	5.54009e-06	5.25648
Ferrochelatase OS=Mus musculus OX=10090 GN=Fech PE=1 SV=1	Fech	A0A494BAI5	7.38849	2.88528	0.000766528	3.11547
Isoform 2 of Heterogeneous nuclear ribonucleoprotein Q OS=Mus musculus OX=10090 GN=Syncrip	Syncrip	Q7TMK9-2	7.21269	2.85054	0.00175239	2.75637
Translational activator of cytochrome c oxidase 1 OS=Mus musculus OX=10090 GN=Taco1 PE=1 SV=1	Taco1	Q8K0Z7	7.18182	2.84435	0.000708511	3.14965
Interleukin-6 receptor subunit beta OS=Mus musculus OX=10090 GN=Il6st PE=1 SV=2	Il6st	Q00560	7.05795	2.81925	0.000893559	3.04888
Stonin-1 OS=Mus musculus OX=10090 GN=Ston1 PE=1 SV=2	Ston1	Q8CDJ8	7.03761	2.81509	1.66566e-05	4.77841
Isoform 2 of Protein SMG7 OS=Mus musculus OX=10090 GN=Smg7	Smg7	Q5RJH6-2	7.03217	2.81397	0.00197321	2.70483
DNA ligase OS=Mus musculus OX=10090 GN=Lig1 PE=1 SV=1	Lig1	Q3U4X8	7	2.80735	0.00161457	2.79194
Thrombospondin-2 OS=Mus musculus OX=10090 GN=Thbs2 PE=1 SV=2	Thbs2	Q03350	6.93015	2.79289	0.00330004	2.48148
WD repeat-containing protein 20 OS=Mus musculus OX=10090 GN=Wdr20 PE=1 SV=1	Wdr20	Q3UWE6	6.89628	2.78582	0.00262058	2.5816
Family with sequence similarity 171, member A1 OS=Mus musculus OX=10090 GN=Fam171a1 PE=1 SV=1	Fam171a1	A2ATL0	6.85965	2.77813	0.00199869	2.69925
Protein dispatched homolog 1 OS=Mus musculus OX=10090 GN=Disp1 PE=1 SV=2	Disp1	Q3TDN0	6.85821	2.77783	0.00411873	2.38524
Heterogeneous nuclear ribonucleoproteins A2/B1 OS=Mus musculus OX=10090 GN=Hnrnpa2b1 PE=1 SV=2	Hnrnpa2b1	O88569	6.78545	2.76244	0.00434457	2.36205
Plexin-A1 OS=Mus musculus OX=10090 GN=Plxna1 PE=1 SV=1	Plxna1	P70206	6.74845	2.75456	2.25976e-05	4.64594
Cellular retinoic acid-binding protein 1 OS=Mus musculus OX=10090 GN=Crabp1 PE=1 SV=2	Crabp1	P62965	6.66023	2.73557	0.00345141	2.462
Ankycorbin OS=Mus musculus OX=10090 GN=Rai14 PE=1 SV=1	Rai14	Q9EP71	6.59534	2.72145	4.83487e-05	4.31562
Cytospin-B OS=Mus musculus OX=10090 GN=Specc1 PE=1 SV=1	Specc1	A0A0J9YUR2	6.58845	2.71994	4.12888e-05	4.38417
Heterogeneous nuclear ribonucleoprotein R OS=Mus musculus OX=10090 GN=Hnrnpr PE=1 SV=1	Hnrnpr	Q8VHM5	6.53016	2.70712	0.000118889	3.92486
Low-density lipoprotein receptor-related protein 6 OS=Mus musculus OX=10090 GN=Lrp6 PE=1 SV=1	Lrp6	O88572	6.47826	2.69561	0.0159282	1.79783
Disheveled-associated activator of morphogenesis 1 OS=Mus musculus OX=10090 GN=Daam1 PE=1 SV=4	Daam1	Q8BPM0	6.46933	2.69362	1.95307e-05	4.70928
Protocadherin gamma C3 OS=Mus musculus OX=10090 GN=Pcdhgc3 PE=1 SV=1	Pcdhgc3	Q91XX1	6.36279	2.66966	0.000261385	3.58272
Ptprk protein OS=Mus musculus OX=10090 GN=Ptprk PE=1 SV=1	Ptprk	B2RRF0	6.33019	2.66225	3.70889e-05	4.43076
Protein FAM131B OS=Mus musculus OX=10090 GN=Fam131b PE=1 SV=1	Fam131b	E9Q8P8	6.29146	2.65339	0.00014044	3.85251
von Willebrand factor A domain-containing protein 8 OS=Mus musculus OX=10090 GN=Vwa8 PE=1 SV=2	Vwa8	Q8CC88	6.28221	2.65127	0.000773857	3.11134
4F2 cell-surface antigen heavy chain OS=Mus musculus OX=10090 GN=Slc3a2 PE=1 SV=1	Slc3a2	P10852	6.20565	2.63358	0.000977133	3.01005
Isoform 2 of Transmembrane protein KIAA1109 OS=Mus musculus OX=10090 GN=Kiaa1109	Kiaa1109	A2AAE1-2	6.11399	2.61211	0.00111991	2.95082
Matrix metalloproteinase-14 OS=Mus musculus OX=10090 GN=Mmp14 PE=2 SV=3	Mmp14	P53690	6.11285	2.61185	3.58038e-05	4.44607
40S ribosomal protein S5 (Fragment) OS=Mus musculus OX=10090 GN=Rps5 PE=1 SV=1	Rps5	D3YYM6	6.03399	2.59311	0.000312125	3.50567
Tyrosine-protein kinase Yes OS=Mus musculus OX=10090 GN=Yes1 PE=1 SV=3	Yes1	Q04736	5.95294	2.5736	5.8697e-05	4.23138
ATP-dependent RNA helicase DDX3Y OS=Mus musculus OX=10090 GN=Ddx3y PE=1 SV=2	Ddx3y	Q62095	5.9375	2.56986	0.000264124	3.57819
Syntaxin-binding protein 3 OS=Mus musculus OX=10090 GN=Stxbp3 PE=1 SV=1	Stxbp3	Q60770	5.93311	2.56879	0.00110623	2.95615
Glioblastoma amplified sequence OS=Mus musculus OX=10090 GN=Nipsnap2 PE=1 SV=1	Nipsnap2	Q7TMG8	5.87097	2.5536	0.0019875	2.70169
tRNA methyltransferase 10 homolog C OS=Mus musculus OX=10090 GN=Trmt10c PE=1 SV=2	Trmt10c	Q3UFY8	5.8505	2.54856	0.000754121	3.12256
Prostaglandin reductase-3 OS=Mus musculus OX=10090 GN=Zadh2 PE=1 SV=1	Zadh2	Q8BGC4	5.84967	2.54836	0.000761426	3.11837
Pleckstrin homology domain-containing family O member 2 OS=Mus musculus OX=10090 GN=Plekho2 PE=1 SV=1	Plekho2	Q8K124	5.83727	2.54529	0.00129423	2.88799
Atrial natriuretic peptide receptor 2 OS=Mus musculus OX=10090 GN=Npr2 PE=1 SV=2	Npr2	Q6VVW5	5.825	2.54226	0.000397373	3.4008
TBC1 domain family member 10A OS=Mus musculus OX=10090 GN=Tbc1d10a PE=1 SV=1	Tbc1d10a	Q5SPX8	5.79026	2.53363	0.0231474	1.6355
Adipocyte enhancer-binding protein 1 OS=Mus musculus OX=10090 GN=Aebp1 PE=1 SV=1	Aebp1	Q640N1	5.74021	2.5211	0.0168281	1.77396
SH3 domain-binding protein 1 OS=Mus musculus OX=10090 GN=Sh3bp1 PE=1 SV=3	Sh3bp1	P55194	5.69375	2.50938	0.000236319	3.6265
Heterogeneous nuclear ribonucleoprotein M OS=Mus musculus OX=10090 GN=Hnrnpm PE=1 SV=3	Hnrnpm	Q9D0E1	5.68154	2.50628	9.88253e-05	4.00513
Heterogeneous nuclear ribonucleoprotein A1 OS=Mus musculus OX=10090 GN=Hnrnpa1 PE=1 SV=2	Hnrnpa1	P49312	5.66122	2.50111	0.00120457	2.91917
EH domain-containing protein 1 OS=Mus musculus OX=10090 GN=Ehd1 PE=1 SV=1	Ehd1	Q9WVK4	5.64321	2.49652	0.000155376	3.80861
Paralemmin-1 OS=Mus musculus OX=10090 GN=Palm PE=1 SV=1	Palm	Q9Z0P4	5.58812	2.48236	3.82227e-06	5.41768
Kinesin-like protein KIF26B OS=Mus musculus OX=10090 GN=Kif26b PE=1 SV=3	Kif26b	Q7TNC6	5.56331	2.47594	9.59098e-07	6.01814
Matrin-3 OS=Mus musculus OX=10090 GN=Matr3 PE=1 SV=1	Matr3	Q8K310	5.55852	2.4747	0.000214215	3.66915
Myristoylated alanine-rich C-kinase substrate OS=Mus musculus OX=10090 GN=Marcks PE=1 SV=2	Marcks	P26645	5.49077	2.45701	2.21712e-05	4.65421
Catenin delta-1 OS=Mus musculus OX=10090 GN=Ctnnd1 PE=1 SV=2	Ctnnd1	P30999	5.47628	2.4532	4.79174e-05	4.31951
Heterogeneous nuclear ribonucleoprotein L (Fragment) OS=Mus musculus OX=10090 GN=Hnrnpl PE=1 SV=1	Hnrnpl	G5E924	5.44954	2.44613	9.56995e-05	4.01909
Sodium/myo-inositol cotransporter OS=Mus musculus OX=10090 GN=Slc5a3 PE=1 SV=2	Slc5a3	Q9JKZ2	5.41758	2.43765	2.95027e-05	4.53014
Thioredoxin-interacting protein OS=Mus musculus OX=10090 GN=Txnip PE=1 SV=1	Txnip	Q8BG60	5.40206	2.43351	0.000778097	3.10897
Mediator of DNA damage checkpoint protein 1 OS=Mus musculus OX=10090 GN=Mdc1 PE=1 SV=1	Mdc1	Q5PSV9	5.39063	2.43045	0.000181064	3.74217
Aldose reductase-related protein 2 OS=Mus musculus OX=10090 GN=Akr1b8 PE=1 SV=2	Akr1b8	P45377	5.34146	2.41724	0.00104288	2.98176
Tyrosine-protein kinase receptor UFO OS=Mus musculus OX=10090 GN=Axl PE=1 SV=2	Axl	Q00993	5.30784	2.40813	0.000228907	3.64034
Ras-related protein Rab-23 OS=Mus musculus OX=10090 GN=Rab23 PE=1 SV=2	Rab23	P35288	5.28793	2.4027	0.00381635	2.41835
Complement C3 OS=Mus musculus OX=10090 GN=C3 PE=1 SV=3	C3	P01027	5.28463	2.4018	0.00161033	2.79309
Hydroxysteroid dehydrogenase-like protein 2 OS=Mus musculus OX=10090 GN=Hsdl2 PE=1 SV=1	Hsdl2	Q2TPA8	5.26687	2.39695	0.000733479	3.13461
Heat shock protein 105 kDa OS=Mus musculus OX=10090 GN=Hsph1 PE=1 SV=2	Hsph1	Q61699	5.24516	2.39099	3.70897e-05	4.43075
ATPase family AAA domain-containing protein 3 OS=Mus musculus OX=10090 GN=Atad3 PE=1 SV=1	Atad3	Q925I1	5.22293	2.38486	0.000417323	3.37953
Prostaglandin E synthase 3 OS=Mus musculus OX=10090 GN=Ptges3 PE=1 SV=1	Ptges3	Q9R0Q7	5.2132	2.38217	3.36108e-06	5.47352
Ellis-van Creveld syndrome protein homolog OS=Mus musculus OX=10090 GN=Evc PE=1 SV=2	Evc	P57680	5.19713	2.37772	0.00325103	2.48798
HEAT repeat-containing 1 OS=Mus musculus OX=10090 GN=Heatr1 PE=1 SV=1	Heatr1	G3X9B1	5.19048	2.37587	0.000257977	3.58842
Protocadherin-19 OS=Mus musculus OX=10090 GN=Pcdh19 PE=1 SV=3	Pcdh19	Q80TF3	5.16762	2.3695	0.00020127	3.69622
Erythrocyte band 7 integral membrane protein OS=Mus musculus OX=10090 GN=Stom PE=1 SV=3	Stom	P54116	5.16525	2.36884	0.000213146	3.67132
Isoform 2 of Golgi-associated PDZ and coiled-coil motif-containing protein OS=Mus musculus OX=10090 GN=Gopc	Gopc	Q8BH60-2	5.15733	2.36663	0.000392353	3.40632
Limbin OS=Mus musculus OX=10090 GN=Evc2 PE=1 SV=1	Evc2	Q8K1G2	5.14338	2.36272	0.00019312	3.71417
Galectin-1 OS=Mus musculus OX=10090 GN=Lgals1 PE=1 SV=3	Lgals1	P16045	5.12226	2.35678	0.000366111	3.43639
Calpain-6 OS=Mus musculus OX=10090 GN=Capn6 PE=1 SV=2	Capn6	O35646	5.11603	2.35502	0.000245655	3.60967
Isoform 2 of Dedicator of cytokinesis protein 9 OS=Mus musculus OX=10090 GN=Dock9	Dock9	Q8BIK4-2	5.1114	2.35372	0.000542809	3.26535
Isoform 4 of Ankyrin-2 OS=Mus musculus OX=10090 GN=Ank2	Ank2	Q8C8R3-4	5.09692	2.34962	0.00196976	2.70559
G-protein-signaling modulator 2 OS=Mus musculus OX=10090 GN=Gpsm2 PE=1 SV=2	Gpsm2	Q8VDU0	5.09615	2.34941	0.000166372	3.77892
Palmitoyltransferase ZDHHC5 OS=Mus musculus OX=10090 GN=Zdhhc5 PE=1 SV=1	Zdhhc5	Q8VDZ4	5.0915	2.34809	0.00245781	2.60945
Structural maintenance of chromosomes protein 1A OS=Mus musculus OX=10090 GN=Smc1a PE=1 SV=4	Smc1a	Q9CU62	5.08649	2.34667	0.000682845	3.16568
Argininosuccinate synthase OS=Mus musculus OX=10090 GN=Ass1 PE=1 SV=1	Ass1	P16460	5.07983	2.34478	0.00235923	2.62723
40S ribosomal protein S18 OS=Mus musculus OX=10090 GN=Rps18 PE=1 SV=3	Rps18	P62270	5.02065	2.32788	0.00103553	2.98484
Dehydrogenase/reductase SDR family member 1 OS=Mus musculus OX=10090 GN=Dhrs1 PE=1 SV=1	Dhrs1	Q99L04	5	2.32193	0.00275674	2.5596
Basic leucine zipper and W2 domain-containing protein 1 OS=Mus musculus OX=10090 GN=Bzw1 PE=1 SV=1	Bzw1	A0A087WQS2	4.96508	2.31182	0.000322732	3.49116
Disabled homolog 2-interacting protein OS=Mus musculus OX=10090 GN=Dab2ip PE=1 SV=1	Dab2ip	B7ZD29	4.96364	2.3114	0.00204931	2.68839
Diphosphoinositol polyphosphate phosphohydrolase 2 OS=Mus musculus OX=10090 GN=Nudt4 PE=1 SV=1	Nudt4	Q8R2U6	4.93043	2.30171	0.0441156	1.35541
Tubby-related protein 3 OS=Mus musculus OX=10090 GN=Tulp3 PE=1 SV=1	Tulp3	O88413	4.89151	2.29028	0.000449341	3.34742
Kinesin-like protein KIFC3 OS=Mus musculus OX=10090 GN=Kifc3 PE=1 SV=4	Kifc3	O35231	4.84663	2.27698	0.00142429	2.8464
Isoform 2 of Acidic leucine-rich nuclear phosphoprotein 32 family member B OS=Mus musculus OX=10090 GN=Anp32b	Anp32b	Q9EST5-2	4.80808	2.26546	0.00212321	2.67301
FERM, ARHGEF and pleckstrin domain-containing protein 2 OS=Mus musculus OX=10090 GN=Farp2 PE=1 SV=1	Farp2	D3Z4C0	4.79661	2.26202	0.000243027	3.61435
Integrin-linked protein kinase OS=Mus musculus OX=10090 GN=Ilk PE=1 SV=2	Ilk	O55222	4.7871	2.25915	0.000380231	3.41995
Isoform 3 of Band 4.1-like protein 3 OS=Mus musculus OX=10090 GN=Epb41l3	Epb41l3	Q9WV92-3	4.76978	2.25392	2.16037e-07	6.66547
5'-nucleotidase domain-containing 2 OS=Mus musculus OX=10090 GN=Nt5dc2 PE=1 SV=1	Nt5dc2	A0A2I3BR81	4.75478	2.24938	0.000481226	3.31765
ATP-dependent (S)-NAD(P)H-hydrate dehydratase OS=Mus musculus OX=10090 GN=Naxd PE=1 SV=1	Naxd	K3W4M4	4.74255	2.24566	0.000772518	3.11209
2-oxoisovalerate dehydrogenase subunit alpha OS=Mus musculus OX=10090 GN=Bckdha PE=1 SV=1	Bckdha	Q3U3J1	4.72811	2.24126	0.00289666	2.5381
Erbin OS=Mus musculus OX=10090 GN=Erbin PE=1 SV=3	Erbin	Q80TH2	4.72315	2.23975	5.50746e-06	5.25905
Adhesion G protein-coupled receptor L2 OS=Mus musculus OX=10090 GN=Adgrl2 PE=1 SV=1	Adgrl2	A0A0G2JG66	4.71608	2.23759	0.00132193	2.87879
Lamin-B1 OS=Mus musculus OX=10090 GN=Lmnb1 PE=1 SV=3	Lmnb1	P14733	4.70556	2.23437	3.4704e-05	4.45962
Catenin alpha-1 OS=Mus musculus OX=10090 GN=Ctnna1 PE=1 SV=1	Ctnna1	P26231	4.67573	2.22519	0.000163898	3.78543
Metal transporter CNNM2 OS=Mus musculus OX=10090 GN=Cnnm2 PE=1 SV=3	Cnnm2	Q3TWN3	4.66769	2.22271	0.001207	2.91829
Isoform 2 of FERM domain-containing protein 6 OS=Mus musculus OX=10090 GN=Frmd6	Frmd6	Q8C0V9-2	4.66353	2.22142	0.000502529	3.29884
Phosphatidylinositol polyphosphate 5-phosphatase type IV OS=Mus musculus OX=10090 GN=Inpp5e PE=1 SV=1	Inpp5e	Q9JII1	4.65722	2.21947	0.000108878	3.96306
Metalloreductase STEAP3 OS=Mus musculus OX=10090 GN=Steap3 PE=1 SV=1	Steap3	Q8CI59	4.64662	2.21618	0.000273067	3.56373
Delta-1-pyrroline-5-carboxylate synthase OS=Mus musculus OX=10090 GN=Aldh18a1 PE=1 SV=2	Aldh18a1	Q9Z110	4.62586	2.20972	0.0031806	2.49749
Growth arrest-specific protein 7 OS=Mus musculus OX=10090 GN=Gas7 PE=1 SV=1	Gas7	B1ATI9	4.62405	2.20916	5.15064e-05	4.28814
Meckel syndrome type 1 protein homolog OS=Mus musculus OX=10090 GN=Mks1 PE=1 SV=1	Mks1	Q5SW45	4.62121	2.20827	0.00570609	2.24366
Coiled-coil and C2 domain-containing protein 2A OS=Mus musculus OX=10090 GN=Cc2d2a PE=1 SV=1	Cc2d2a	Q8CFW7	4.61728	2.20704	0.00032236	3.49166
Inactive tyrosine-protein kinase PEAK1 OS=Mus musculus OX=10090 GN=Peak1 PE=1 SV=4	Peak1	Q69Z38	4.59095	2.19879	0.000422637	3.37403
Protein EFR3 homolog A OS=Mus musculus OX=10090 GN=Efr3a PE=1 SV=1	Efr3a	A0A1D5RLL3	4.57477	2.1937	1.37565e-05	4.86149
Nuclear RNA export factor 1 OS=Mus musculus OX=10090 GN=Nxf1 PE=1 SV=3	Nxf1	Q99JX7	4.55142	2.18632	0.00364884	2.43784
SWI/SNF-related matrix-associated actin-dependent regulator of chromatin subfamily A member 5 OS=Mus musculus OX=10090 GN=Smarca5 PE=1 SV=1	Smarca5	Q91ZW3	4.55071	2.18609	0.000155205	3.80909
Fibroblast growth factor receptor substrate 2 OS=Mus musculus OX=10090 GN=Frs2 PE=1 SV=3	Frs2	Q8C180	4.54545	2.18442	0.000228331	3.64144
Diacylglycerol kinase OS=Mus musculus OX=10090 GN=Dgkd PE=1 SV=1	Dgkd	E9PUQ8	4.53659	2.18161	0.000505111	3.29661
Protein RCC2 OS=Mus musculus OX=10090 GN=Rcc2 PE=1 SV=1	Rcc2	Q8BK67	4.53279	2.1804	0.000311239	3.50691
Ras-related protein Rap-1b OS=Mus musculus OX=10090 GN=Rap1b PE=1 SV=2	Rap1b	Q99JI6	4.50372	2.17112	0.00119122	2.92401
FYN-binding protein 1 OS=Mus musculus OX=10090 GN=Fyb1 PE=1 SV=2	Fyb1	O35601	4.48768	2.16597	0.000451127	3.3457
Cyclin-dependent kinase 1 OS=Mus musculus OX=10090 GN=Cdk1 PE=1 SV=3	Cdk1	P11440	4.48208	2.16417	0.0037213	2.42931
Adenine phosphoribosyltransferase OS=Mus musculus OX=10090 GN=Aprt PE=1 SV=2	Aprt	P08030	4.47179	2.16085	0.000989146	3.00474
Liprin-beta-1 OS=Mus musculus OX=10090 GN=Ppfibp1 PE=1 SV=3	Ppfibp1	Q8C8U0	4.46995	2.16026	0.000206636	3.68479
Tyrosine-protein phosphatase non-receptor type 13 OS=Mus musculus OX=10090 GN=Ptpn13 PE=1 SV=1	Ptpn13	G5E8B1	4.45902	2.15673	8.17905e-05	4.0873
Cdc42 effector protein 1 OS=Mus musculus OX=10090 GN=Cdc42ep1 PE=1 SV=1	Cdc42ep1	Q91W92	4.45902	2.15673	0.00837825	2.07685
Phosphoserine aminotransferase OS=Mus musculus OX=10090 GN=Psat1 PE=1 SV=1	Psat1	Q99K85	4.44882	2.15342	0.000420723	3.376
Transcription intermediary factor 1-beta OS=Mus musculus OX=10090 GN=Trim28 PE=1 SV=3	Trim28	Q62318	4.44815	2.1532	0.000391524	3.40724
GRB2-associated and regulator of MAPK protein OS=Mus musculus OX=10090 GN=Garem1 PE=1 SV=2	Garem1	Q3UFT3	4.41887	2.14368	0.00369507	2.43238
17beta-hydroxysteroid dehydrogenase type 10/short chain L-3-hydroxyacyl-CoA dehydrogenase OS=Mus musculus OX=10090 GN=Hsd17b10 PE=1 SV=1	Hsd17b10	Q99N15	4.38795	2.13355	0.000531034	3.27488
E3 ubiquitin-protein ligase RNF19A OS=Mus musculus OX=10090 GN=Rnf19a PE=1 SV=2	Rnf19a	P50636	4.37712	2.12998	0.00139891	2.85421
Ubiquitin carboxyl-terminal hydrolase MINDY-1 OS=Mus musculus OX=10090 GN=Mindy1 PE=1 SV=1	Mindy1	Q76LS9	4.36478	2.12591	4.41086e-05	4.35548
Extended synaptotagmin-1 OS=Mus musculus OX=10090 GN=Esyt1 PE=1 SV=2	Esyt1	Q3U7R1	4.35686	2.12329	0.00010112	3.99516
Eukaryotic translation initiation factor 5A-1 OS=Mus musculus OX=10090 GN=Eif5a PE=1 SV=2	Eif5a	P63242	4.34349	2.11885	0.00139461	2.85555
Dedicator of cytokinesis protein 11 OS=Mus musculus OX=10090 GN=Dock11 PE=1 SV=1	Dock11	A2AF47	4.337	2.1167	8.14552e-05	4.08908
Prelamin-A/C OS=Mus musculus OX=10090 GN=Lmna PE=1 SV=2	Lmna	P48678	4.33687	2.11665	0.00127345	2.89502
RAS protein activator-like 2 OS=Mus musculus OX=10090 GN=Rasal2 PE=1 SV=1	Rasal2	E9PW37	4.33333	2.11548	0.000210604	3.67653
Toll-like receptor 2 OS=Mus musculus OX=10090 GN=Tlr2 PE=3 SV=1	Tlr2	G3X8Y8	4.33007	2.11439	0.00162426	2.78935
Nucleoredoxin OS=Mus musculus OX=10090 GN=Nxn PE=1 SV=1	Nxn	P97346	4.32153	2.11154	8.86032e-05	4.05255
Isoform 2 of Spectrin alpha chain, non-erythrocytic 1 OS=Mus musculus OX=10090 GN=Sptan1	Sptan1	P16546-2	4.30363	2.10555	0.00133376	2.87492
Myb-binding protein 1A OS=Mus musculus OX=10090 GN=Mybbp1a PE=1 SV=2	Mybbp1a	Q7TPV4	4.30283	2.10529	0.000334184	3.47601
Cytosol aminopeptidase OS=Mus musculus OX=10090 GN=Lap3 PE=1 SV=3	Lap3	Q9CPY7	4.29663	2.10321	0.000725022	3.13965
Receptor tyrosine-protein kinase erbB-2 OS=Mus musculus OX=10090 GN=Erbb2 PE=1 SV=3	Erbb2	P70424	4.29493	2.10263	0.0023639	2.62637
Ogdhl protein OS=Mus musculus OX=10090 GN=Ogdhl PE=1 SV=1	Ogdhl	B2RXT3	4.28287	2.09858	0.00384057	2.4156
Structural maintenance of chromosomes protein 3 OS=Mus musculus OX=10090 GN=Smc3 PE=1 SV=2	Smc3	Q9CW03	4.27687	2.09656	0.00208247	2.68142
Hsc70-interacting protein OS=Mus musculus OX=10090 GN=St13 PE=1 SV=1	St13	Q99L47	4.26033	2.09097	0.00015395	3.81262
Alanine aminotransferase 2 OS=Mus musculus OX=10090 GN=Gpt2 PE=1 SV=1	Gpt2	Q8BGT5	4.23339	2.08181	0.00278941	2.55449
Bone morphogenetic protein receptor type-2 OS=Mus musculus OX=10090 GN=Bmpr2 PE=1 SV=1	Bmpr2	O35607	4.20846	2.07329	0.00542664	2.26547
Nucleolar RNA helicase 2 OS=Mus musculus OX=10090 GN=Ddx21 PE=1 SV=3	Ddx21	Q9JIK5	4.20594	2.07243	0.000839308	3.07608
Cation-independent mannose-6-phosphate receptor OS=Mus musculus OX=10090 GN=Igf2r PE=1 SV=1	Igf2r	Q07113	4.20503	2.07212	0.00399931	2.39801
Protein numb homolog OS=Mus musculus OX=10090 GN=Numb PE=1 SV=1	Numb	Q9QZS3	4.19949	2.07022	0.000185398	3.7319
Immunoglobulin superfamily member 10 OS=Mus musculus OX=10090 GN=Igsf10 PE=2 SV=2	Igsf10	Q3V1M1	4.19481	2.0686	0.00222159	2.65334
TAR DNA-binding protein 43 OS=Mus musculus OX=10090 GN=Tardbp PE=1 SV=1	Tardbp	Q921F2	4.19296	2.06797	0.000762144	3.11796
Epidermal growth factor receptor kinase substrate 8 OS=Mus musculus OX=10090 GN=Eps8 PE=1 SV=2	Eps8	Q08509	4.19048	2.06711	0.000997716	3.00099
Afadin OS=Mus musculus OX=10090 GN=Afdn PE=1 SV=1	Afdn	E9Q9C3	4.18261	2.0644	0.000250871	3.60055
Serine-rich coiled-coil domain-containing protein 1 OS=Mus musculus OX=10090 GN=Ccser1 PE=2 SV=2	Ccser1	Q8C0C4	4.18182	2.06413	8.14998e-05	4.08884
Isoform 4 of CUGBP Elav-like family member 1 OS=Mus musculus OX=10090 GN=Celf1	Celf1	P28659-4	4.1788	2.06309	0.000832165	3.07979
Kinase D-interacting substrate 220 OS=Mus musculus OX=10090 GN=Kidins220 PE=1 SV=1	Kidins220	E9Q9B7	4.16725	2.0591	6.18669e-05	4.20854
Disco-interacting protein 2 homolog B OS=Mus musculus OX=10090 GN=Dip2b PE=1 SV=1	Dip2b	Q3UH60	4.14405	2.05104	0.0132093	1.87912
Isoform 3 of Phosphatase and actin regulator 4 OS=Mus musculus OX=10090 GN=Phactr4	Phactr4	Q501J7-3	4.14354	2.05086	0.0032266	2.49125
Amyloid-beta A4 precursor protein-binding family B member 2 OS=Mus musculus OX=10090 GN=Apbb2 PE=1 SV=1	Apbb2	Q3TIZ5	4.13828	2.04903	0.000831908	3.07992
Protein scribble homolog OS=Mus musculus OX=10090 GN=Scrib PE=1 SV=2	Scrib	Q80U72	4.12595	2.04473	0.000584984	3.23286
Guanine nucleotide exchange factor subunit RIC1 OS=Mus musculus OX=10090 GN=Ric1 PE=1 SV=2	Ric1	Q69ZJ7	4.11794	2.04192	0.000437133	3.35939
Isoform 3 of ATP-dependent RNA helicase DHX30 OS=Mus musculus OX=10090 GN=Dhx30	Dhx30	Q99PU8-3	4.11566	2.04112	0.00286183	2.54336
PH and SEC7 domain-containing protein 3 OS=Mus musculus OX=10090 GN=Psd3 PE=1 SV=1	Psd3	A0A1D5RMH7	4.10879	2.03871	5.20091e-05	4.28392
Uveal autoantigen with coiled-coil domains and ankyrin repeats OS=Mus musculus OX=10090 GN=Uaca PE=1 SV=2	Uaca	Q8CGB3	4.10675	2.038	0.00152586	2.81649
Probable ATP-dependent RNA helicase DDX28 OS=Mus musculus OX=10090 GN=Ddx28 PE=2 SV=2	Ddx28	Q9CWT6	4.07891	2.02818	0.00273289	2.56338
Junction plakoglobin OS=Mus musculus OX=10090 GN=Jup PE=1 SV=3	Jup	Q02257	4.04852	2.01739	0.000343274	3.46436
Merlin OS=Mus musculus OX=10090 GN=Nf2 PE=1 SV=2	Nf2	P46662	4.04225	2.01516	1.10415e-05	4.95697
Protein FAM102B OS=Mus musculus OX=10090 GN=Fam102b PE=1 SV=1	Fam102b	E9Q4R1	3.98374	1.99412	0.029698	1.52727
Rapamycin-insensitive companion of mTOR OS=Mus musculus OX=10090 GN=Rictor PE=1 SV=2	Rictor	Q6QI06	3.98126	1.99322	0.00156154	2.80645
Fatty acyl-CoA reductase 1 OS=Mus musculus OX=10090 GN=Far1 PE=1 SV=1	Far1	Q922J9	3.97194	1.98985	0.0013875	2.85777
Sorting nexin-3 OS=Mus musculus OX=10090 GN=Snx3 PE=1 SV=1	Snx3	Q78ZM0	3.96764	1.98828	0.00061187	3.21334
40S ribosomal protein SA OS=Mus musculus OX=10090 GN=Rpsa PE=1 SV=4	Rpsa	P14206	3.9631	1.98663	0.000691641	3.16012
UDP-N-acetylhexosamine pyrophosphorylase-like protein 1 OS=Mus musculus OX=10090 GN=Uap1l1 PE=1 SV=1	Uap1l1	Q3TW96	3.96091	1.98583	0.000564783	3.24812
Probable ATP-dependent RNA helicase DDX5 OS=Mus musculus OX=10090 GN=Ddx5 PE=1 SV=2	Ddx5	Q61656	3.95692	1.98438	0.0016144	2.79199
Protein-lysine 6-oxidase OS=Mus musculus OX=10090 GN=Lox PE=1 SV=1	Lox	P28301	3.94588	1.98035	2.34724e-05	4.62944
Peptidyl-prolyl cis-trans isomerase FKBP8 OS=Mus musculus OX=10090 GN=Fkbp8 PE=1 SV=2	Fkbp8	O35465	3.93493	1.97634	0.0010396	2.98313
Carbonyl reductase family member 4 OS=Mus musculus OX=10090 GN=Cbr4 PE=1 SV=2	Cbr4	Q91VT4	3.92531	1.97281	0.000158058	3.80118
LIM and senescent cell antigen-like-containing domain protein OS=Mus musculus OX=10090 GN=Lims1 PE=1 SV=1	Lims1	E9QP62	3.92138	1.97136	5.21826e-05	4.28247
Dystrobrevin alpha OS=Mus musculus OX=10090 GN=Dtna PE=1 SV=2	Dtna	Q9D2N4	3.89167	1.96039	0.000378569	3.42186
Isoform 2 of MAP/microtubule affinity-regulating kinase 3 OS=Mus musculus OX=10090 GN=Mark3	Mark3	Q03141-2	3.852	1.94561	0.0147528	1.83113
Peptidyl-prolyl cis-trans isomerase FKBP4 OS=Mus musculus OX=10090 GN=Fkbp4 PE=1 SV=5	Fkbp4	P30416	3.83493	1.9392	0.0017721	2.75151
Brefeldin A-inhibited guanine nucleotide-exchange protein 1 OS=Mus musculus OX=10090 GN=Arfgef1 PE=1 SV=1	Arfgef1	G3X9K3	3.82787	1.93654	0.000194065	3.71205
Splicing factor, proline- and glutamine-rich OS=Mus musculus OX=10090 GN=Sfpq PE=1 SV=1	Sfpq	Q8VIJ6	3.81563	1.93192	0.00657898	2.18184
Guanine nucleotide-binding protein-like 1 OS=Mus musculus OX=10090 GN=Gnl1 PE=1 SV=4	Gnl1	P36916	3.81505	1.9317	0.000311213	3.50694
Beta-2-syntrophin OS=Mus musculus OX=10090 GN=Sntb2 PE=1 SV=2	Sntb2	Q61235	3.81202	1.93056	8.48332e-05	4.07143
26S proteasome non-ATPase regulatory subunit 11 OS=Mus musculus OX=10090 GN=Psmd11 PE=1 SV=3	Psmd11	Q8BG32	3.79955	1.92583	5.8806e-05	4.23058
Ubiquitin-40S ribosomal protein S27a OS=Mus musculus OX=10090 GN=Rps27a PE=1 SV=2	Rps27a	P62983	3.78303	1.91954	0.00334098	2.47613
Phosphatidylethanolamine-binding protein 1 OS=Mus musculus OX=10090 GN=Pebp1 PE=1 SV=3	Pebp1	P70296	3.77821	1.9177	0.00212011	2.67364
Chromodomain helicase DNA-binding protein 3 OS=Mus musculus OX=10090 GN=Chd3 PE=1 SV=1	Chd3	E9Q614	3.77778	1.91754	0.000460653	3.33663
Chromodomain-helicase-DNA-binding protein 4 OS=Mus musculus OX=10090 GN=Chd4 PE=1 SV=1	Chd4	E9QAS5	3.77397	1.91608	0.000184236	3.73462
U6 small nuclear RNA (adenine-(43)-N(6))-methyltransferase OS=Mus musculus OX=10090 GN=Mettl16 PE=1 SV=1	Mettl16	Q5SW15	3.77004	1.91458	0.000170998	3.76701
Catalase OS=Mus musculus OX=10090 GN=Cat PE=1 SV=4	Cat	P24270	3.76744	1.91359	0.0155747	1.80758
Thioredoxin-like protein 1 OS=Mus musculus OX=10090 GN=Txnl1 PE=1 SV=1	Txnl1	A0A498WGD8	3.75786	1.90991	0.00160125	2.79554
RalA-binding protein 1 OS=Mus musculus OX=10090 GN=Ralbp1 PE=1 SV=4	Ralbp1	Q62172	3.74074	1.90332	0.000685006	3.16431
Myotubularin-related protein 10 OS=Mus musculus OX=10090 GN=Mtmr10 PE=1 SV=2	Mtmr10	Q7TPM9	3.72563	1.89749	0.00175096	2.75672
rRNA 2'-O-methyltransferase fibrillarin OS=Mus musculus OX=10090 GN=Fbl PE=1 SV=2	Fbl	P35550	3.7197	1.89519	0.000252854	3.59713
Prolyl endopeptidase OS=Mus musculus OX=10090 GN=Prep PE=1 SV=1	Prep	Q9QUR6	3.7058	1.88978	0.00334694	2.47535
Vacuolar protein sorting-associated protein 35 OS=Mus musculus OX=10090 GN=Vps35 PE=1 SV=1	Vps35	Q9EQH3	3.69405	1.8852	0.00145704	2.83653
Ribonucleoside-diphosphate reductase large subunit OS=Mus musculus OX=10090 GN=Rrm1 PE=1 SV=2	Rrm1	P07742	3.69085	1.88395	0.00422383	2.37429
Nesprin-2 OS=Mus musculus OX=10090 GN=Syne2 PE=1 SV=2	Syne2	Q6ZWQ0	3.68562	1.88191	0.0249058	1.6037
Serine/threonine-protein kinase MRCK beta OS=Mus musculus OX=10090 GN=Cdc42bpb PE=1 SV=2	Cdc42bpb	Q7TT50	3.68293	1.88085	0.00144585	2.83988
E3 ubiquitin-protein ligase MYCBP2 OS=Mus musculus OX=10090 GN=Mycbp2 PE=1 SV=3	Mycbp2	Q7TPH6	3.67162	1.87642	0.0111975	1.95088
Condensin complex subunit 1 OS=Mus musculus OX=10090 GN=Ncapd2 PE=1 SV=2	Ncapd2	Q8K2Z4	3.658	1.87106	0.000806841	3.09321
E3 ubiquitin-protein ligase PDZRN3 OS=Mus musculus OX=10090 GN=Pdzrn3 PE=1 SV=3	Pdzrn3	Q69ZS0	3.65265	1.86894	0.0030181	2.52027
Maleylacetoacetate isomerase OS=Mus musculus OX=10090 GN=Gstz1 PE=1 SV=1	Gstz1	Q9WVL0	3.63539	1.86211	0.00149743	2.82465
Insulin-like growth factor 2 mRNA-binding protein 2 OS=Mus musculus OX=10090 GN=Igf2bp2 PE=1 SV=1	Igf2bp2	Q5SF07	3.62466	1.85785	0.00351856	2.45363
Pard3 protein OS=Mus musculus OX=10090 GN=Pard3 PE=1 SV=1	Pard3	B7ZNY3	3.61905	1.85561	0.000302712	3.51897
Paladin OS=Mus musculus OX=10090 GN=Pald1 PE=1 SV=1	Pald1	A0A0R4J007	3.61756	1.85502	0.00360871	2.44265
Heterogeneous nuclear ribonucleoprotein H OS=Mus musculus OX=10090 GN=Hnrnph1 PE=1 SV=1	Hnrnph1	Q8C2Q7	3.61424	1.85369	0.00798766	2.09758
Heterogeneous nuclear ribonucleoprotein D0 OS=Mus musculus OX=10090 GN=Hnrnpd PE=1 SV=2	Hnrnpd	Q60668	3.6052	1.85008	0.00202555	2.69346
Isoform 3 of Misshapen-like kinase 1 OS=Mus musculus OX=10090 GN=Mink1	Mink1	Q9JM52-3	3.60345	1.84938	1.07392e-05	4.96903
FERM, ARHGEF and pleckstrin domain-containing protein 1 OS=Mus musculus OX=10090 GN=Farp1 PE=1 SV=1	Farp1	F8VPU2	3.59663	1.84664	6.04019e-05	4.21895
Guanine nucleotide-binding protein G(s) subunit alpha isoforms XLas OS=Mus musculus OX=10090 GN=Gnas PE=1 SV=1	Gnas	Q6R0H7	3.58529	1.84209	0.0023472	2.62945
Protein S100-A4 OS=Mus musculus OX=10090 GN=S100a4 PE=1 SV=1	S100a4	P07091	3.5793	1.83968	0.00242133	2.61595
Copper-transporting ATPase 1 OS=Mus musculus OX=10090 GN=Atp7a PE=1 SV=3	Atp7a	Q64430	3.57045	1.8361	0.00400401	2.39751
Transducin beta-like protein 3 OS=Mus musculus OX=10090 GN=Tbl3 PE=2 SV=1	Tbl3	Q8C4J7	3.56731	1.83484	0.00437696	2.35883
S-formylglutathione hydrolase OS=Mus musculus OX=10090 GN=Esd PE=1 SV=1	Esd	Q9R0P3	3.56678	1.83462	0.00188376	2.72497
Alcohol dehydrogenase class-3 OS=Mus musculus OX=10090 GN=Adh5 PE=1 SV=3	Adh5	P28474	3.56624	1.83441	0.00334923	2.47505
Ankyrin-3 OS=Mus musculus OX=10090 GN=Ank3 PE=1 SV=1	Ank3	G5E8K5	3.56023	1.83197	3.19511e-05	4.49551
Isopentenyl-diphosphate Delta-isomerase 1 OS=Mus musculus OX=10090 GN=Idi1 PE=1 SV=1	Idi1	P58044	3.55172	1.82852	0.00496419	2.30415
Plasma membrane calcium-transporting ATPase 1 OS=Mus musculus OX=10090 GN=Atp2b1 PE=1 SV=1	Atp2b1	G5E829	3.54639	1.82635	0.000476375	3.32205
E3 ubiquitin-protein ligase listerin OS=Mus musculus OX=10090 GN=Ltn1 PE=1 SV=3	Ltn1	Q6A009	3.54449	1.82558	0.0116945	1.93202
Myosin, light chain 12A, regulatory, non-sarcomeric OS=Mus musculus OX=10090 GN=Myl12a PE=1 SV=1	Myl12a	Q6ZWQ9	3.4899	1.80319	0.00957412	2.0189
Peptidyl-prolyl cis-trans isomerase A OS=Mus musculus OX=10090 GN=Ppia PE=1 SV=2	Ppia	P17742	3.48925	1.80292	0.000248221	3.60516
Histone H3.2 OS=Mus musculus OX=10090 GN=H3c2 PE=1 SV=2	H3c2	P84228	3.4847	1.80103	0.00207999	2.68194
Anoctamin-6 OS=Mus musculus OX=10090 GN=Ano6 PE=1 SV=1	Ano6	Q6P9J9	3.4791	1.79871	0.00276266	2.55867
Serine/threonine-protein phosphatase 4 regulatory subunit 1 OS=Mus musculus OX=10090 GN=Ppp4r1 PE=1 SV=1	Ppp4r1	E9PX53	3.47468	1.79688	0.00111921	2.95109
Polypyrimidine tract-binding protein 1 OS=Mus musculus OX=10090 GN=Ptbp1 PE=1 SV=1	Ptbp1	Q922I7	3.46409	1.79248	0.000845489	3.07289
eEF1A lysine and N-terminal methyltransferase OS=Mus musculus OX=10090 GN=EEF1AKNMT PE=1 SV=1	EEF1AKNMT	Q91YR5	3.45627	1.78922	0.000744943	3.12788
Obg-like ATPase 1 OS=Mus musculus OX=10090 GN=Ola1 PE=1 SV=1	Ola1	Q9CZ30	3.44479	1.78441	0.00174273	2.75877
DnaJ homolog subfamily A member 1 OS=Mus musculus OX=10090 GN=Dnaja1 PE=1 SV=1	Dnaja1	P63037	3.44369	1.78395	0.00653413	2.18481
Vacuolar protein sorting 13D OS=Mus musculus OX=10090 GN=Vps13d PE=1 SV=2	Vps13d	B1ART2	3.44276	1.78357	0.0100556	1.99759
ATP-dependent RNA helicase DDX39A OS=Mus musculus OX=10090 GN=Ddx39a PE=1 SV=1	Ddx39a	Q8VDW0	3.4314	1.7788	0.0105852	1.9753
N(G),N(G)-dimethylarginine dimethylaminohydrolase 2 OS=Mus musculus OX=10090 GN=Ddah2 PE=1 SV=1	Ddah2	Q99LD8	3.42014	1.77405	0.00907566	2.04212
FAT atypical cadherin 1 OS=Mus musculus OX=10090 GN=Fat1 PE=1 SV=1	Fat1	F2Z4A3	3.41919	1.77366	0.00778822	2.10856
RRP12-like protein OS=Mus musculus OX=10090 GN=Rrp12 PE=1 SV=1	Rrp12	Q6P5B0	3.41686	1.77267	0.00104195	2.98215
Rho GTPase-activating protein 29 OS=Mus musculus OX=10090 GN=Arhgap29 PE=1 SV=1	Arhgap29	Q8CGF1	3.41295	1.77102	0.000575062	3.24029
WD repeat-containing protein 35 OS=Mus musculus OX=10090 GN=Wdr35 PE=1 SV=3	Wdr35	Q8BND3	3.41264	1.77089	0.000921854	3.03534
4-trimethylaminobutyraldehyde dehydrogenase OS=Mus musculus OX=10090 GN=Aldh9a1 PE=1 SV=1	Aldh9a1	Q9JLJ2	3.41103	1.77021	0.000631648	3.19953
Signal recognition particle subunit SRP72 OS=Mus musculus OX=10090 GN=Srp72 PE=1 SV=1	Srp72	F8VQC1	3.41096	1.77018	0.00202701	2.69314
Isoform 2 of Myotubularin-related protein 13 OS=Mus musculus OX=10090 GN=Sbf2	Sbf2	E9PXF8-2	3.40551	1.76787	0.0011268	2.94815
Isoform 2 of Cilia- and flagella-associated protein 54 OS=Mus musculus OX=10090 GN=Cfap54	Cfap54	Q8C6S9-2	3.40029	1.76566	0.0176021	1.75444
Isoform 1 of Gamma-adducin OS=Mus musculus OX=10090 GN=Add3	Add3	Q9QYB5-2	3.3746	1.75472	0.000710517	3.14843
Four and a half LIM domains protein 2 OS=Mus musculus OX=10090 GN=Fhl2 PE=1 SV=1	Fhl2	O70433	3.37246	1.7538	0.000680754	3.16701
RNA-splicing ligase RtcB homolog OS=Mus musculus OX=10090 GN=Rtcb PE=1 SV=1	Rtcb	Q99LF4	3.36821	1.75198	0.000746768	3.12681
Peripheral plasma membrane protein CASK OS=Mus musculus OX=10090 GN=Cask PE=1 SV=2	Cask	O70589	3.36202	1.74933	0.00771134	2.11287
Caveolae-associated protein 1 OS=Mus musculus OX=10090 GN=Cavin1 PE=1 SV=1	Cavin1	O54724	3.35161	1.74485	0.000246995	3.60731
Alanine--tRNA ligase, cytoplasmic OS=Mus musculus OX=10090 GN=Aars1 PE=1 SV=1	Aars1	Q8BGQ7	3.3478	1.74321	0.00159157	2.79817
Exportin-5 OS=Mus musculus OX=10090 GN=Xpo5 PE=1 SV=1	Xpo5	Q924C1	3.34602	1.74245	0.000327085	3.48534
Amylo-1,6-glucosidase, 4-alpha-glucanotransferase OS=Mus musculus OX=10090 GN=Agl PE=1 SV=1	Agl	F8VPN4	3.34383	1.7415	0.0064319	2.19166
Polyadenylate-binding protein 1 OS=Mus musculus OX=10090 GN=Pabpc1 PE=1 SV=2	Pabpc1	P29341	3.34192	1.74068	0.00215373	2.66681
40S ribosomal protein S13 OS=Mus musculus OX=10090 GN=Rps13 PE=1 SV=2	Rps13	P62301	3.33629	1.73825	0.00108971	2.96269
Isoform 5 of Phosphatidylinositol-binding clathrin assembly protein OS=Mus musculus OX=10090 GN=Picalm	Picalm	Q7M6Y3-5	3.33081	1.73587	0.000140775	3.85147
Unconventional myosin-Id OS=Mus musculus OX=10090 GN=Myo1d PE=1 SV=1	Myo1d	Q5SYD0	3.31083	1.72719	7.76032e-05	4.11012
Tubulin-folding cofactor B OS=Mus musculus OX=10090 GN=Tbcb PE=1 SV=2	Tbcb	Q9D1E6	3.2972	1.72124	0.00525057	2.27979
Methionine aminopeptidase 1 OS=Mus musculus OX=10090 GN=Metap1 PE=1 SV=1	Metap1	Q8BP48	3.28909	1.71769	0.000646466	3.18945
Unconventional myosin-VI OS=Mus musculus OX=10090 GN=Myo6 PE=1 SV=1	Myo6	E9PVU0	3.28617	1.71641	0.00048579	3.31355
Guanine nucleotide-binding protein G(q) subunit alpha OS=Mus musculus OX=10090 GN=Gnaq PE=1 SV=4	Gnaq	P21279	3.27534	1.71165	0.0022958	2.63907
Vesicle-fusing ATPase OS=Mus musculus OX=10090 GN=Nsf PE=1 SV=2	Nsf	P46460	3.25377	1.70211	0.000907783	3.04202
Pyrroline-5-carboxylate reductase 2 OS=Mus musculus OX=10090 GN=Pycr2 PE=1 SV=1	Pycr2	Q922Q4	3.23757	1.69491	0.010511	1.97836
Isoform Long of Estradiol 17-beta-dehydrogenase 8 OS=Mus musculus OX=10090 GN=Hsd17b8	Hsd17b8	P50171-2	3.22734	1.69035	0.0184965	1.73291
Pleckstrin homology domain-containing, family A member 5 OS=Mus musculus OX=10090 GN=Plekha5 PE=1 SV=1	Plekha5	E9Q6H8	3.21226	1.68359	0.00105694	2.97595
Probable ATP-dependent RNA helicase DDX17 OS=Mus musculus OX=10090 GN=Ddx17 PE=1 SV=1	Ddx17	Q501J6	3.21134	1.68318	0.00128693	2.89045
Leucyl-cystinyl aminopeptidase OS=Mus musculus OX=10090 GN=Lnpep PE=1 SV=1	Lnpep	Q8C129	3.21	1.68257	0.00939845	2.02694
Mitogen-activated protein kinase kinase kinase kinase 4 OS=Mus musculus OX=10090 GN=Map4k4 PE=1 SV=1	Map4k4	A0A0A6YW53	3.19972	1.67795	0.0015978	2.79648
Rho guanine nucleotide exchange factor 2 OS=Mus musculus OX=10090 GN=Arhgef2 PE=1 SV=4	Arhgef2	Q60875	3.19541	1.676	0.022822	1.64165
DnaJ homolog subfamily A member 2 OS=Mus musculus OX=10090 GN=Dnaja2 PE=1 SV=1	Dnaja2	Q9QYJ0	3.19202	1.67447	0.000567732	3.24586
Anion exchange protein OS=Mus musculus OX=10090 GN=Slc4a7 PE=1 SV=2	Slc4a7	A0A286YCS4	3.18892	1.67307	0.000596956	3.22406
Serine/threonine-protein phosphatase PP1-beta catalytic subunit OS=Mus musculus OX=10090 GN=Ppp1cb PE=1 SV=3	Ppp1cb	P62141	3.18739	1.67237	0.00152623	2.81638
Protein phosphatase 1F OS=Mus musculus OX=10090 GN=Ppm1f PE=1 SV=1	Ppm1f	Q8CGA0	3.17682	1.66758	0.00832841	2.07944
Unconventional myosin-Ib OS=Mus musculus OX=10090 GN=Myo1b PE=1 SV=3	Myo1b	P46735	3.17566	1.66706	0.0102472	1.9894
Ras-related protein Rab-35 OS=Mus musculus OX=10090 GN=Rab35 PE=1 SV=1	Rab35	Q6PHN9	3.16542	1.6624	0.00195902	2.70796
Metastasis-associated protein MTA2 OS=Mus musculus OX=10090 GN=Mta2 PE=1 SV=1	Mta2	Q9R190	3.15719	1.65864	0.00598439	2.22298
Guanine nucleotide-binding protein G(i) subunit alpha OS=Mus musculus OX=10090 GN=Gnai3 PE=1 SV=3	Gnai3	Q9DC51	3.13684	1.64931	0.000174703	3.7577
Isoform 2 of Plakophilin-4 OS=Mus musculus OX=10090 GN=Pkp4	Pkp4	Q68FH0-2	3.12979	1.64606	0.00284647	2.54569
Importin-8 OS=Mus musculus OX=10090 GN=Ipo8 PE=1 SV=3	Ipo8	Q7TMY7	3.12727	1.64491	0.00424043	2.37259
Integrin beta-1 OS=Mus musculus OX=10090 GN=Itgb1 PE=1 SV=1	Itgb1	P09055	3.12707	1.64481	0.0144046	1.8415
ATP-dependent RNA helicase DDX1 OS=Mus musculus OX=10090 GN=Ddx1 PE=1 SV=1	Ddx1	Q91VR5	3.12654	1.64457	0.000132553	3.87761
Protein Niban 2 OS=Mus musculus OX=10090 GN=Niban2 PE=1 SV=2	Niban2	Q8R1F1	3.12263	1.64276	0.000887334	3.05191
TATA element modulatory factor OS=Mus musculus OX=10090 GN=Tmf1 PE=1 SV=2	Tmf1	B9EKI3	3.11524	1.63934	0.00141436	2.84944
Heterogeneous nuclear ribonucleoprotein K OS=Mus musculus OX=10090 GN=Hnrnpk PE=1 SV=1	Hnrnpk	P61979	3.11515	1.6393	0.00139274	2.85613
ADP-ribosylation factor-like protein 2 OS=Mus musculus OX=10090 GN=Arl2 PE=1 SV=1	Arl2	Q9D0J4	3.11376	1.63866	0.00317861	2.49776
Protein FAM171A2 OS=Mus musculus OX=10090 GN=Fam171a2 PE=1 SV=1	Fam171a2	A2A699	3.11258	1.63811	0.0124906	1.90342
Bifunctional coenzyme A synthase OS=Mus musculus OX=10090 GN=Coasy PE=1 SV=2	Coasy	Q9DBL7	3.10984	1.63684	0.00143216	2.84401
Ras-related protein Ral-B OS=Mus musculus OX=10090 GN=Ralb PE=1 SV=1	Ralb	Q9JIW9	3.10305	1.63369	0.000439275	3.35726
Peptidyl-prolyl cis-trans isomerase FKBP5 OS=Mus musculus OX=10090 GN=Fkbp5 PE=1 SV=1	Fkbp5	Q64378	3.10187	1.63314	0.000733182	3.13479
Ras GTPase-activating-like protein IQGAP1 OS=Mus musculus OX=10090 GN=Iqgap1 PE=1 SV=2	Iqgap1	Q9JKF1	3.09865	1.63164	0.00625984	2.20344
Non-specific serine/threonine protein kinase OS=Mus musculus OX=10090 GN=Cdc42bpa PE=1 SV=1	Cdc42bpa	A0A1D5RLQ9	3.09207	1.62857	0.001829	2.73779
RNA-binding protein 14 OS=Mus musculus OX=10090 GN=Rbm14 PE=1 SV=1	Rbm14	Q8C2Q3	3.08866	1.62698	0.00182146	2.73958
Inositol polyphosphate 5-phosphatase OCRL OS=Mus musculus OX=10090 GN=Ocrl PE=1 SV=1	Ocrl	Q6NVF0	3.08725	1.62632	0.000884566	3.05327
Collagen alpha-1(I) chain OS=Mus musculus OX=10090 GN=Col1a1 PE=1 SV=4	Col1a1	P11087	3.08101	1.6234	0.000528165	3.27723
Vacuolar protein sorting-associated protein 33A OS=Mus musculus OX=10090 GN=Vps33a PE=1 SV=2	Vps33a	Q9D2N9	3.07923	1.62257	3.02981e-05	4.51858
WD repeat-containing protein 7 OS=Mus musculus OX=10090 GN=Wdr7 PE=1 SV=3	Wdr7	Q920I9	3.07921	1.62256	0.000322211	3.49186
Adapter molecule crk OS=Mus musculus OX=10090 GN=Crk PE=1 SV=2	Crk	Q5ND50	3.07428	1.62025	0.000410357	3.38684
Syntaxin-binding protein 5 OS=Mus musculus OX=10090 GN=Stxbp5 PE=1 SV=3	Stxbp5	Q8K400	3.0625	1.61471	0.00144066	2.84144
Rho GTPase-activating protein 24 OS=Mus musculus OX=10090 GN=Arhgap24 PE=1 SV=2	Arhgap24	Q8C4V1	3.06199	1.61447	0.00536404	2.27051
Isoform 3 of G-protein-signaling modulator 1 OS=Mus musculus OX=10090 GN=Gpsm1	Gpsm1	Q6IR34-3	3.06135	1.61417	2.16306e-05	4.66493
Extended synaptotagmin-2 OS=Mus musculus OX=10090 GN=Esyt2 PE=1 SV=1	Esyt2	Q3TZZ7	3.06097	1.61399	0.000105974	3.9748
DNA topoisomerase 2-beta OS=Mus musculus OX=10090 GN=Top2b PE=1 SV=2	Top2b	Q64511	3.05574	1.61152	0.00037729	3.42332
WASH complex subunit 4 OS=Mus musculus OX=10090 GN=Washc4 PE=1 SV=2	Washc4	Q3UMB9	3.05446	1.61092	0.00796522	2.0988
Histone H2B type 1-B OS=Mus musculus OX=10090 GN=H2bc3 PE=1 SV=3	H2bc3	Q64475	3.05176	1.60964	0.0179904	1.74496
HAUS augmin-like complex subunit 3 OS=Mus musculus OX=10090 GN=Haus3 PE=1 SV=1	Haus3	Q8QZX2	3.04473	1.60631	0.000732256	3.13534
DNA (cytosine-5)-methyltransferase 1 OS=Mus musculus OX=10090 GN=Dnmt1 PE=1 SV=5	Dnmt1	P13864	3.0375	1.60288	0.000777718	3.10918
NEDD8-conjugating enzyme Ubc12 OS=Mus musculus OX=10090 GN=Ube2m PE=1 SV=1	Ube2m	P61082	3.03053	1.59957	0.00274	2.56225
Asparagine synthetase [glutamine-hydrolyzing] OS=Mus musculus OX=10090 GN=Asns PE=1 SV=3	Asns	Q61024	3.03032	1.59947	0.00827864	2.08204
Ataxin-10 OS=Mus musculus OX=10090 GN=Atxn10 PE=1 SV=2	Atxn10	P28658	3.02807	1.5984	0.00123018	2.91003
Xaa-Pro aminopeptidase 1 OS=Mus musculus OX=10090 GN=Xpnpep1 PE=1 SV=1	Xpnpep1	Q3UE92	3.025	1.59694	0.00841265	2.07507
General transcription factor 3C polypeptide 1 OS=Mus musculus OX=10090 GN=Gtf3c1 PE=1 SV=2	Gtf3c1	Q8K284	3.0243	1.5966	0.00286481	2.5429
Bifunctional purine biosynthesis protein ATIC OS=Mus musculus OX=10090 GN=Atic PE=1 SV=2	Atic	Q9CWJ9	3.01826	1.59372	0.000362568	3.44061
Heterogeneous nuclear ribonucleoprotein F OS=Mus musculus OX=10090 GN=Hnrnpf PE=1 SV=3	Hnrnpf	Q9Z2X1	3.01729	1.59325	0.0024247	2.61534
Protein disulfide-isomerase A3 OS=Mus musculus OX=10090 GN=Pdia3 PE=1 SV=2	Pdia3	P27773	3.01542	1.59236	0.00473579	2.32461
ELAV-like protein 1 OS=Mus musculus OX=10090 GN=Elavl1 PE=1 SV=2	Elavl1	P70372	3.01479	1.59206	0.00202593	2.69337
Kin of IRRE-like protein 1 OS=Mus musculus OX=10090 GN=Kirrel1 PE=1 SV=1	Kirrel1	Q80W68	3.01329	1.59134	0.0014466	2.83965
Neurobeachin-like 1 OS=Mus musculus OX=10090 GN=Nbeal1 PE=1 SV=1	Nbeal1	E9PYP2	3.01049	1.59	0.000187566	3.72685
Eukaryotic initiation factor 4A-III OS=Mus musculus OX=10090 GN=Eif4a3 PE=1 SV=3	Eif4a3	Q91VC3	3.00179	1.58582	0.00189508	2.72237
Serine/threonine-protein phosphatase 2A catalytic subunit alpha isoform OS=Mus musculus OX=10090 GN=Ppp2ca PE=1 SV=1	Ppp2ca	P63330	3	1.58496	0.0120685	1.91835
26S proteasome non-ATPase regulatory subunit 12 OS=Mus musculus OX=10090 GN=Psmd12 PE=1 SV=4	Psmd12	Q9D8W5	2.99724	1.58363	0.00352144	2.45328
Serine/threonine-protein phosphatase 2A 65 kDa regulatory subunit A alpha isoform OS=Mus musculus OX=10090 GN=Ppp2r1a PE=1 SV=3	Ppp2r1a	Q76MZ3	2.99692	1.58348	0.0053934	2.26814
Pachytene checkpoint protein 2 homolog OS=Mus musculus OX=10090 GN=Trip13 PE=1 SV=1	Trip13	Q3UA06	2.99107	1.58066	0.00302231	2.51966
Nuclear mitotic apparatus protein 1 OS=Mus musculus OX=10090 GN=Numa1 PE=1 SV=1	Numa1	E9Q7G0	2.9897	1.58	0.00718513	2.14357
Microtubule-actin cross-linking factor 1 (Fragment) OS=Mus musculus OX=10090 GN=Macf1 PE=1 SV=1	Macf1	A0A286YD76	2.98673	1.57857	0.000440142	3.35641
Staphylococcal nuclease domain-containing protein 1 OS=Mus musculus OX=10090 GN=Snd1 PE=1 SV=1	Snd1	Q78PY7	2.9863	1.57836	0.000643402	3.19152
Heat shock 70 kDa protein 4L OS=Mus musculus OX=10090 GN=Hspa4l PE=1 SV=2	Hspa4l	P48722	2.98626	1.57834	0.00229784	2.63868
N-acetylgalactosamine kinase OS=Mus musculus OX=10090 GN=Galk2 PE=1 SV=1	Galk2	Q8BUU7	2.98621	1.57831	0.000355768	3.44883
Sec1 family domain-containing protein 1 OS=Mus musculus OX=10090 GN=Scfd1 PE=1 SV=1	Scfd1	Q8BRF7	2.97786	1.57428	0.00271532	2.56618
Isoform 2 of Pyridoxal-dependent decarboxylase domain-containing protein 1 OS=Mus musculus OX=10090 GN=Pdxdc1	Pdxdc1	Q99K01-2	2.97368	1.57225	0.00340986	2.46726
Proliferation-associated protein 2G4 OS=Mus musculus OX=10090 GN=Pa2g4 PE=1 SV=3	Pa2g4	P50580	2.96329	1.5672	0.000370061	3.43173
Target of Myb protein 1 OS=Mus musculus OX=10090 GN=Tom1 PE=1 SV=1	Tom1	O88746	2.96226	1.5667	0.00819756	2.08632
Lanosterol 14-alpha demethylase OS=Mus musculus OX=10090 GN=Cyp51a1 PE=1 SV=1	Cyp51a1	Q8K0C4	2.96145	1.5663	0.00106053	2.97448
Caveolin-1 OS=Mus musculus OX=10090 GN=Cav1 PE=1 SV=1	Cav1	P49817	2.95735	1.5643	0.0101566	1.99325
Calcium-independent phospholipase A2-gamma OS=Mus musculus OX=10090 GN=Pnpla8 PE=1 SV=1	Pnpla8	Q8K1N1	2.95192	1.56166	0.00161405	2.79208
DNA replication licensing factor MCM3 OS=Mus musculus OX=10090 GN=Mcm3 PE=1 SV=2	Mcm3	P25206	2.94506	1.5583	0.000723322	3.14067
Annexin A5 OS=Mus musculus OX=10090 GN=Anxa5 PE=1 SV=1	Anxa5	P48036	2.93953	1.55559	0.00124884	2.90349
Protein MEMO1 OS=Mus musculus OX=10090 GN=Memo1 PE=1 SV=1	Memo1	Q91VH6	2.93785	1.55476	0.00250501	2.60119
Adenosine kinase OS=Mus musculus OX=10090 GN=Adk PE=1 SV=2	Adk	P55264	2.92534	1.54861	0.0058704	2.23133
Fermitin family homolog 2 OS=Mus musculus OX=10090 GN=Fermt2 PE=1 SV=1	Fermt2	Q8CIB5	2.92048	1.5462	0.0125151	1.90257
Chloride intracellular channel protein 1 OS=Mus musculus OX=10090 GN=Clic1 PE=1 SV=3	Clic1	Q9Z1Q5	2.9042	1.53814	0.00552175	2.25792
Tyrosine-protein kinase OS=Mus musculus OX=10090 GN=Jak1 PE=1 SV=1	Jak1	B1ASP2	2.9042	1.53814	0.00346852	2.45986
Guanine nucleotide-binding protein G(i) subunit alpha-2 OS=Mus musculus OX=10090 GN=Gnai2 PE=1 SV=5	Gnai2	P08752	2.90172	1.53691	0.00219041	2.65947
KIF-binding protein OS=Mus musculus OX=10090 GN=Kifbp PE=1 SV=2	Kifbp	Q6ZPU9	2.89744	1.53478	0.00392203	2.40649
Heterogeneous nuclear ribonucleoprotein U-like protein 2 OS=Mus musculus OX=10090 GN=Hnrnpul2 PE=1 SV=2	Hnrnpul2	Q00PI9	2.89251	1.53232	0.011055	1.95644
Engulfment and cell motility protein 2 OS=Mus musculus OX=10090 GN=Elmo2 PE=1 SV=1	Elmo2	Q8BHL5	2.88963	1.53089	0.00475971	2.32242
Nucleolar protein 58 OS=Mus musculus OX=10090 GN=Nop58 PE=1 SV=1	Nop58	Q6DFW4	2.88476	1.52845	0.0209677	1.67845
Vesicle-trafficking protein SEC22b OS=Mus musculus OX=10090 GN=Sec22b PE=1 SV=3	Sec22b	O08547	2.87592	1.52403	0.000135747	3.86727
1-phosphatidylinositol 4,5-bisphosphate phosphodiesterase beta-3 OS=Mus musculus OX=10090 GN=Plcb3 PE=1 SV=2	Plcb3	P51432	2.87455	1.52334	0.000877918	3.05655
Glycerol-3-phosphate dehydrogenase 1-like protein OS=Mus musculus OX=10090 GN=Gpd1l PE=1 SV=2	Gpd1l	Q3ULJ0	2.87258	1.52235	0.00665687	2.17673
Kinesin-like protein KIF14 OS=Mus musculus OX=10090 GN=Kif14 PE=1 SV=1	Kif14	L0N7N1	2.86631	1.5192	0.00984753	2.00667
Nuclear autoantigenic sperm protein OS=Mus musculus OX=10090 GN=Nasp PE=1 SV=2	Nasp	Q99MD9	2.865	1.51854	0.00708097	2.14991
Intraflagellar transport protein 122 homolog OS=Mus musculus OX=10090 GN=Ift122 PE=1 SV=1	Ift122	Q6NWV3	2.85991	1.51597	0.000517301	3.28626
Stromal interaction molecule 2 OS=Mus musculus OX=10090 GN=Stim2 PE=1 SV=1	Stim2	I1E4X8	2.85598	1.51399	0.000382559	3.4173
Ankyrin repeat domain 50 (Fragment) OS=Mus musculus OX=10090 GN=Ankrd50 PE=1 SV=1	Ankrd50	F7BE84	2.85476	1.51337	0.0158574	1.79977
F-BAR domain only protein 2 OS=Mus musculus OX=10090 GN=Fcho2 PE=1 SV=1	Fcho2	Q3UQN2	2.84825	1.51008	0.00453868	2.34307
Protein FAM135A OS=Mus musculus OX=10090 GN=Fam135a PE=1 SV=2	Fam135a	Q6NS59	2.84514	1.5085	0.00252549	2.59765
Utrophin OS=Mus musculus OX=10090 GN=Utrn PE=1 SV=1	Utrn	E9Q6R7	2.84257	1.50719	0.00086549	3.06274
Transient receptor potential cation channel subfamily M member 7 OS=Mus musculus OX=10090 GN=Trpm7 PE=1 SV=1	Trpm7	Q923J1	2.84195	1.50688	0.00553594	2.25681
Prolow-density lipoprotein receptor-related protein 1 OS=Mus musculus OX=10090 GN=Lrp1 PE=1 SV=1	Lrp1	Q91ZX7	2.84192	1.50686	0.00136149	2.86598
Spectrin beta chain, non-erythrocytic 1 OS=Mus musculus OX=10090 GN=Sptbn1 PE=1 SV=2	Sptbn1	Q62261	2.84078	1.50629	0.00096678	3.01467
Ran-specific GTPase-activating protein OS=Mus musculus OX=10090 GN=Ranbp1 PE=1 SV=2	Ranbp1	P34022	2.83871	1.50524	0.0210734	1.67627
Guanylate-binding protein 2 OS=Mus musculus OX=10090 GN=Gbp2 PE=1 SV=1	Gbp2	Q9Z0E6	2.8381	1.50492	0.00635302	2.19702
Isoform 3 of Unconventional myosin-Ic OS=Mus musculus OX=10090 GN=Myo1c	Myo1c	Q9WTI7-3	2.83576	1.50373	0.000556415	3.2546
Transportin-3 OS=Mus musculus OX=10090 GN=Tnpo3 PE=1 SV=1	Tnpo3	Q6P2B1	2.83359	1.50263	0.00470458	2.32748
Synaptotagmin-like protein 2 OS=Mus musculus OX=10090 GN=Sytl2 PE=1 SV=1	Sytl2	A0A5F8MPH5	2.83273	1.50219	0.0106121	1.9742
WD repeat and FYVE domain-containing protein 1 OS=Mus musculus OX=10090 GN=Wdfy1 PE=1 SV=1	Wdfy1	E9Q4P1	2.82983	1.50072	0.000810585	3.0912
AHNAK nucleoprotein (desmoyokin) OS=Mus musculus OX=10090 GN=Ahnak PE=1 SV=1	Ahnak	E9Q616	2.82039	1.4959	0.00365936	2.43659
Far upstream element-binding protein 2 OS=Mus musculus OX=10090 GN=Khsrp PE=1 SV=1	Khsrp	A0A3B2WCD8	2.81818	1.49476	0.0233791	1.63117
Guanine nucleotide-binding protein subunit alpha-11 OS=Mus musculus OX=10090 GN=Gna11 PE=1 SV=1	Gna11	P21278	2.81313	1.49218	0.00370076	2.43171
E3 ubiquitin-protein ligase Itchy OS=Mus musculus OX=10090 GN=Itch PE=1 SV=2	Itch	Q8C863	2.81116	1.49116	0.00250697	2.60085
Dedicator of cytokinesis protein 8 OS=Mus musculus OX=10090 GN=Dock8 PE=1 SV=4	Dock8	Q8C147	2.81096	1.49106	0.000430733	3.36579
Disabled homolog 2 OS=Mus musculus OX=10090 GN=Dab2 PE=1 SV=2	Dab2	P98078	2.80972	1.49043	0.00128956	2.88956
Ankyrin repeat and SAM domain containing 1 OS=Mus musculus OX=10090 GN=Anks1 PE=1 SV=1	Anks1	A0A3B2WAQ7	2.80905	1.49008	0.00339918	2.46863
Phosphatidylinositol 4-kinase alpha OS=Mus musculus OX=10090 GN=Pi4ka PE=1 SV=2	Pi4ka	E9Q3L2	2.80857	1.48984	0.00253006	2.59687
Glutathione S-transferase Mu 1 OS=Mus musculus OX=10090 GN=Gstm1 PE=1 SV=2	Gstm1	P10649	2.8058	1.48841	0.023179	1.63491
GRIP and coiled-coil domain-containing protein 1 OS=Mus musculus OX=10090 GN=Gcc1 PE=1 SV=2	Gcc1	Q9D4H2	2.79805	1.48442	0.0146036	1.83554
Conserved oligomeric Golgi complex subunit 7 OS=Mus musculus OX=10090 GN=Cog7 PE=1 SV=1	Cog7	Q3UM29	2.79759	1.48418	0.00270631	2.56762
Serine/arginine-rich splicing factor 3 OS=Mus musculus OX=10090 GN=Srsf3 PE=1 SV=1	Srsf3	P84104	2.79087	1.48071	0.0191573	1.71766
Zinc finger CCCH-type antiviral protein 1 OS=Mus musculus OX=10090 GN=Zc3hav1 PE=1 SV=1	Zc3hav1	D3Z5I1	2.78317	1.47673	0.00139725	2.85473
Dihydrofolate reductase OS=Mus musculus OX=10090 GN=Dhfr PE=1 SV=3	Dhfr	P00375	2.78208	1.47616	0.00115514	2.93736
Protein phosphatase 1 regulatory subunit 21 OS=Mus musculus OX=10090 GN=Ppp1r21 PE=1 SV=2	Ppp1r21	Q3TDD9	2.78009	1.47513	0.0153237	1.81464
E3 ubiquitin-protein ligase LRSAM1 OS=Mus musculus OX=10090 GN=Lrsam1 PE=1 SV=1	Lrsam1	Q80ZI6	2.77122	1.47052	0.0136985	1.86333
Ppfia1 protein OS=Mus musculus OX=10090 GN=Ppfia1 PE=1 SV=1	Ppfia1	B2RXQ2	2.77083	1.47032	0.00433964	2.36255
Ran GTPase-activating protein 1 OS=Mus musculus OX=10090 GN=Rangap1 PE=1 SV=2	Rangap1	P46061	2.7693	1.46952	0.00515694	2.28761
UBX domain-containing protein 1 OS=Mus musculus OX=10090 GN=Ubxn1 PE=1 SV=1	Ubxn1	Q922Y1	2.76778	1.46873	0.00377213	2.42341
RNA cytosine C(5)-methyltransferase NSUN2 OS=Mus musculus OX=10090 GN=Nsun2 PE=1 SV=2	Nsun2	Q1HFZ0	2.76025	1.4648	0.00161042	2.79306
Eukaryotic translation initiation factor 5 OS=Mus musculus OX=10090 GN=Eif5 PE=1 SV=1	Eif5	P59325	2.74598	1.45732	0.0397538	1.40062
Interferon-activable protein 204 OS=Mus musculus OX=10090 GN=Ifi204 PE=1 SV=1	Ifi204	P0DOV2	2.74517	1.4569	0.000647667	3.18865
Myeloid-associated differentiation marker OS=Mus musculus OX=10090 GN=Myadm PE=1 SV=2	Myadm	O35682	2.74154	1.45499	0.00090126	3.04515
Myotubularin-related protein 5 OS=Mus musculus OX=10090 GN=Sbf1 PE=1 SV=2	Sbf1	Q6ZPE2	2.73881	1.45355	0.00637236	2.1957
GTP-binding protein SAR1a OS=Mus musculus OX=10090 GN=Sar1a PE=1 SV=1	Sar1a	Q99JZ4	2.73505	1.45157	0.00190183	2.72083
Brefeldin A-inhibited guanine nucleotide-exchange protein 2 OS=Mus musculus OX=10090 GN=Arfgef2 PE=1 SV=1	Arfgef2	A2A5R2	2.7305	1.44916	0.012725	1.89534
Procollagen galactosyltransferase 1 OS=Mus musculus OX=10090 GN=Colgalt1 PE=1 SV=2	Colgalt1	Q8K297	2.72747	1.44756	0.00430419	2.36611
TBC1 domain family member 2B OS=Mus musculus OX=10090 GN=Tbc1d2b PE=1 SV=2	Tbc1d2b	Q3U0J8	2.72241	1.44489	0.00456305	2.34074
Adenylate kinase isoenzyme 1 OS=Mus musculus OX=10090 GN=Ak1 PE=1 SV=1	Ak1	Q9R0Y5	2.72176	1.44454	0.00872164	2.0594
RNA-binding protein Raly (Fragment) OS=Mus musculus OX=10090 GN=Raly PE=1 SV=1	Raly	A2AU62	2.7158	1.44138	0.00286339	2.54312
Protein SEC13 homolog OS=Mus musculus OX=10090 GN=Sec13 PE=1 SV=3	Sec13	Q9D1M0	2.71447	1.44067	0.00554231	2.25631
Signal transducer and activator of transcription OS=Mus musculus OX=10090 GN=Stat1 PE=1 SV=1	Stat1	Q8C3V4	2.71279	1.43978	0.00293738	2.53204
EPM2A-interacting protein 1 OS=Mus musculus OX=10090 GN=Epm2aip1 PE=1 SV=1	Epm2aip1	Q8VEH5	2.71033	1.43847	0.00208475	2.68095
ADP/ATP translocase 2 OS=Mus musculus OX=10090 GN=Slc25a5 PE=1 SV=3	Slc25a5	P51881	2.70726	1.43683	0.02604	1.58436
Casein kinase I isoform alpha OS=Mus musculus OX=10090 GN=Csnk1a1 PE=1 SV=2	Csnk1a1	Q8BK63	2.70706	1.43672	0.00719813	2.14278
Elongin-B OS=Mus musculus OX=10090 GN=Elob PE=1 SV=1	Elob	P62869	2.70701	1.4367	0.00379157	2.42118
Zinc finger protein GLI2 OS=Mus musculus OX=10090 GN=Gli2 PE=1 SV=2	Gli2	Q0VGT2	2.70684	1.43661	0.000815111	3.08878
ADP-ribosylation factor 6 OS=Mus musculus OX=10090 GN=Arf6 PE=1 SV=2	Arf6	P62331	2.70171	1.43387	0.0058585	2.23221
Signal-induced proliferation-associated 1-like protein 3 OS=Mus musculus OX=10090 GN=Sipa1l3 PE=1 SV=1	Sipa1l3	G3X9J0	2.70103	1.43351	0.00291103	2.53595
Epsin-2 OS=Mus musculus OX=10090 GN=Epn2 PE=1 SV=1	Epn2	Q8CHU3	2.69915	1.43251	1.88625e-05	4.7244
Heterogeneous nuclear ribonucleoprotein H2 OS=Mus musculus OX=10090 GN=Hnrnph2 PE=1 SV=1	Hnrnph2	P70333	2.69795	1.43186	0.0193631	1.71302
Isoform PLD1B of Phospholipase D1 OS=Mus musculus OX=10090 GN=Pld1	Pld1	Q9Z280-2	2.69718	1.43145	0.00641781	2.19261
Protein kinase C iota type OS=Mus musculus OX=10090 GN=Prkci PE=1 SV=3	Prkci	Q62074	2.69611	1.43088	0.0049306	2.3071
Neural cell adhesion molecule 1 OS=Mus musculus OX=10090 GN=Ncam1 PE=1 SV=3	Ncam1	P13595	2.69463	1.43009	0.000331618	3.47936
Plexin-B2 OS=Mus musculus OX=10090 GN=Plxnb2 PE=1 SV=1	Plxnb2	B2RXS4	2.68949	1.42733	0.0062888	2.20143
Lethal(2) giant larvae protein homolog 1 OS=Mus musculus OX=10090 GN=Llgl1 PE=1 SV=1	Llgl1	A0A0R4J0S4	2.68881	1.42697	0.00841926	2.07473
Fibronectin type III domain-containing protein 3B OS=Mus musculus OX=10090 GN=Fndc3b PE=1 SV=1	Fndc3b	Q6NWW9	2.6875	1.42626	0.037293	1.42837
Sorting nexin-2 OS=Mus musculus OX=10090 GN=Snx2 PE=1 SV=2	Snx2	Q9CWK8	2.68485	1.42484	0.0176573	1.75308
Protein disulfide-isomerase OS=Mus musculus OX=10090 GN=P4hb PE=1 SV=2	P4hb	P09103	2.68192	1.42327	0.0173303	1.76119
Transcription elongation factor SPT5 OS=Mus musculus OX=10090 GN=Supt5h PE=1 SV=1	Supt5h	O55201	2.6785	1.42143	0.0114023	1.94301
Sorting nexin 1 OS=Mus musculus OX=10090 GN=Snx1 PE=1 SV=1	Snx1	Q6NZD2	2.67374	1.41886	0.00228054	2.64196
RNA polymerase II subunit A C-terminal domain phosphatase OS=Mus musculus OX=10090 GN=Ctdp1 PE=1 SV=1	Ctdp1	Q7TSG2	2.67359	1.41878	0.0353509	1.4516
Arf-GAP with GTPase, ANK repeat and PH domain-containing protein 1 OS=Mus musculus OX=10090 GN=Agap1 PE=1 SV=3	Agap1	E9Q3K3	2.67352	1.41874	0.00294866	2.53038
Signal transducer and activator of transcription 2 OS=Mus musculus OX=10090 GN=Stat2 PE=1 SV=1	Stat2	Q9WVL2	2.67243	1.41815	0.00911532	2.04023
Vasodilator-stimulated phosphoprotein OS=Mus musculus OX=10090 GN=Vasp PE=1 SV=4	Vasp	P70460	2.66925	1.41643	0.00058046	3.23623
NmrA-like family domain-containing protein 1 OS=Mus musculus OX=10090 GN=Nmral1 PE=1 SV=1	Nmral1	Q8K2T1	2.66667	1.41504	0.003478	2.45867
ATP-dependent RNA helicase A OS=Mus musculus OX=10090 GN=Dhx9 PE=1 SV=1	Dhx9	E9QNN1	2.66009	1.41147	0.00887729	2.05172
Serine/threonine-protein kinase 25 OS=Mus musculus OX=10090 GN=Stk25 PE=1 SV=2	Stk25	Q9Z2W1	2.65938	1.41109	0.00795222	2.09951
14-3-3 protein zeta/delta OS=Mus musculus OX=10090 GN=Ywhaz PE=1 SV=1	Ywhaz	P63101	2.65792	1.4103	0.00886396	2.05237
ADP-ribosylation factor-like protein 3 OS=Mus musculus OX=10090 GN=Arl3 PE=1 SV=1	Arl3	Q9WUL7	2.65602	1.40926	0.0275327	1.56015
C2 domain-containing protein 5 OS=Mus musculus OX=10090 GN=C2cd5 PE=1 SV=1	C2cd5	A0A0N4SW93	2.65325	1.40776	0.0183811	1.73563
Hormone-sensitive lipase OS=Mus musculus OX=10090 GN=Lipe PE=1 SV=1	Lipe	E9Q4M2	2.65251	1.40736	0.00521389	2.28284
Serine/threonine-protein kinase 10 OS=Mus musculus OX=10090 GN=Stk10 PE=1 SV=2	Stk10	O55098	2.6523	1.40724	0.0062694	2.20277
Dynein assembly factor 5, axonemal OS=Mus musculus OX=10090 GN=Dnaaf5 PE=1 SV=1	Dnaaf5	B9EJR8	2.65138	1.40674	3.87803e-05	4.41139
Maestro heat-like repeat family member 1 OS=Mus musculus OX=10090 GN=Mroh1 PE=1 SV=1	Mroh1	E0CZ22	2.64954	1.40574	0.0304983	1.51572
Peptidyl-prolyl cis-trans isomerase D OS=Mus musculus OX=10090 GN=Ppid PE=1 SV=3	Ppid	Q9CR16	2.64754	1.40465	0.0015941	2.79748
Ectopic P granules protein 5 homolog OS=Mus musculus OX=10090 GN=Epg5 PE=1 SV=2	Epg5	Q80TA9	2.64751	1.40464	0.00351203	2.45444
Tensin-3 OS=Mus musculus OX=10090 GN=Tns3 PE=1 SV=1	Tns3	Q5SSZ5	2.64564	1.40361	0.002723	2.56495
Exportin-2 OS=Mus musculus OX=10090 GN=Cse1l PE=1 SV=1	Cse1l	Q9ERK4	2.64537	1.40347	0.0141555	1.84907
NADH-cytochrome b5 reductase 3 OS=Mus musculus OX=10090 GN=Cyb5r3 PE=1 SV=3	Cyb5r3	Q9DCN2	2.64058	1.40086	0.025504	1.59339
Isoform Alpha-2 of Guanine nucleotide-binding protein G(o) subunit alpha OS=Mus musculus OX=10090 GN=Gnao1	Gnao1	P18872-2	2.63777	1.39932	0.00862544	2.06422
Signal transducer and activator of transcription 5B OS=Mus musculus OX=10090 GN=Stat5b PE=1 SV=1	Stat5b	P42232	2.63666	1.39871	0.000606124	3.21744
Band 4.1-like protein 2 OS=Mus musculus OX=10090 GN=Epb41l2 PE=1 SV=2	Epb41l2	O70318	2.63121	1.39573	0.00046298	3.33444
TOG array regulator of axonemal microtubules protein 1 OS=Mus musculus OX=10090 GN=Togaram1 PE=1 SV=3	Togaram1	Q6A070	2.63102	1.39562	0.00162911	2.78805
Tether containing UBX domain for GLUT4 OS=Mus musculus OX=10090 GN=Aspscr1 PE=1 SV=1	Aspscr1	Q8VBT9	2.6305	1.39534	0.00114791	2.94009
ADP-ribosylation factor-like protein 1 OS=Mus musculus OX=10090 GN=Arl1 PE=1 SV=1	Arl1	P61211	2.62419	1.39187	0.00118094	2.92777
Tetratricopeptide repeat protein 27 OS=Mus musculus OX=10090 GN=Ttc27 PE=1 SV=2	Ttc27	Q8CD92	2.62293	1.39118	0.00955969	2.01956
Rab34 OS=Mus musculus OX=10090 GN=Rab34 PE=1 SV=1	Rab34	Q0PD20	2.6214	1.39034	0.00319275	2.49584
Eukaryotic translation initiation factor 4E OS=Mus musculus OX=10090 GN=Eif4e PE=1 SV=1	Eif4e	P63073	2.61957	1.38933	0.00816733	2.08792
Ras-related protein Rab-18 OS=Mus musculus OX=10090 GN=Rab18 PE=1 SV=2	Rab18	P35293	2.61301	1.38571	0.00294374	2.5311
Isoform 2 of Mixed lineage kinase domain-like protein OS=Mus musculus OX=10090 GN=Mlkl	Mlkl	Q9D2Y4-2	2.61111	1.38466	0.00175543	2.75562
ATP-dependent DNA/RNA helicase DHX36 OS=Mus musculus OX=10090 GN=Dhx36 PE=1 SV=2	Dhx36	Q8VHK9	2.61006	1.38408	0.000571617	3.24289
Methionine--tRNA ligase, cytoplasmic OS=Mus musculus OX=10090 GN=Mars1 PE=1 SV=1	Mars1	Q68FL6	2.6077	1.38278	0.00811852	2.09052
Eukaryotic translation initiation factor 3 subunit I OS=Mus musculus OX=10090 GN=Eif3i PE=1 SV=1	Eif3i	Q9QZD9	2.60303	1.38019	0.003394	2.46929
Catenin beta-1 OS=Mus musculus OX=10090 GN=Ctnnb1 PE=1 SV=1	Ctnnb1	Q02248	2.60163	1.37941	0.007548	2.12217
Glutaredoxin-3 OS=Mus musculus OX=10090 GN=Glrx3 PE=1 SV=1	Glrx3	Q9CQM9	2.60029	1.37867	0.017164	1.76538
Isoform 2 of Tropomyosin alpha-3 chain OS=Mus musculus OX=10090 GN=Tpm3	Tpm3	P21107-2	2.59777	1.37728	0.0110629	1.95613
Insulin-degrading enzyme (Fragment) OS=Mus musculus OX=10090 GN=Ide PE=1 SV=1	Ide	F6RPJ9	2.59767	1.37722	0.00237035	2.62519
Isoform 3 of Pleckstrin homology domain-containing family H member 2 OS=Mus musculus OX=10090 GN=Plekhh2	Plekhh2	Q8C115-3	2.59158	1.37383	0.00274305	2.56177
Importin subunit beta-1 OS=Mus musculus OX=10090 GN=Kpnb1 PE=1 SV=2	Kpnb1	P70168	2.58817	1.37193	0.0148964	1.82692
Protein NYNRIN OS=Mus musculus OX=10090 GN=Nynrin PE=2 SV=2	Nynrin	Q5DTZ0	2.58696	1.37126	0.000651448	3.18612
Microtubule-associated protein RP/EB family member 2 OS=Mus musculus OX=10090 GN=Mapre2 PE=1 SV=1	Mapre2	Q8R001	2.58468	1.36998	0.000927987	3.03246
Multifunctional procollagen lysine hydroxylase and glycosyltransferase LH3 OS=Mus musculus OX=10090 GN=Plod3 PE=1 SV=1	Plod3	Q9R0E1	2.58389	1.36955	0.00190188	2.72082
Regulator of G-protein signaling 12 OS=Mus musculus OX=10090 GN=Rgs12 PE=1 SV=2	Rgs12	Q8CGE9	2.58385	1.36952	0.000989935	3.00439
MICAL-like protein 1 OS=Mus musculus OX=10090 GN=Micall1 PE=1 SV=3	Micall1	Q8BGT6	2.58056	1.36768	0.00529471	2.27616
RNA cytidine acetyltransferase OS=Mus musculus OX=10090 GN=Nat10 PE=1 SV=1	Nat10	Q8K224	2.57989	1.36731	0.00449243	2.34752
Hypoxia up-regulated protein 1 OS=Mus musculus OX=10090 GN=Hyou1 PE=1 SV=1	Hyou1	Q9JKR6	2.57393	1.36397	0.00276574	2.55819
Serine/threonine-protein kinase mTOR OS=Mus musculus OX=10090 GN=Mtor PE=1 SV=2	Mtor	Q9JLN9	2.57231	1.36306	0.000610967	3.21398
Heterogeneous nuclear ribonucleoprotein A0 OS=Mus musculus OX=10090 GN=Hnrnpa0 PE=1 SV=1	Hnrnpa0	Q9CX86	2.57168	1.36271	0.00393635	2.40491
Heterogeneous nuclear ribonucleoprotein U OS=Mus musculus OX=10090 GN=Hnrnpu PE=1 SV=1	Hnrnpu	Q8VEK3	2.56796	1.36062	0.00334163	2.47604
Numb-like protein OS=Mus musculus OX=10090 GN=Numbl PE=1 SV=3	Numbl	O08919	2.56401	1.3584	0.00201192	2.69639
Isoform 2 of Serine/threonine-protein phosphatase 2B catalytic subunit alpha isoform OS=Mus musculus OX=10090 GN=Ppp3ca	Ppp3ca	P63328-2	2.55796	1.35499	0.00749944	2.12497
Phenylalanine--tRNA ligase alpha subunit OS=Mus musculus OX=10090 GN=Farsa PE=1 SV=1	Farsa	Q8C0C7	2.55568	1.3537	0.0292582	1.53375
Angiomotin OS=Mus musculus OX=10090 GN=Amot PE=1 SV=3	Amot	Q8VHG2	2.55483	1.35323	0.0363544	1.43944
Zinc phosphodiesterase ELAC protein 2 OS=Mus musculus OX=10090 GN=Elac2 PE=1 SV=1	Elac2	Q80Y81	2.55442	1.353	0.010613	1.97416
Isoform 2 of Unconventional myosin-IXa OS=Mus musculus OX=10090 GN=Myo9a	Myo9a	Q8C170-2	2.55342	1.35243	0.00203835	2.69072
Heterogeneous nuclear ribonucleoproteins C1/C2 OS=Mus musculus OX=10090 GN=Hnrnpc PE=1 SV=1	Hnrnpc	Q9Z204	2.54727	1.34895	0.00282154	2.54951
40S ribosomal protein S17 OS=Mus musculus OX=10090 GN=Rps17 PE=1 SV=2	Rps17	P63276	2.5413	1.34557	0.0286835	1.54237
Cyclin-dependent kinase 4 OS=Mus musculus OX=10090 GN=Cdk4 PE=1 SV=1	Cdk4	P30285	2.54058	1.34516	0.000556053	3.25488
SAFB-like transcription modulator OS=Mus musculus OX=10090 GN=Sltm PE=1 SV=1	Sltm	Q8CH25	2.54054	1.34514	0.00527727	2.27759
Sorting nexin-9 OS=Mus musculus OX=10090 GN=Snx9 PE=1 SV=1	Snx9	Q91VH2	2.53945	1.34452	0.0042008	2.37667
Importin-4 OS=Mus musculus OX=10090 GN=Ipo4 PE=1 SV=1	Ipo4	Q8VI75	2.52891	1.33852	0.0116876	1.93227
Serine-threonine kinase receptor-associated protein OS=Mus musculus OX=10090 GN=Strap PE=1 SV=2	Strap	Q9Z1Z2	2.52772	1.33783	0.00807068	2.09309
Probable ATP-dependent RNA helicase DDX46 OS=Mus musculus OX=10090 GN=Ddx46 PE=1 SV=2	Ddx46	Q569Z5	2.52564	1.33665	0.00219441	2.65868
Titin OS=Mus musculus OX=10090 GN=Ttn PE=1 SV=1	Ttn	A2ASS6	2.52299	1.33513	0.00542308	2.26575
Ras-related protein Rab-7a OS=Mus musculus OX=10090 GN=Rab7a PE=1 SV=2	Rab7a	P51150	2.52208	1.33462	0.00144046	2.8415
Actin, cytoplasmic 1 OS=Mus musculus OX=10090 GN=Actb PE=1 SV=1	Actb	P60710	2.51927	1.33301	0.0077388	2.11133
Manganese-transporting ATPase 13A1 OS=Mus musculus OX=10090 GN=Atp13a1 PE=1 SV=2	Atp13a1	Q9EPE9	2.51852	1.33258	0.00266052	2.57503
Isoform 2 of Protein cordon-bleu OS=Mus musculus OX=10090 GN=Cobl	Cobl	Q5NBX1-2	2.51636	1.33134	0.00217039	2.66346
Large proline-rich protein BAG6 OS=Mus musculus OX=10090 GN=Bag6 PE=1 SV=1	Bag6	G3UZT6	2.5101	1.32775	0.0212882	1.67186
Ubiquitin carboxyl-terminal hydrolase CYLD OS=Mus musculus OX=10090 GN=Cyld PE=1 SV=1	Cyld	Z4YJJ5	2.50435	1.32444	0.00047778	3.32077
DNA mismatch repair protein Msh2 OS=Mus musculus OX=10090 GN=Msh2 PE=1 SV=1	Msh2	P43247	2.50405	1.32426	0.0128157	1.89226
Cold shock domain-containing protein E1 OS=Mus musculus OX=10090 GN=Csde1 PE=1 SV=1	Csde1	Q91W50	2.5	1.32193	0.0128456	1.89124
Tensin-2 OS=Mus musculus OX=10090 GN=Tns2 PE=1 SV=1	Tns2	Q8CGB6	2.49766	1.32058	0.000502895	3.29852
ATP-binding cassette sub-family E member 1 OS=Mus musculus OX=10090 GN=Abce1 PE=1 SV=1	Abce1	P61222	2.49267	1.31769	0.000653745	3.18459
Elongator complex protein 2 OS=Mus musculus OX=10090 GN=Elp2 PE=1 SV=1	Elp2	Q91WG4	2.48991	1.3161	0.00646814	2.18922
WD repeat-containing protein 1 OS=Mus musculus OX=10090 GN=Wdr1 PE=1 SV=3	Wdr1	O88342	2.4879	1.31493	0.0448067	1.34866
Rab11 family-interacting protein 2 OS=Mus musculus OX=10090 GN=Rab11fip2 PE=1 SV=1	Rab11fip2	G3XA57	2.48685	1.31432	0.00354284	2.45065
WASH complex subunit 5 OS=Mus musculus OX=10090 GN=Washc5 PE=1 SV=2	Washc5	Q8C2E7	2.4867	1.31423	0.00888989	2.0511
Neurogenic locus notch homolog protein 2 OS=Mus musculus OX=10090 GN=Notch2 PE=1 SV=2	Notch2	O35516	2.48322	1.31221	0.00289812	2.53788
Vacuolar protein sorting-associated protein 4B OS=Mus musculus OX=10090 GN=Vps4b PE=1 SV=2	Vps4b	P46467	2.48267	1.31189	0.0024425	2.61217
EH domain-binding protein 1-like protein 1 OS=Mus musculus OX=10090 GN=Ehbp1l1 PE=1 SV=1	Ehbp1l1	Q99MS7	2.4825	1.31179	0.00135018	2.86961
Ras-related protein Rab-11B OS=Mus musculus OX=10090 GN=Rab11b PE=1 SV=3	Rab11b	P46638	2.47625	1.30816	0.0051826	2.28545
60S ribosomal protein L4 OS=Mus musculus OX=10090 GN=Rpl4 PE=1 SV=3	Rpl4	Q9D8E6	2.47204	1.3057	0.00358703	2.44527
Carnitine O-palmitoyltransferase 1, liver isoform OS=Mus musculus OX=10090 GN=Cpt1a PE=1 SV=4	Cpt1a	P97742	2.47156	1.30542	0.0101764	1.9924
Asparagine--tRNA ligase, cytoplasmic OS=Mus musculus OX=10090 GN=NARS1 PE=1 SV=2	NARS1	Q8BP47	2.46932	1.30411	0.00453975	2.34297
Elongation factor 1-alpha 1 OS=Mus musculus OX=10090 GN=Eef1a1 PE=1 SV=3	Eef1a1	P10126	2.46421	1.30112	0.0088948	2.05086
Rho GTPase-activating protein 12 OS=Mus musculus OX=10090 GN=Arhgap12 PE=1 SV=2	Arhgap12	Q8C0D4	2.46409	1.30105	0.0163456	1.7866
FERM domain-containing protein 4A OS=Mus musculus OX=10090 GN=Frmd4a PE=1 SV=2	Frmd4a	Q8BIE6	2.46296	1.30039	0.00805151	2.09412
Protein arginine N-methyltransferase 3 OS=Mus musculus OX=10090 GN=Prmt3 PE=1 SV=2	Prmt3	Q922H1	2.46183	1.29973	0.00298363	2.52526
Sodium/potassium-transporting ATPase subunit alpha-1 OS=Mus musculus OX=10090 GN=Atp1a1 PE=1 SV=1	Atp1a1	Q8VDN2	2.45794	1.29745	0.0371522	1.43002
DCC-interacting protein 13-beta OS=Mus musculus OX=10090 GN=Appl2 PE=1 SV=1	Appl2	Q8K3G9	2.45583	1.29621	0.00187352	2.72734
ADP-ribosylation factor-like protein 8B OS=Mus musculus OX=10090 GN=Arl8b PE=1 SV=1	Arl8b	Q9CQW2	2.45563	1.29609	0.00433426	2.36309
Unconventional myosin-Va OS=Mus musculus OX=10090 GN=Myo5a PE=1 SV=1	Myo5a	D3Z4J3	2.4499	1.29272	0.0026087	2.58358
Serine/threonine-protein kinase D1 OS=Mus musculus OX=10090 GN=Prkd1 PE=1 SV=2	Prkd1	Q62101	2.4455	1.29013	0.00325734	2.48714
Protoporphyrinogen oxidase OS=Mus musculus OX=10090 GN=Ppox PE=1 SV=1	Ppox	P51175	2.44547	1.29011	0.0377565	1.42301
Microtubule-associated serine/threonine-protein kinase 4 OS=Mus musculus OX=10090 GN=Mast4 PE=1 SV=1	Mast4	E9PWX8	2.4411	1.28753	0.000451072	3.34575
60S ribosomal protein L28 OS=Mus musculus OX=10090 GN=Rpl28 PE=1 SV=2	Rpl28	P41105	2.44081	1.28736	0.00675108	2.17063
Rho GTPase-activating protein 10 OS=Mus musculus OX=10090 GN=Arhgap10 PE=1 SV=2	Arhgap10	Q6Y5D8	2.43731	1.28529	0.00755787	2.1216
Sorting nexin-5 OS=Mus musculus OX=10090 GN=Snx5 PE=1 SV=1	Snx5	Q9D8U8	2.4325	1.28244	0.00481664	2.31726
U5 small nuclear ribonucleoprotein 200 kDa helicase OS=Mus musculus OX=10090 GN=Snrnp200 PE=1 SV=1	Snrnp200	Q6P4T2	2.42833	1.27997	0.0341387	1.46675
RNA 3'-terminal phosphate cyclase OS=Mus musculus OX=10090 GN=RtcA PE=1 SV=2	RtcA	Q9D7H3	2.4176	1.27358	0.00337264	2.47203
26S proteasome regulatory subunit 10B OS=Mus musculus OX=10090 GN=Psmc6 PE=1 SV=1	Psmc6	P62334	2.41552	1.27233	0.0175054	1.75683
Coatomer subunit gamma-2 OS=Mus musculus OX=10090 GN=Copg2 PE=1 SV=1	Copg2	Q9QXK3	2.41331	1.27101	0.0169517	1.77079
NADPH--cytochrome P450 reductase OS=Mus musculus OX=10090 GN=Por PE=1 SV=2	Por	P37040	2.41322	1.27096	0.0090873	2.04157
Isoform 5 of Citron Rho-interacting kinase OS=Mus musculus OX=10090 GN=Cit	Cit	P49025-5	2.40449	1.26573	0.0331067	1.48008
Insulin-like growth factor 2 mRNA-binding protein 3 OS=Mus musculus OX=10090 GN=Igf2bp3 PE=1 SV=1	Igf2bp3	Q9CPN8	2.39678	1.2611	0.00424836	2.37178
ADP-ribosylation factor-like protein 6 OS=Mus musculus OX=10090 GN=Arl6 PE=1 SV=1	Arl6	O88848	2.39458	1.25977	0.00135005	2.86965
14-3-3 protein epsilon OS=Mus musculus OX=10090 GN=Ywhae PE=1 SV=1	Ywhae	P62259	2.3937	1.25924	0.0209927	1.67793
Isoform 2 of Protein TANC2 OS=Mus musculus OX=10090 GN=Tanc2	Tanc2	A2A690-2	2.39218	1.25833	0.00669024	2.17456
60S ribosomal protein L13a OS=Mus musculus OX=10090 GN=Rpl13a PE=1 SV=4	Rpl13a	P19253	2.38992	1.25696	0.000208592	3.6807
Ras suppressor protein 1 OS=Mus musculus OX=10090 GN=Rsu1 PE=1 SV=1	Rsu1	Q9D031	2.38761	1.25557	0.0010249	2.98932
RNA-binding protein 15 OS=Mus musculus OX=10090 GN=Rbm15 PE=1 SV=1	Rbm15	Q0VBL3	2.38673	1.25503	0.00665989	2.17653
Septin-2 OS=Mus musculus OX=10090 GN=Septin2 PE=1 SV=2	Septin2	P42208	2.38578	1.25446	0.0067727	2.16924
Cyclin-dependent kinase 14 OS=Mus musculus OX=10090 GN=Cdk14 PE=1 SV=2	Cdk14	O35495	2.38573	1.25443	0.00598922	2.22263
Tyrosine-protein kinase Fer OS=Mus musculus OX=10090 GN=Fer PE=1 SV=2	Fer	P70451	2.3823	1.25236	0.00705723	2.15137
Centrosomal protein of 55 kDa OS=Mus musculus OX=10090 GN=Cep55 PE=1 SV=2	Cep55	Q8BT07	2.38146	1.25185	0.00534322	2.2722
TBC1 domain family member 5 OS=Mus musculus OX=10090 GN=Tbc1d5 PE=1 SV=2	Tbc1d5	Q80XQ2	2.3781	1.24981	0.00241399	2.61727
Serine/threonine-protein kinase OSR1 OS=Mus musculus OX=10090 GN=Oxsr1 PE=1 SV=1	Oxsr1	Q6P9R2	2.37698	1.24913	0.0131904	1.87974
Cell division control protein 42 homolog OS=Mus musculus OX=10090 GN=Cdc42 PE=1 SV=2	Cdc42	P60766	2.375	1.24793	0.00793076	2.10069
Nuclear receptor coactivator 7 OS=Mus musculus OX=10090 GN=Ncoa7 PE=1 SV=2	Ncoa7	Q6DFV7	2.37346	1.24699	0.0017789	2.74985
Ribonuclease inhibitor OS=Mus musculus OX=10090 GN=Rnh1 PE=1 SV=1	Rnh1	Q91VI7	2.37179	1.24598	0.0129332	1.88829
Vacuolar protein sorting-associated protein 51 homolog OS=Mus musculus OX=10090 GN=Vps51 PE=1 SV=2	Vps51	Q3UVL4	2.37164	1.24588	0.00117669	2.92934
Eukaryotic translation initiation factor 5B OS=Mus musculus OX=10090 GN=Eif5b PE=1 SV=2	Eif5b	Q05D44	2.3706	1.24525	0.00233558	2.63161
Serine/threonine-protein kinase Nek7 OS=Mus musculus OX=10090 GN=Nek7 PE=1 SV=1	Nek7	Q9ES74	2.3688	1.24416	0.0324792	1.48839
40S ribosomal protein S6 OS=Mus musculus OX=10090 GN=Rps6 PE=1 SV=1	Rps6	P62754	2.36609	1.24251	0.00580467	2.23622
Tropomyosin alpha-4 chain OS=Mus musculus OX=10090 GN=Tpm4 PE=1 SV=3	Tpm4	Q6IRU2	2.36579	1.24232	0.01111	1.95429
Threonine--tRNA ligase 1, cytoplasmic OS=Mus musculus OX=10090 GN=Tars1 PE=1 SV=2	Tars1	Q9D0R2	2.36166	1.2398	0.0102081	1.99106
ELKS/Rab6-interacting/CAST family member 1 OS=Mus musculus OX=10090 GN=Erc1 PE=1 SV=1	Erc1	Q99MI1	2.36111	1.23947	0.0148551	1.82812
RalBP1-associated Eps domain-containing protein 1 OS=Mus musculus OX=10090 GN=Reps1 PE=1 SV=1	Reps1	D3Z2E3	2.35768	1.23737	0.011904	1.92431
Formin-like protein 3 OS=Mus musculus OX=10090 GN=Fmnl3 PE=1 SV=2	Fmnl3	Q6ZPF4	2.35412	1.23519	0.0174739	1.75761
Nischarin OS=Mus musculus OX=10090 GN=Nisch PE=1 SV=2	Nisch	Q80TM9	2.35254	1.23422	0.00629065	2.2013
26S proteasome regulatory subunit 6B OS=Mus musculus OX=10090 GN=Psmc4 PE=1 SV=2	Psmc4	P54775	2.34398	1.22896	0.0175503	1.75571
Rac GTPase-activating protein 1 OS=Mus musculus OX=10090 GN=Racgap1 PE=1 SV=1	Racgap1	Q9WVM1	2.34315	1.22845	0.0177497	1.75081
ADP/ATP translocase 1 OS=Mus musculus OX=10090 GN=Slc25a4 PE=1 SV=4	Slc25a4	P48962	2.34102	1.22714	0.0119789	1.92158
Exportin-T OS=Mus musculus OX=10090 GN=Xpot PE=1 SV=3	Xpot	Q9CRT8	2.33547	1.22371	0.0159263	1.79788
RNA-binding protein 28 OS=Mus musculus OX=10090 GN=Rbm28 PE=1 SV=4	Rbm28	Q8CGC6	2.33544	1.2237	0.0276138	1.55887
Protein pelota homolog OS=Mus musculus OX=10090 GN=Pelo PE=1 SV=3	Pelo	Q80X73	2.33425	1.22296	0.00236336	2.62647
Tubby-related protein 4 OS=Mus musculus OX=10090 GN=Tulp4 PE=1 SV=1	Tulp4	Q9JIL5	2.33059	1.2207	0.00575358	2.24006
Kinesin-like protein KIF23 OS=Mus musculus OX=10090 GN=Kif23 PE=1 SV=1	Kif23	E9Q5G3	2.32948	1.22001	0.0210044	1.67769
Talin-2 OS=Mus musculus OX=10090 GN=Tln2 PE=1 SV=1	Tln2	A0A1L1SQ51	2.32759	1.21883	0.00197311	2.70485
D-3-phosphoglycerate dehydrogenase OS=Mus musculus OX=10090 GN=Phgdh PE=1 SV=3	Phgdh	Q61753	2.32712	1.21855	0.0107444	1.96882
Protein unc-45 homolog A OS=Mus musculus OX=10090 GN=Unc45a PE=1 SV=2	Unc45a	Q99KD5	2.32071	1.21457	0.00452976	2.34392
Putative GTP-binding protein 6 OS=Mus musculus OX=10090 GN=Gtpbp6 PE=1 SV=1	Gtpbp6	Q3U6U5	2.32037	1.21435	0.0140253	1.85309
ATP-binding cassette sub-family F member 2 OS=Mus musculus OX=10090 GN=Abcf2 PE=1 SV=1	Abcf2	Q99LE6	2.31934	1.21371	0.019601	1.70772
DENN/MADD domain-containing 4A OS=Mus musculus OX=10090 GN=Dennd4a PE=1 SV=1	Dennd4a	E9Q8V6	2.3184	1.21313	0.00310185	2.50838
AH receptor-interacting protein OS=Mus musculus OX=10090 GN=Aip PE=1 SV=1	Aip	O08915	2.31231	1.20933	0.0127432	1.89472
Protein VAC14 homolog OS=Mus musculus OX=10090 GN=Vac14 PE=1 SV=1	Vac14	Q80WQ2	2.31051	1.20821	0.00211799	2.67408
Mothers against decapentaplegic homolog 4 OS=Mus musculus OX=10090 GN=Smad4 PE=1 SV=2	Smad4	P97471	2.30838	1.20688	0.00788218	2.10335
Dedicator of cytokinesis protein 6 OS=Mus musculus OX=10090 GN=Dock6 PE=1 SV=1	Dock6	A0A1L1SQR4	2.30801	1.20665	0.000743066	3.12897
Uridine 5'-monophosphate synthase OS=Mus musculus OX=10090 GN=Umps PE=1 SV=3	Umps	P13439	2.30443	1.20441	0.012243	1.91211
Eukaryotic initiation factor 4A-I OS=Mus musculus OX=10090 GN=Eif4a1 PE=1 SV=1	Eif4a1	P60843	2.30396	1.20412	0.0027812	2.55577
Exportin-1 OS=Mus musculus OX=10090 GN=Xpo1 PE=1 SV=1	Xpo1	Q6P5F9	2.30387	1.20406	0.0202476	1.69363
Structural maintenance of chromosomes protein 4 OS=Mus musculus OX=10090 GN=Smc4 PE=1 SV=1	Smc4	Q8CG47	2.2997	1.20144	0.00353342	2.4518
DNA replication licensing factor MCM5 OS=Mus musculus OX=10090 GN=Mcm5 PE=1 SV=2	Mcm5	P49718	2.2987	1.20082	0.00384155	2.41549
Coronin-1B OS=Mus musculus OX=10090 GN=Coro1b PE=1 SV=1	Coro1b	Q9WUM3	2.29419	1.19798	0.00169127	2.77179
Protein MTSS 2 OS=Mus musculus OX=10090 GN=Mtss2 PE=1 SV=1	Mtss2	Q6P9S0	2.29358	1.1976	0.00106228	2.97376
EH domain-binding protein 1 OS=Mus musculus OX=10090 GN=Ehbp1 PE=1 SV=3	Ehbp1	Q69ZW3	2.29314	1.19732	0.00160396	2.79481
F-actin-uncapping protein LRRC16A OS=Mus musculus OX=10090 GN=Carmil1 PE=1 SV=2	Carmil1	Q6EDY6	2.29299	1.19723	0.0066235	2.17891
Early endosome antigen 1 OS=Mus musculus OX=10090 GN=Eea1 PE=1 SV=2	Eea1	Q8BL66	2.28816	1.19419	0.0153189	1.81477
Nuclear pore complex protein Nup133 OS=Mus musculus OX=10090 GN=Nup133 PE=1 SV=2	Nup133	Q8R0G9	2.28612	1.1929	0.00455366	2.34164
Isoform 2 of Band 4.1-like protein 1 OS=Mus musculus OX=10090 GN=Epb41l1	Epb41l1	Q9Z2H5-2	2.2861	1.19289	0.00120518	2.91895
Acyl-CoA (8-3)-desaturase OS=Mus musculus OX=10090 GN=Fads1 PE=1 SV=1	Fads1	Q920L1	2.28047	1.18933	0.00589642	2.22941
Ubiquitin-like modifier-activating enzyme 1 OS=Mus musculus OX=10090 GN=Uba1 PE=1 SV=1	Uba1	Q02053	2.2749	1.1858	0.0117548	1.92979
Oxysterol-binding protein 1 OS=Mus musculus OX=10090 GN=Osbp PE=1 SV=3	Osbp	Q3B7Z2	2.27241	1.18422	0.0102627	1.98874
Kinesin-like protein KIF7 OS=Mus musculus OX=10090 GN=Kif7 PE=1 SV=1	Kif7	B7ZNG0	2.27093	1.18328	0.0146928	1.8329
MICOS complex subunit Mic60 OS=Mus musculus OX=10090 GN=Immt PE=1 SV=1	Immt	Q8CAQ8	2.27065	1.18311	0.00361814	2.44152
Protein flightless-1 homolog OS=Mus musculus OX=10090 GN=Flii PE=1 SV=1	Flii	Q9JJ28	2.26882	1.18194	0.00621912	2.20627
Inosine-5'-monophosphate dehydrogenase 2 OS=Mus musculus OX=10090 GN=Impdh2 PE=1 SV=2	Impdh2	P24547	2.26767	1.18121	0.00152539	2.81662
FAS-associated factor 2 OS=Mus musculus OX=10090 GN=Faf2 PE=1 SV=2	Faf2	Q3TDN2	2.26761	1.18117	0.00828168	2.08188
Isoform 2 of Dynamin-2 OS=Mus musculus OX=10090 GN=Dnm2	Dnm2	P39054-2	2.26686	1.1807	0.000684327	3.16474
Membrane-associated guanylate kinase, WW and PDZ domain-containing protein 3 OS=Mus musculus OX=10090 GN=Magi3 PE=1 SV=2	Magi3	Q9EQJ9	2.26679	1.18065	0.00681986	2.16622
Glutamate--cysteine ligase regulatory subunit OS=Mus musculus OX=10090 GN=Gclm PE=1 SV=1	Gclm	O09172	2.26667	1.18057	0.0250926	1.60045
Insulin-like growth factor 2 mRNA-binding protein 1 OS=Mus musculus OX=10090 GN=Igf2bp1 PE=1 SV=1	Igf2bp1	O88477	2.26603	1.18017	0.0158344	1.8004
Guanine nucleotide-binding protein G(I)/G(S)/G(T) subunit beta-2 OS=Mus musculus OX=10090 GN=Gnb2 PE=1 SV=3	Gnb2	P62880	2.26214	1.17769	0.00178624	2.74806
Rabankyrin-5 OS=Mus musculus OX=10090 GN=Ankfy1 PE=1 SV=2	Ankfy1	Q810B6	2.26125	1.17712	0.0169772	1.77013
Pyruvate carboxylase OS=Mus musculus OX=10090 GN=Pcx PE=1 SV=1	Pcx	E9QPD7	2.25442	1.17276	0.00300835	2.52167
26S proteasome regulatory subunit 8 OS=Mus musculus OX=10090 GN=Psmc5 PE=1 SV=1	Psmc5	P62196	2.25424	1.17264	0.00933887	2.02971
Intersectin-2 OS=Mus musculus OX=10090 GN=Itsn2 PE=1 SV=2	Itsn2	Q9Z0R6	2.25188	1.17113	0.00983515	2.00722
Serine/threonine-protein kinase PAK 4 OS=Mus musculus OX=10090 GN=Pak4 PE=1 SV=1	Pak4	Q8BTW9	2.25036	1.17015	0.00243515	2.61347
Spliceosome RNA helicase Ddx39b OS=Mus musculus OX=10090 GN=Ddx39b PE=1 SV=1	Ddx39b	Q9Z1N5	2.25	1.16993	0.00971379	2.01261
Alpha-parvin OS=Mus musculus OX=10090 GN=Parva PE=1 SV=1	Parva	Q9EPC1	2.24928	1.16946	0.00230522	2.63729
Pre-mRNA-processing-splicing factor 8 OS=Mus musculus OX=10090 GN=Prpf8 PE=1 SV=2	Prpf8	Q99PV0	2.24921	1.16942	0.0257581	1.58909
60S ribosomal protein L27a OS=Mus musculus OX=10090 GN=Rpl27a PE=1 SV=5	Rpl27a	P14115	2.24857	1.16901	0.0253018	1.59685
Serine/threonine-protein kinase MARK2 OS=Mus musculus OX=10090 GN=Mark2 PE=1 SV=3	Mark2	Q05512	2.24784	1.16854	0.000817101	3.08772
TRIO and F-actin-binding protein OS=Mus musculus OX=10090 GN=Triobp PE=1 SV=3	Triobp	Q99KW3	2.24709	1.16806	0.0298885	1.5245
26S proteasome regulatory subunit 6A OS=Mus musculus OX=10090 GN=Psmc3 PE=1 SV=2	Psmc3	O88685	2.24329	1.16561	0.00722477	2.14118
Rho GDP-dissociation inhibitor 1 OS=Mus musculus OX=10090 GN=Arhgdia PE=1 SV=3	Arhgdia	Q99PT1	2.24234	1.16501	0.00368055	2.43409
Pleckstrin homology domain-containing family M member 1 OS=Mus musculus OX=10090 GN=Plekhm1 PE=1 SV=1	Plekhm1	Q7TSI1	2.2422	1.16491	0.00140976	2.85086
Isoform 4 of Triple functional domain protein OS=Mus musculus OX=10090 GN=Trio	Trio	Q0KL02-4	2.24157	1.16451	0.00187229	2.72763
Ubiquitin-protein ligase E3A OS=Mus musculus OX=10090 GN=Ube3a PE=1 SV=2	Ube3a	O08759	2.24078	1.164	0.0191785	1.71719
Tumor necrosis factor receptor type 1-associated DEATH domain protein OS=Mus musculus OX=10090 GN=Tradd PE=1 SV=1	Tradd	Q3U0V2	2.23933	1.16307	0.0116599	1.93331
Disks large homolog 5 OS=Mus musculus OX=10090 GN=Dlg5 PE=1 SV=1	Dlg5	E9Q9R9	2.23837	1.16245	0.00104101	2.98255
Heat shock 70 kDa protein 14 OS=Mus musculus OX=10090 GN=Hspa14 PE=1 SV=2	Hspa14	Q99M31	2.23798	1.1622	0.00485516	2.3138
Tubulin alpha chain (Fragment) OS=Mus musculus OX=10090 GN=Tuba4a PE=1 SV=1	Tuba4a	A0A0A0MQA5	2.23701	1.16157	0.0115603	1.93703
Chondroitin sulfate proteoglycan 4 OS=Mus musculus OX=10090 GN=Cspg4 PE=1 SV=3	Cspg4	Q8VHY0	2.22636	1.15469	0.035694	1.44741
GRIP and coiled-coil domain-containing protein 2 OS=Mus musculus OX=10090 GN=Gcc2 PE=1 SV=2	Gcc2	Q8CHG3	2.21901	1.14992	0.0436491	1.36002
Tetratricopeptide repeat protein 8 OS=Mus musculus OX=10090 GN=Ttc8 PE=1 SV=1	Ttc8	Q8VD72	2.21107	1.14475	0.00132686	2.87718
Dlk1 OS=Mus musculus OX=10090 GN=Dlk1 PE=2 SV=1	Dlk1	B4YB48	2.20576	1.14128	0.0101247	1.99462
UDP-glucose 6-dehydrogenase OS=Mus musculus OX=10090 GN=Ugdh PE=1 SV=1	Ugdh	O70475	2.20441	1.1404	0.00759009	2.11975
Cathepsin D OS=Mus musculus OX=10090 GN=Ctsd PE=1 SV=2	Ctsd	F8WIR1	2.20364	1.13989	0.00371098	2.43051
Tight junction protein ZO-1 OS=Mus musculus OX=10090 GN=Tjp1 PE=1 SV=1	Tjp1	B9EHJ3	2.20184	1.13871	0.00325437	2.48753
Solute carrier family 25 member 46 OS=Mus musculus OX=10090 GN=Slc25a46 PE=1 SV=1	Slc25a46	Q9CQS4	2.19932	1.13706	0.00120108	2.92043
ADP-ribosylation factor 4 OS=Mus musculus OX=10090 GN=Arf4 PE=1 SV=2	Arf4	P61750	2.19911	1.13692	0.00785804	2.10469
Cofilin-1 OS=Mus musculus OX=10090 GN=Cfl1 PE=1 SV=3	Cfl1	P18760	2.1976	1.13593	0.00991761	2.00359
Aldo-keto reductase family 1 member A1 OS=Mus musculus OX=10090 GN=Akr1a1 PE=1 SV=3	Akr1a1	Q9JII6	2.19565	1.13465	0.0317911	1.49769
Profilin-1 OS=Mus musculus OX=10090 GN=Pfn1 PE=1 SV=2	Pfn1	P62962	2.19375	1.1334	0.0048463	2.31459
Nitric oxide-associated protein 1 OS=Mus musculus OX=10090 GN=Noa1 PE=1 SV=1	Noa1	Q9JJG9	2.19373	1.13339	0.0076313	2.1174
Leucine-rich repeat protein SHOC-2 OS=Mus musculus OX=10090 GN=Shoc2 PE=1 SV=2	Shoc2	O88520	2.19355	1.13327	0.003355	2.47431
Tubulin-specific chaperone D OS=Mus musculus OX=10090 GN=Tbcd PE=1 SV=1	Tbcd	Q8BYA0	2.18835	1.12984	0.00114222	2.94225
Beta-adrenergic receptor kinase 1 OS=Mus musculus OX=10090 GN=Grk2 PE=1 SV=2	Grk2	Q99MK8	2.18652	1.12864	0.00691525	2.16019
Mitogen-activated protein kinase 1 OS=Mus musculus OX=10090 GN=Mapk1 PE=1 SV=3	Mapk1	P63085	2.1863	1.12849	0.0108758	1.96354
Dipeptidyl peptidase 3 OS=Mus musculus OX=10090 GN=Dpp3 PE=1 SV=2	Dpp3	Q99KK7	2.18605	1.12832	0.00888207	2.05149
Calnexin OS=Mus musculus OX=10090 GN=Canx PE=1 SV=1	Canx	P35564	2.18587	1.12821	0.0195015	1.70993
Lipopolysaccharide-responsive and beige-like anchor protein OS=Mus musculus OX=10090 GN=Lrba PE=1 SV=1	Lrba	A0A0A6YXL6	2.18545	1.12793	0.00752278	2.12362
Coiled-coil domain-containing protein 93 OS=Mus musculus OX=10090 GN=Ccdc93 PE=1 SV=1	Ccdc93	Q7TQK5	2.18388	1.1269	0.0110826	1.95536
Leucine--tRNA ligase, cytoplasmic OS=Mus musculus OX=10090 GN=Lars1 PE=1 SV=2	Lars1	Q8BMJ2	2.18341	1.12658	0.0398599	1.39946
N-terminal kinase-like protein OS=Mus musculus OX=10090 GN=Scyl1 PE=1 SV=1	Scyl1	Q9EQC5	2.18108	1.12504	0.00582263	2.23488
Glucose-6-phosphate isomerase OS=Mus musculus OX=10090 GN=Gpi PE=1 SV=4	Gpi	P06745	2.18039	1.12459	0.0399215	1.39879
40S ribosomal protein S11 OS=Mus musculus OX=10090 GN=Rps11 PE=1 SV=3	Rps11	P62281	2.17903	1.12369	0.00408606	2.3887
Fascin OS=Mus musculus OX=10090 GN=Fscn1 PE=1 SV=4	Fscn1	Q61553	2.17748	1.12266	0.0130982	1.88279
ATP-dependent RNA helicase DDX3X OS=Mus musculus OX=10090 GN=Ddx3x PE=1 SV=3	Ddx3x	Q62167	2.17656	1.12205	0.00831022	2.08039
Ribosomal protein OS=Mus musculus OX=10090 GN=Rpl10a PE=1 SV=1	Rpl10a	Q5XJF6	2.17355	1.12006	0.0408386	1.38893
Ubiquitin-conjugating enzyme E2 variant 3 OS=Mus musculus OX=10090 GN=Uevld PE=1 SV=1	Uevld	Q3U1V6	2.16823	1.11652	0.00604748	2.21843
Microtubule-associated protein 1S OS=Mus musculus OX=10090 GN=Map1s PE=1 SV=2	Map1s	Q8C052	2.16727	1.11588	0.0172487	1.76324
Ras-related protein Rab-21 OS=Mus musculus OX=10090 GN=Rab21 PE=1 SV=4	Rab21	P35282	2.16683	1.11558	0.00169791	2.77009
Procollagen C-endopeptidase enhancer 1 OS=Mus musculus OX=10090 GN=Pcolce PE=1 SV=2	Pcolce	Q61398	2.16406	1.11374	0.00499308	2.30163
Rho family-interacting cell polarization regulator 1 OS=Mus musculus OX=10090 GN=Ripor1 PE=1 SV=2	Ripor1	Q68FE6	2.16095	1.11167	0.021199	1.67368
Ferroptosis suppressor protein 1 OS=Mus musculus OX=10090 GN=Aifm2 PE=1 SV=1	Aifm2	Q8BUE4	2.16	1.11103	0.0114465	1.94133
Oxysterol-binding protein OS=Mus musculus OX=10090 GN=Osbpl7 PE=1 SV=1	Osbpl7	A0A3Q4EGW0	2.15913	1.11045	0.0038016	2.42003
Atlastin-3 OS=Mus musculus OX=10090 GN=Atl3 PE=1 SV=1	Atl3	Q91YH5	2.15057	1.10472	0.00340561	2.46781
60S acidic ribosomal protein P0 OS=Mus musculus OX=10090 GN=Rplp0 PE=1 SV=3	Rplp0	P14869	2.14514	1.10107	0.0181833	1.74033
Cap-specific mRNA (nucleoside-2'-O-)-methyltransferase 1 OS=Mus musculus OX=10090 GN=Cmtr1 PE=1 SV=1	Cmtr1	Q9DBC3	2.14213	1.09905	0.00217663	2.66222
E3 ubiquitin-protein ligase SMURF2 OS=Mus musculus OX=10090 GN=Smurf2 PE=1 SV=1	Smurf2	A2A5Z6	2.14049	1.09794	0.0111511	1.95268
Replication protein A 70 kDa DNA-binding subunit OS=Mus musculus OX=10090 GN=Rpa1 PE=1 SV=1	Rpa1	Q8VEE4	2.14023	1.09777	0.00385162	2.41436
RAC-beta serine/threonine-protein kinase OS=Mus musculus OX=10090 GN=Akt2 PE=1 SV=1	Akt2	Q60823	2.13886	1.09684	0.0160976	1.79324
Histone deacetylase 1 OS=Mus musculus OX=10090 GN=Hdac1 PE=1 SV=1	Hdac1	O09106	2.1384	1.09653	0.000759195	3.11965
Protein kinase C OS=Mus musculus OX=10090 GN=Prkca PE=1 SV=1	Prkca	Q4VA93	2.13276	1.09272	0.00971837	2.01241
Acyl-coenzyme A thioesterase 1 OS=Mus musculus OX=10090 GN=Acot1 PE=1 SV=1	Acot1	O55137	2.13241	1.09248	0.0192501	1.71557
Cleft lip and palate transmembrane protein 1 homolog OS=Mus musculus OX=10090 GN=Clptm1 PE=1 SV=1	Clptm1	Q8VBZ3	2.13158	1.09192	0.00653922	2.18447
Isoform 2 of Heterogeneous nuclear ribonucleoprotein A3 OS=Mus musculus OX=10090 GN=Hnrnpa3	Hnrnpa3	Q8BG05-2	2.13069	1.09132	0.0023708	2.6251
Rho guanine nucleotide exchange factor 1 OS=Mus musculus OX=10090 GN=Arhgef1 PE=1 SV=2	Arhgef1	Q61210	2.12471	1.08726	0.00854229	2.06843
WD repeat-containing protein 6 OS=Mus musculus OX=10090 GN=Wdr6 PE=1 SV=1	Wdr6	Q99ME2	2.12431	1.08699	0.0138605	1.85822
Telomere length regulation protein TEL2 homolog OS=Mus musculus OX=10090 GN=Telo2 PE=1 SV=2	Telo2	Q9DC40	2.12416	1.08689	0.00507602	2.29448
Nuclear pore complex protein Nup160 OS=Mus musculus OX=10090 GN=Nup160 PE=1 SV=2	Nup160	Q9Z0W3	2.12209	1.08549	0.0126592	1.89759
Rho GTPase-activating protein 1 OS=Mus musculus OX=10090 GN=Arhgap1 PE=1 SV=1	Arhgap1	Q5FWK3	2.12185	1.08533	0.0346988	1.45969
Isoform 2 of Syntaxin-binding protein 1 OS=Mus musculus OX=10090 GN=Stxbp1	Stxbp1	O08599-2	2.11953	1.08374	0.00652171	2.18564
SUN domain-containing protein 1 OS=Mus musculus OX=10090 GN=Sun1 PE=1 SV=2	Sun1	Q9D666	2.11873	1.0832	0.0204162	1.69002
Multiple epidermal growth factor-like domains protein 8 OS=Mus musculus OX=10090 GN=Megf8 PE=1 SV=2	Megf8	P60882	2.11838	1.08296	0.00477433	2.32109
Transforming protein RhoA OS=Mus musculus OX=10090 GN=Rhoa PE=1 SV=1	Rhoa	Q9QUI0	2.11576	1.08118	0.038487	1.41469
Plastin-3 (Fragment) OS=Mus musculus OX=10090 GN=Pls3 PE=1 SV=1	Pls3	A0A1C7CYV0	2.1153	1.08086	0.00532427	2.27374
60S ribosomal protein L14 OS=Mus musculus OX=10090 GN=Rpl14 PE=1 SV=3	Rpl14	Q9CR57	2.1138	1.07984	0.0289562	1.53826
Rabenosyn-5 OS=Mus musculus OX=10090 GN=Rbsn PE=1 SV=1	Rbsn	Q80Y56	2.11317	1.07941	0.00826073	2.08298
MAP kinase-activating death domain protein OS=Mus musculus OX=10090 GN=Madd PE=1 SV=1	Madd	A2AGR1	2.11081	1.0778	0.00294566	2.53082
Vacuolar protein sorting-associated protein 16 homolog OS=Mus musculus OX=10090 GN=Vps16 PE=1 SV=3	Vps16	Q920Q4	2.10882	1.07643	0.00544618	2.26391
Ras-related protein Rab-5A OS=Mus musculus OX=10090 GN=Rab5a PE=1 SV=1	Rab5a	Q9CQD1	2.10806	1.07591	0.00386854	2.41245
Rho GTPase-activating protein 23 OS=Mus musculus OX=10090 GN=Arhgap23 PE=1 SV=2	Arhgap23	Q69ZH9	2.10222	1.07192	0.0413055	1.38399
Cytohesin-3 OS=Mus musculus OX=10090 GN=Cyth3 PE=1 SV=1	Cyth3	O08967	2.10132	1.0713	0.0145366	1.83754
Transport and Golgi organization protein 1 homolog OS=Mus musculus OX=10090 GN=Mia3 PE=1 SV=2	Mia3	Q8BI84	2.10117	1.07119	0.00995351	2.00202
Endoplasmin OS=Mus musculus OX=10090 GN=Hsp90b1 PE=1 SV=2	Hsp90b1	P08113	2.10018	1.07051	0.00776663	2.10977
Coatomer subunit epsilon OS=Mus musculus OX=10090 GN=Cope PE=1 SV=3	Cope	O89079	2.1	1.07039	0.0382704	1.41714
Syntaxin-7 OS=Mus musculus OX=10090 GN=Stx7 PE=1 SV=1	Stx7	Q8BH40	2.09784	1.06891	0.00601291	2.22092
Trafficking protein particle complex 8 OS=Mus musculus OX=10090 GN=Trappc8 PE=1 SV=2	Trappc8	A0A286YCX6	2.09517	1.06707	0.0173943	1.75959
Kinesin-1 heavy chain OS=Mus musculus OX=10090 GN=Kif5b PE=1 SV=3	Kif5b	Q61768	2.09454	1.06663	0.0144147	1.8412
Ras-related protein Rab-8B OS=Mus musculus OX=10090 GN=Rab8b PE=1 SV=1	Rab8b	P61028	2.09326	1.06575	0.0129782	1.88678
SUMO-activating enzyme subunit 2 OS=Mus musculus OX=10090 GN=Uba2 PE=1 SV=1	Uba2	Q9Z1F9	2.09029	1.0637	0.0341531	1.46657
Heterogeneous nuclear ribonucleoprotein L-like OS=Mus musculus OX=10090 GN=Hnrnpll PE=1 SV=3	Hnrnpll	Q921F4	2.08935	1.06305	0.0114232	1.94221
Nck-associated protein 1 OS=Mus musculus OX=10090 GN=Nckap1 PE=1 SV=2	Nckap1	P28660	2.08882	1.06269	0.0119653	1.92208
Actin-related protein 2 OS=Mus musculus OX=10090 GN=Actr2 PE=1 SV=1	Actr2	P61161	2.08696	1.0614	0.0242933	1.61451
Calcium/calmodulin-dependent protein kinase type II subunit delta OS=Mus musculus OX=10090 GN=Camk2d PE=1 SV=1	Camk2d	Q6PHZ2	2.08635	1.06098	0.00588706	2.2301
Ubiquitin-specific peptidase 32 OS=Mus musculus OX=10090 GN=Usp32 PE=1 SV=1	Usp32	F8VPZ3	2.08366	1.05912	0.0277668	1.55647
Cytoplasmic dynein 1 heavy chain 1 OS=Mus musculus OX=10090 GN=Dync1h1 PE=1 SV=2	Dync1h1	Q9JHU4	2.08364	1.05911	0.0256389	1.5911
Calponin-3 OS=Mus musculus OX=10090 GN=Cnn3 PE=1 SV=1	Cnn3	Q9DAW9	2.08307	1.05871	0.0262177	1.58141
Transforming acidic coiled-coil-containing protein 1 OS=Mus musculus OX=10090 GN=Tacc1 PE=1 SV=1	Tacc1	Q6Y685	2.08261	1.05839	0.0046	2.33724
RuvB-like 1 OS=Mus musculus OX=10090 GN=Ruvbl1 PE=1 SV=1	Ruvbl1	P60122	2.08108	1.05733	0.0447561	1.34915
Tyrosine-protein phosphatase non-receptor type 9 OS=Mus musculus OX=10090 GN=Ptpn9 PE=1 SV=2	Ptpn9	O35239	2.07979	1.05644	0.034262	1.46519
Glutathione S-transferase omega-1 OS=Mus musculus OX=10090 GN=Gsto1 PE=1 SV=2	Gsto1	O09131	2.07932	1.05611	0.0342878	1.46486
Coatomer subunit alpha OS=Mus musculus OX=10090 GN=Copa PE=1 SV=2	Copa	Q8CIE6	2.07442	1.05271	0.0110675	1.95595
40S ribosomal protein S23 OS=Mus musculus OX=10090 GN=Rps23 PE=1 SV=3	Rps23	P62267	2.07424	1.05258	0.0261294	1.58287
Pre-mRNA-processing factor 6 OS=Mus musculus OX=10090 GN=Prpf6 PE=1 SV=1	Prpf6	Q91YR7	2.07402	1.05243	0.029302	1.5331
Sphingosine-1-phosphate lyase 1 OS=Mus musculus OX=10090 GN=Sgpl1 PE=1 SV=1	Sgpl1	Q8R0X7	2.07351	1.05207	0.0318403	1.49702
ATP-dependent RNA helicase DDX19A OS=Mus musculus OX=10090 GN=Ddx19a PE=1 SV=2	Ddx19a	Q61655	2.07179	1.05088	0.0360674	1.44289
GRB2-associated-binding protein 1 OS=Mus musculus OX=10090 GN=Gab1 PE=1 SV=1	Gab1	A0A1B0GS41	2.07148	1.05066	0.00859577	2.06572
B-TFIID TATA-box-binding protein-associated factor 1 OS=Mus musculus OX=10090 GN=Btaf1 PE=1 SV=1	Btaf1	E9QAE3	2.07125	1.0505	0.0309622	1.50917
Conserved oligomeric Golgi complex subunit 5 OS=Mus musculus OX=10090 GN=Cog5 PE=1 SV=3	Cog5	Q8C0L8	2.07084	1.05022	0.0107796	1.9674
Chromosome-associated kinesin KIF4 OS=Mus musculus OX=10090 GN=Kif4 PE=1 SV=3	Kif4	P33174	2.07042	1.04993	0.0350848	1.45488
Ras-related protein Rap-2a OS=Mus musculus OX=10090 GN=Rap2a PE=1 SV=2	Rap2a	Q80ZJ1	2.06954	1.04931	0.00956625	2.01926
Nucleosome assembly protein 1-like 1 OS=Mus musculus OX=10090 GN=Nap1l1 PE=1 SV=2	Nap1l1	P28656	2.06932	1.04916	0.021607	1.66541
E3 ubiquitin-protein ligase TRIM32 OS=Mus musculus OX=10090 GN=Trim32 PE=1 SV=2	Trim32	Q8CH72	2.06491	1.04608	0.0245058	1.61073
Protein misato homolog 1 OS=Mus musculus OX=10090 GN=Msto1 PE=1 SV=1	Msto1	E9PUB7	2.06358	1.04515	0.0210712	1.67631
60S ribosomal protein L23 OS=Mus musculus OX=10090 GN=Rpl23 PE=1 SV=1	Rpl23	P62830	2.06326	1.04492	0.0093106	2.03102
Pre-mRNA-splicing factor ATP-dependent RNA helicase DHX15 OS=Mus musculus OX=10090 GN=Dhx15 PE=1 SV=2	Dhx15	O35286	2.06239	1.04432	0.0310168	1.5084
DISP complex protein LRCH3 OS=Mus musculus OX=10090 GN=Lrch3 PE=1 SV=1	Lrch3	B2RXP1	2.06044	1.04295	0.00325633	2.48727
Septin-11 OS=Mus musculus OX=10090 GN=Septin11 PE=1 SV=4	Septin11	Q8C1B7	2.0575	1.04089	0.0155695	1.80773
Transforming growth factor beta-1-induced transcript 1 protein OS=Mus musculus OX=10090 GN=Tgfb1i1 PE=1 SV=2	Tgfb1i1	Q62219	2.05725	1.04072	0.0318659	1.49667
Synaptojanin-2 OS=Mus musculus OX=10090 GN=Synj2 PE=1 SV=1	Synj2	F8WHD8	2.0557	1.03963	0.00601274	2.22093
Alpha-adducin OS=Mus musculus OX=10090 GN=Add1 PE=1 SV=1	Add1	E9Q1K3	2.05439	1.03871	0.00570456	2.24378
60S ribosomal protein L18 OS=Mus musculus OX=10090 GN=Rpl18 PE=1 SV=3	Rpl18	P35980	2.05342	1.03803	0.00505957	2.29589
Caveolae-associated protein 2 OS=Mus musculus OX=10090 GN=Cavin2 PE=1 SV=3	Cavin2	Q63918	2.05231	1.03725	0.0401387	1.39644
Rho guanine nucleotide exchange factor 12 OS=Mus musculus OX=10090 GN=Arhgef12 PE=1 SV=2	Arhgef12	Q8R4H2	2.05177	1.03687	0.00579335	2.23707
T-complex protein 1 subunit beta OS=Mus musculus OX=10090 GN=Cct2 PE=1 SV=4	Cct2	P80314	2.04951	1.03528	0.00300807	2.52171
Vam6/Vps39-like protein OS=Mus musculus OX=10090 GN=Vps39 PE=1 SV=1	Vps39	Q8R5L3	2.04654	1.03319	0.0284607	1.54575
BMP-2-inducible protein kinase OS=Mus musculus OX=10090 GN=Bmp2k PE=1 SV=1	Bmp2k	Q91Z96	2.04332	1.03092	0.0266647	1.57406
N-alpha-acetyltransferase 15, NatA auxiliary subunit OS=Mus musculus OX=10090 GN=Naa15 PE=1 SV=1	Naa15	A0A0A6YW80	2.04286	1.03059	0.0165179	1.78204
40S ribosomal protein S7 OS=Mus musculus OX=10090 GN=Rps7 PE=2 SV=1	Rps7	P62082	2.04228	1.03018	0.0176437	1.75341
FYVE and coiled-coil domain-containing protein 1 OS=Mus musculus OX=10090 GN=Fyco1 PE=1 SV=1	Fyco1	Q8VDC1	2.0382	1.0273	0.0125288	1.90209
60S ribosomal protein L15 OS=Mus musculus OX=10090 GN=Rpl15 PE=1 SV=4	Rpl15	Q9CZM2	2.0361	1.02581	0.00270859	2.56726
Trafficking protein particle complex subunit 11 OS=Mus musculus OX=10090 GN=Trappc11 PE=1 SV=1	Trappc11	B2RXC1	2.03474	1.02484	0.0374773	1.42623
Isoform 2 of Transportin-1 OS=Mus musculus OX=10090 GN=Tnpo1	Tnpo1	Q8BFY9-2	2.03427	1.02451	0.0194193	1.71177
Zinc finger FYVE domain-containing protein OS=Mus musculus OX=10090 GN=Zfyve9 PE=1 SV=1	Zfyve9	A2A8R0	2.03259	1.02332	0.0146149	1.8352
E3 ubiquitin-protein ligase TRIP12 OS=Mus musculus OX=10090 GN=Trip12 PE=1 SV=1	Trip12	G5E870	2.02196	1.01576	0.00288634	2.53965
Transformation-related protein 53-binding protein 2 OS=Mus musculus OX=10090 GN=Trp53bp2 PE=1 SV=1	Trp53bp2	E9QJU8	2.01968	1.01413	0.0229313	1.63957
Kinesin-like protein KIF3B OS=Mus musculus OX=10090 GN=Kif3b PE=1 SV=1	Kif3b	Q61771	2.0172	1.01235	0.0130978	1.8828
Tubulin beta-5 chain OS=Mus musculus OX=10090 GN=Tubb5 PE=1 SV=1	Tubb5	P99024	2.01348	1.00969	0.0303997	1.51713
60S ribosomal protein L11 OS=Mus musculus OX=10090 GN=Rpl11 PE=1 SV=4	Rpl11	Q9CXW4	2.01057	1.0076	0.0464199	1.3333
Cytoplasmic dynein 2 light intermediate chain 1 OS=Mus musculus OX=10090 GN=Dync2li1 PE=1 SV=1	Dync2li1	Q8K0T2	2.00919	1.00662	0.0390829	1.40801
Intraflagellar transport protein 140 homolog OS=Mus musculus OX=10090 GN=Ift140 PE=1 SV=1	Ift140	E9PY46	2.00799	1.00575	0.00999122	2.00038
Dynein light chain 1, cytoplasmic OS=Mus musculus OX=10090 GN=Dynll1 PE=1 SV=1	Dynll1	P63168	2.00712	1.00512	0.0265605	1.57576
Constitutive coactivator of PPAR-gamma-like protein 1 OS=Mus musculus OX=10090 GN=FAM120A PE=1 SV=2	FAM120A	Q6A0A9	2.00656	1.00473	0.00637389	2.1956
Elongation factor 2 OS=Mus musculus OX=10090 GN=Eef2 PE=1 SV=2	Eef2	P58252	2.00545	1.00393	0.0057879	2.23748
Dynein light chain 2, cytoplasmic OS=Mus musculus OX=10090 GN=Dynll2 PE=1 SV=1	Dynll2	Q9D0M5	2.00541	1.00389	0.0276705	1.55798
ADP-ribosylation factor 3 OS=Mus musculus OX=10090 GN=Arf3 PE=2 SV=2	Arf3	P61205	2.00246	1.00177	0.0360334	1.4433
Intraflagellar transport protein 57 homolog OS=Mus musculus OX=10090 GN=Ift57 PE=1 SV=1	Ift57	Q8BXG3	2.00232	1.00167	0.046521	1.33235
Serine/threonine-protein kinase N2 OS=Mus musculus OX=10090 GN=Pkn2 PE=1 SV=3	Pkn2	Q8BWW9	2.00182	1.00131	0.0119085	1.92414
Ras-related protein Rab-8A OS=Mus musculus OX=10090 GN=Rab8a PE=1 SV=2	Rab8a	P55258	2.00057	1.00041	0.0275519	1.55985

## Sheet: With Shh
Description	Gene symbol	Uniprot ID	Fold change (FC)	Log2(FC)	Adjusted P-value	-Log10(adjusted p-value)
Smoothened homolog OS=Mus musculus OX=10090 GN=Smo PE=1 SV=2	Smo	P56726	29.549	4.88504	0.000295165	3.52993
Platelet-derived growth factor receptor alpha OS=Mus musculus OX=10090 GN=Pdgfra PE=1 SV=3	Pdgfra	P26618	21.3289	4.41474	3.44963e-06	5.46223
Neogenin OS=Mus musculus OX=10090 GN=Neo1 PE=1 SV=1	Neo1	E9QK04	19.817	4.30867	4.69997e-06	5.3279
TBC1 domain family member 9B OS=Mus musculus OX=10090 GN=Tbc1d9b PE=1 SV=1	Tbc1d9b	Q5SVR0	18.475	4.2075	0.00155334	2.80873
Isoform 2 of Complement component receptor 1-like protein OS=Mus musculus OX=10090 GN=Cr1l	Cr1l	Q64735-2	16.7586	4.06683	0.000270885	3.56722
Cell adhesion molecule-related/down-regulated by oncogenes OS=Mus musculus OX=10090 GN=Cdon PE=1 SV=2	Cdon	Q32MD9	15.2	3.926	9.27813e-05	4.03254
Epidermal growth factor receptor OS=Mus musculus OX=10090 GN=Egfr PE=1 SV=1	Egfr	Q01279	12.7459	3.67196	5.9502e-05	4.22547
Trans-Golgi network integral membrane protein 1 OS=Mus musculus OX=10090 GN=Tgoln1 PE=1 SV=1	Tgoln1	Q62313	12.5853	3.65366	0.000261481	3.58256
Protocadherin 18 OS=Mus musculus OX=10090 GN=Pcdh18 PE=1 SV=2	Pcdh18	Q8VHR0	11.9928	3.5841	9.71018e-05	4.01277
SH3 domain-binding protein 4 OS=Mus musculus OX=10090 GN=Sh3bp4 PE=1 SV=1	Sh3bp4	Q921I6	11.6043	3.53659	8.57709e-06	5.06666
Integrin beta-5 OS=Mus musculus OX=10090 GN=Itgb5 PE=1 SV=2	Itgb5	O70309	11.4672	3.51944	0.000860187	3.06541
Non-specific lipid-transfer protein OS=Mus musculus OX=10090 GN=Scp2 PE=1 SV=3	Scp2	P32020	10.7336	3.42406	0.00132428	2.87802
A-kinase anchor protein 12 OS=Mus musculus OX=10090 GN=Akap12 PE=1 SV=1	Akap12	Q9WTQ5	10.5472	3.39879	0.000199459	3.70015
Electron transfer flavoprotein subunit beta OS=Mus musculus OX=10090 GN=Etfb PE=1 SV=3	Etfb	Q9DCW4	10.4329	3.38307	0.0013405	2.87273
Isoform 2 of Teneurin-4 OS=Mus musculus OX=10090 GN=Tenm4	Tenm4	Q3UHK6-2	10.4118	3.38014	0.000235439	3.62812
Cell surface hyaluronidase OS=Mus musculus OX=10090 GN=Cemip2 PE=1 SV=1	Cemip2	Q5FWI3	10.1481	3.34314	6.99678e-05	4.1551
Phospholipid scramblase 3 OS=Mus musculus OX=10090 GN=Plscr3 PE=1 SV=1	Plscr3	Q9JIZ9	10.0956	3.33565	8.38823e-05	4.07633
Leucine-rich repeats and immunoglobulin-like domains protein 3 OS=Mus musculus OX=10090 GN=Lrig3 PE=1 SV=1	Lrig3	Q6P1C6	10.0741	3.33258	0.000199096	3.70094
Adenylate cyclase type 6 OS=Mus musculus OX=10090 GN=Adcy6 PE=1 SV=1	Adcy6	F8VQ52	9.74699	3.28496	0.000397485	3.40068
Ankyrin repeat and SAM domain-containing protein 6 OS=Mus musculus OX=10090 GN=Anks6 PE=1 SV=2	Anks6	Q6GQX6	9.72222	3.28129	4.44016e-05	4.3526
G-protein coupled receptor 176 OS=Mus musculus OX=10090 GN=Gpr176 PE=1 SV=1	Gpr176	Q80WT4	9.35433	3.22563	0.000183964	3.73527
Matrix remodeling-associated protein 8 OS=Mus musculus OX=10090 GN=Mxra8 PE=1 SV=1	Mxra8	Q9DBV4	9.34713	3.22452	8.06276e-06	5.09352
Ras GTPase-activating protein 3 OS=Mus musculus OX=10090 GN=Rasa3 PE=1 SV=2	Rasa3	Q60790	9.09028	3.18432	0.000100914	3.99605
Inactive tyrosine-protein kinase PRAG1 OS=Mus musculus OX=10090 GN=Prag1 PE=1 SV=3	Prag1	Q571I4	9.04906	3.17777	0.00275581	2.55975
Cdc42 effector protein 4 OS=Mus musculus OX=10090 GN=Cdc42ep4 PE=1 SV=1	Cdc42ep4	Q9JM96	8.92576	3.15798	1.62961e-05	4.78792
Vacuolar protein sorting-associated protein 18 homolog OS=Mus musculus OX=10090 GN=Vps18 PE=1 SV=2	Vps18	Q8R307	8.64127	3.11124	0.0183899	1.73542
Platelet-derived growth factor receptor beta OS=Mus musculus OX=10090 GN=Pdgfrb PE=1 SV=2	Pdgfrb	P05622	8.50313	3.08799	7.44927e-05	4.12789
3-ketoacyl-CoA thiolase A, peroxisomal OS=Mus musculus OX=10090 GN=Acaa1a PE=1 SV=1	Acaa1a	Q921H8	8.05694	3.01023	0.00175688	2.75526
Oncostatin-M-specific receptor subunit beta OS=Mus musculus OX=10090 GN=Osmr PE=1 SV=1	Osmr	O70458	8.03476	3.00625	4.876e-05	4.31194
Calreticulin OS=Mus musculus OX=10090 GN=Calr PE=1 SV=1	Calr	P14211	7.97389	2.99528	0.000398014	3.4001
Tyrosine-protein kinase transmembrane receptor ROR2 OS=Mus musculus OX=10090 GN=Ror2 PE=1 SV=2	Ror2	Q9Z138	7.83333	2.96963	2.61774e-05	4.58207
Family with sequence similarity 171, member A1 OS=Mus musculus OX=10090 GN=Fam171a1 PE=1 SV=1	Fam171a1	A2ATL0	7.68421	2.9419	0.000349249	3.45686
Sodium/myo-inositol cotransporter OS=Mus musculus OX=10090 GN=Slc5a3 PE=1 SV=2	Slc5a3	Q9JKZ2	7.67766	2.94067	0.000218073	3.6614
Leucine-rich repeats and immunoglobulin-like domains protein 1 OS=Mus musculus OX=10090 GN=Lrig1 PE=1 SV=2	Lrig1	P70193	7.62722	2.93116	8.11706e-06	5.0906
Fibroblast growth factor receptor 1 OS=Mus musculus OX=10090 GN=Fgfr1 PE=1 SV=2	Fgfr1	P16092	7.48542	2.90408	1.9117e-05	4.71858
Protocadherin 7 OS=Mus musculus OX=10090 GN=Pcdh7 PE=1 SV=2	Pcdh7	E9Q2S0	7.40708	2.8889	0.000109595	3.96021
Alkylglycerone-phosphate synthase OS=Mus musculus OX=10090 GN=Agps PE=1 SV=1	Agps	A2AL50	7.38028	2.88368	0.00156284	2.80609
Voltage-dependent L-type calcium channel subunit alpha OS=Mus musculus OX=10090 GN=Cacna1c PE=1 SV=1	Cacna1c	A0A087WRZ6	7.32576	2.87298	1.50398e-05	4.82276
Mediator of RNA polymerase II transcription subunit 12 OS=Mus musculus OX=10090 GN=Med12 PE=1 SV=1	Med12	A2AGH8	7.05894	2.81945	0.00384204	2.41544
G-rich sequence factor 1 OS=Mus musculus OX=10090 GN=Grsf1 PE=1 SV=2	Grsf1	Q8C5Q4	7.04706	2.81702	0.00576495	2.2392
Anthrax toxin receptor OS=Mus musculus OX=10090 GN=Antxr2 PE=1 SV=1	Antxr2	A0A0G2JE26	6.97899	2.80302	0.000977333	3.00996
NHS-like protein 2 OS=Mus musculus OX=10090 GN=Nhsl2 PE=1 SV=2	Nhsl2	B1AXH1	6.97736	2.80268	0.00735292	2.13354
Synaptosomal-associated protein 23 OS=Mus musculus OX=10090 GN=Snap23 PE=1 SV=1	Snap23	O09044	6.92143	2.79107	0.00239839	2.62008
DNA ligase OS=Mus musculus OX=10090 GN=Lig1 PE=1 SV=1	Lig1	Q3U4X8	6.81757	2.76926	0.00135278	2.86877
Protein dispatched homolog 1 OS=Mus musculus OX=10090 GN=Disp1 PE=1 SV=2	Disp1	Q3TDN0	6.71642	2.74769	0.00188141	2.72552
Protocadherin Fat 4 OS=Mus musculus OX=10090 GN=Fat4 PE=1 SV=2	Fat4	Q2PZL6	6.6844	2.7408	4.80607e-05	4.31821
Isoform 2 of FAST kinase domain-containing protein 4 OS=Mus musculus OX=10090 GN=Tbrg4	Tbrg4	Q91YM4-2	6.67059	2.73781	0.000389761	3.4092
Kinesin-like protein KIF26B OS=Mus musculus OX=10090 GN=Kif26b PE=1 SV=3	Kif26b	Q7TNC6	6.54058	2.70942	4.64614e-05	4.33291
Thymidylate kinase OS=Mus musculus OX=10090 GN=Dtymk PE=1 SV=2	Dtymk	P97930	6.47872	2.69571	0.00113857	2.94364
Protein phosphatase Slingshot homolog 2 OS=Mus musculus OX=10090 GN=Ssh2 PE=1 SV=1	Ssh2	A0A0R4J2A0	6.40611	2.67945	0.00192246	2.71614
Peroxisomal multifunctional enzyme type 2 OS=Mus musculus OX=10090 GN=Hsd17b4 PE=1 SV=3	Hsd17b4	P51660	6.39302	2.6765	0.00147114	2.83235
Isoform 2 of Disks large homolog 1 OS=Mus musculus OX=10090 GN=Dlg1	Isoform 2 of Dlg1	Q811D0-2	6.36123	2.66931	0.00298036	2.52573
Synemin OS=Mus musculus OX=10090 GN=Synm PE=1 SV=2	Synm	Q70IV5	6.29839	2.65498	0.00453134	2.34377
Enoyl-CoA delta isomerase 2 OS=Mus musculus OX=10090 GN=Eci2 PE=1 SV=2	Eci2	Q9WUR2	6.24855	2.64352	0.00484969	2.31429
EH domain-containing protein 2 OS=Mus musculus OX=10090 GN=Ehd2 PE=1 SV=1	Ehd2	Q8BH64	6.22106	2.63716	0.000394309	3.40416
Ankycorbin OS=Mus musculus OX=10090 GN=Rai14 PE=1 SV=1	Rai14	Q9EP71	6.17551	2.62656	0.00012353	3.90823
Solute carrier family 12 member 2 OS=Mus musculus OX=10090 GN=Slc12a2 PE=1 SV=1	Slc12a2	E9QM38	6.15451	2.62164	0.00224322	2.64913
Neurochondrin OS=Mus musculus OX=10090 GN=Ncdn PE=1 SV=1	Ncdn	Q9Z0E0	6.12446	2.61458	0.000947738	3.02331
Sacsin OS=Mus musculus OX=10090 GN=Sacs PE=1 SV=2	Sacs	Q9JLC8	6.08654	2.60562	0.0126158	1.89908
Stonin-1 OS=Mus musculus OX=10090 GN=Ston1 PE=1 SV=2	Ston1	Q8CDJ8	6.08407	2.60504	4.82056e-06	5.3169
Growth arrest-specific protein 7 OS=Mus musculus OX=10090 GN=Gas7 PE=1 SV=1	Gas7	B1ATI9	6.04962	2.59684	1.2726e-05	4.89531
Plexin-A1 OS=Mus musculus OX=10090 GN=Plxna1 PE=1 SV=1	Plxna1	P70206	5.99588	2.58397	0.000145625	3.83676
MAGUK p55 subfamily member 6 OS=Mus musculus OX=10090 GN=Mpp6 PE=1 SV=1	Mpp6	Q9JLB0	5.91837	2.5652	0.000661966	3.17916
Tyrosine-protein kinase receptor OS=Mus musculus OX=10090 GN=Igf1r PE=1 SV=1	Igf1r	E9QNX9	5.90881	2.56287	0.000295493	3.52945
Myristoylated alanine-rich C-kinase substrate OS=Mus musculus OX=10090 GN=Marcks PE=1 SV=2	Marcks	P26645	5.84697	2.54769	0.000138554	3.85838
Microtubule-associated protein 2 OS=Mus musculus OX=10090 GN=Map2 PE=1 SV=2	Map2	P20357	5.81481	2.53973	0.0307236	1.51253
Isoform 2 of Protein SMG7 OS=Mus musculus OX=10090 GN=Smg7	Smg7	Q5RJH6-2	5.78284	2.53178	0.00208965	2.67993
Nucleolin OS=Mus musculus OX=10090 GN=Ncl PE=1 SV=2	Ncl	P09405	5.75831	2.52564	0.00075785	3.12042
Disheveled-associated activator of morphogenesis 1 OS=Mus musculus OX=10090 GN=Daam1 PE=1 SV=4	Daam1	Q8BPM0	5.74233	2.52164	9.10253e-05	4.04084
AFG3-like protein 2 OS=Mus musculus OX=10090 GN=Afg3l2 PE=1 SV=1	Afg3l2	Q8JZQ2	5.71753	2.51539	0.00281297	2.55084
3-mercaptopyruvate sulfurtransferase OS=Mus musculus OX=10090 GN=Mpst PE=1 SV=4	Mpst	Q99J99	5.68214	2.50644	0.00185926	2.73066
Acyl-protein thioesterase 1 OS=Mus musculus OX=10090 GN=Lypla1 PE=1 SV=1	Lypla1	P97823	5.67482	2.50457	0.00177481	2.75085
Translational activator of cytochrome c oxidase 1 OS=Mus musculus OX=10090 GN=Taco1 PE=1 SV=1	Taco1	Q8K0Z7	5.66061	2.50096	0.00172044	2.76436
Lon protease homolog 2, peroxisomal OS=Mus musculus OX=10090 GN=Lonp2 PE=1 SV=1	Lonp2	Q9DBN5	5.58488	2.48153	0.00742875	2.12908
Protein FAM131B OS=Mus musculus OX=10090 GN=Fam131b PE=1 SV=1	Fam131b	E9Q8P8	5.55779	2.47451	0.00109075	2.96227
Ferrochelatase OS=Mus musculus OX=10090 GN=Fech PE=1 SV=1	Fech	A0A494BAI5	5.51079	2.46226	0.00555937	2.25497
Heterogeneous nuclear ribonucleoproteins A2/B1 OS=Mus musculus OX=10090 GN=Hnrnpa2b1 PE=1 SV=2	Hnrnpa2b1	O88569	5.4931	2.45762	0.00403459	2.3942
FERM, ARHGEF and pleckstrin domain-containing protein 2 OS=Mus musculus OX=10090 GN=Farp2 PE=1 SV=1	Farp2	D3Z4C0	5.34463	2.41809	2.15935e-05	4.66568
Cellular retinoic acid-binding protein 1 OS=Mus musculus OX=10090 GN=Crabp1 PE=1 SV=2	Crabp1	P62965	5.34363	2.41782	0.00660452	2.18016
Limbin OS=Mus musculus OX=10090 GN=Evc2 PE=1 SV=1	Evc2	Q8K1G2	5.33456	2.41537	0.000202705	3.69313
Protocadherin gamma C3 OS=Mus musculus OX=10090 GN=Pcdhgc3 PE=1 SV=1	Pcdhgc3	Q91XX1	5.28372	2.40155	0.00167139	2.77692
Huntingtin-interacting protein 1 OS=Mus musculus OX=10090 GN=Hip1 PE=1 SV=2	Hip1	Q8VD75	5.25758	2.3944	0.0425586	1.37101
Matrix metalloproteinase-14 OS=Mus musculus OX=10090 GN=Mmp14 PE=2 SV=3	Mmp14	P53690	5.24451	2.39081	0.00251959	2.59867
WD repeat-containing protein 20 OS=Mus musculus OX=10090 GN=Wdr20 PE=1 SV=1	Wdr20	Q3UWE6	5.21722	2.38328	0.00210527	2.67669
4F2 cell-surface antigen heavy chain OS=Mus musculus OX=10090 GN=Slc3a2 PE=1 SV=1	Slc3a2	P10852	5.20161	2.37896	0.000172928	3.76214
Ellis-van Creveld syndrome protein homolog OS=Mus musculus OX=10090 GN=Evc PE=1 SV=2	Evc	P57680	5.1828	2.37373	0.00234656	2.62957
Erbin OS=Mus musculus OX=10090 GN=Erbin PE=1 SV=3	Erbin	Q80TH2	5.18019	2.37301	3.19715e-06	5.49524
Low-density lipoprotein receptor-related protein 6 OS=Mus musculus OX=10090 GN=Lrp6 PE=1 SV=1	Lrp6	O88572	5.17935	2.37277	0.0144439	1.84032
Paralemmin-1 OS=Mus musculus OX=10090 GN=Palm PE=1 SV=1	Palm	Q9Z0P4	5.17816	2.37244	0.000306124	3.5141
Cytospin-B OS=Mus musculus OX=10090 GN=Specc1 PE=1 SV=1	Specc1	A0A0J9YUR2	5.17509	2.37158	0.000931297	3.03091
tRNA methyltransferase 10 homolog C OS=Mus musculus OX=10090 GN=Trmt10c PE=1 SV=2	Trmt10c	Q3UFY8	5.15947	2.36722	0.000796803	3.09865
Pleckstrin homology domain-containing family O member 2 OS=Mus musculus OX=10090 GN=Plekho2 PE=1 SV=1	Plekho2	Q8K124	5.14698	2.36373	0.000609281	3.21518
ATP-dependent RNA helicase DDX3Y OS=Mus musculus OX=10090 GN=Ddx3y PE=1 SV=2	Ddx3y	Q62095	5.06597	2.34084	0.0014902	2.82676
Metalloreductase STEAP3 OS=Mus musculus OX=10090 GN=Steap3 PE=1 SV=1	Steap3	Q8CI59	5.03008	2.33058	5.81836e-05	4.2352
Tubby-related protein 3 OS=Mus musculus OX=10090 GN=Tulp3 PE=1 SV=1	Tulp3	O88413	4.98585	2.31784	0.000425415	3.37119
Disabled homolog 2-interacting protein OS=Mus musculus OX=10090 GN=Dab2ip PE=1 SV=1	Dab2ip	B7ZD29	4.96818	2.31272	0.00183353	2.73671
Catenin delta-1 OS=Mus musculus OX=10090 GN=Ctnnd1 PE=1 SV=2	Ctnnd1	P30999	4.94118	2.30485	0.000192529	3.7155
Cdc42 effector protein 1 OS=Mus musculus OX=10090 GN=Cdc42ep1 PE=1 SV=1	Cdc42ep1	Q91W92	4.9235	2.29968	0.00153614	2.81357
GRB2-associated and regulator of MAPK protein OS=Mus musculus OX=10090 GN=Garem1 PE=1 SV=2	Garem1	Q3UFT3	4.88302	2.28777	0.000972835	3.01196
Interleukin-6 receptor subunit beta OS=Mus musculus OX=10090 GN=Il6st PE=1 SV=2	Il6st	Q00560	4.85327	2.27896	0.000362533	3.44065
Ptprk protein OS=Mus musculus OX=10090 GN=Ptprk PE=1 SV=1	Ptprk	B2RRF0	4.84591	2.27677	0.00108827	2.96326
Phosphatidylinositol polyphosphate 5-phosphatase type IV OS=Mus musculus OX=10090 GN=Inpp5e PE=1 SV=1	Inpp5e	Q9JII1	4.83853	2.27457	0.000620836	3.20702
von Willebrand factor A domain-containing protein 8 OS=Mus musculus OX=10090 GN=Vwa8 PE=1 SV=2	Vwa8	Q8CC88	4.82004	2.26905	0.00169839	2.76996
EH domain-containing protein 1 OS=Mus musculus OX=10090 GN=Ehd1 PE=1 SV=1	Ehd1	Q9WVK4	4.79179	2.26056	0.000300481	3.52218
Isoform 2 of Transmembrane protein KIAA1109 OS=Mus musculus OX=10090 GN=Kiaa1109	Kiaa1109	A2AAE1-2	4.74611	2.24675	0.00348116	2.45828
G-protein-signaling modulator 2 OS=Mus musculus OX=10090 GN=Gpsm2 PE=1 SV=2	Gpsm2	Q8VDU0	4.73558	2.24354	0.000221741	3.65415
Erythrocyte band 7 integral membrane protein OS=Mus musculus OX=10090 GN=Stom PE=1 SV=3	Stom	P54116	4.72881	2.24148	7.87174e-06	5.10393
Heterogeneous nuclear ribonucleoprotein M OS=Mus musculus OX=10090 GN=Hnrnpm PE=1 SV=3	Hnrnpm	Q9D0E1	4.69777	2.23198	0.000798787	3.09757
Tyrosine-protein kinase Yes OS=Mus musculus OX=10090 GN=Yes1 PE=1 SV=3	Yes1	Q04736	4.65588	2.21905	0.000495541	3.30492
Glioblastoma amplified sequence OS=Mus musculus OX=10090 GN=Nipsnap2 PE=1 SV=1	Nipsnap2	Q7TMG8	4.62097	2.2082	0.0019191	2.7169
Isoform 4 of Ankyrin-2 OS=Mus musculus OX=10090 GN=Ank2	Ank2	Q8C8R3-4	4.61233	2.2055	0.000636565	3.19616
Atrial natriuretic peptide receptor 2 OS=Mus musculus OX=10090 GN=Npr2 PE=1 SV=2	Npr2	Q6VVW5	4.61	2.20477	0.000762586	3.11771
Isoform 3 of Band 4.1-like protein 3 OS=Mus musculus OX=10090 GN=Epb41l3	Epb41l3	Q9WV92-3	4.57639	2.19421	3.35494e-06	5.47432
Adhesion G protein-coupled receptor L2 OS=Mus musculus OX=10090 GN=Adgrl2 PE=1 SV=1	Adgrl2	A0A0G2JG66	4.53653	2.18159	0.000536721	3.27025
Palmitoyltransferase ZDHHC5 OS=Mus musculus OX=10090 GN=Zdhhc5 PE=1 SV=1	Zdhhc5	Q8VDZ4	4.52941	2.17932	0.00195172	2.70958
Inactive tyrosine-protein kinase PEAK1 OS=Mus musculus OX=10090 GN=Peak1 PE=1 SV=4	Peak1	Q69Z38	4.48533	2.16521	8.66686e-05	4.06214
Hydroxysteroid dehydrogenase-like protein 2 OS=Mus musculus OX=10090 GN=Hsdl2 PE=1 SV=1	Hsdl2	Q2TPA8	4.46012	2.15708	0.00258922	2.58683
Syntaxin-binding protein 3 OS=Mus musculus OX=10090 GN=Stxbp3 PE=1 SV=1	Stxbp3	Q60770	4.44482	2.15212	0.0008628	3.06409
Paladin OS=Mus musculus OX=10090 GN=Pald1 PE=1 SV=1	Pald1	A0A0R4J007	4.43626	2.14934	0.000427374	3.36919
Isoform 2 of Heterogeneous nuclear ribonucleoprotein Q OS=Mus musculus OX=10090 GN=Syncrip	Syncrip	Q7TMK9-2	4.43396	2.1486	0.0042062	2.37611
40S ribosomal protein S5 (Fragment) OS=Mus musculus OX=10090 GN=Rps5 PE=1 SV=1	Rps5	D3YYM6	4.43059	2.1475	0.00710933	2.14817
Isoform 2 of Golgi-associated PDZ and coiled-coil motif-containing protein OS=Mus musculus OX=10090 GN=Gopc	Gopc	Q8BH60-2	4.41333	2.14187	0.000624048	3.20478
ATPase family AAA domain-containing protein 3 OS=Mus musculus OX=10090 GN=Atad3 PE=1 SV=1	Atad3	Q925I1	4.40446	2.13896	0.00600883	2.22121
Heterogeneous nuclear ribonucleoprotein R OS=Mus musculus OX=10090 GN=Hnrnpr PE=1 SV=1	Hnrnpr	Q8VHM5	4.38413	2.13229	0.00297502	2.52651
Prostaglandin reductase-3 OS=Mus musculus OX=10090 GN=Zadh2 PE=1 SV=1	Zadh2	Q8BGC4	4.37908	2.13063	0.00294086	2.53153
Thrombospondin-2 OS=Mus musculus OX=10090 GN=Thbs2 PE=1 SV=2	Thbs2	Q03350	4.375	2.12928	0.00558046	2.25333
Liprin-beta-1 OS=Mus musculus OX=10090 GN=Ppfibp1 PE=1 SV=3	Ppfibp1	Q8C8U0	4.36206	2.12501	0.000480787	3.31805
Coiled-coil and C2 domain-containing protein 2A OS=Mus musculus OX=10090 GN=Cc2d2a PE=1 SV=1	Cc2d2a	Q8CFW7	4.35185	2.12163	0.000478234	3.32036
Protein EFR3 homolog A OS=Mus musculus OX=10090 GN=Efr3a PE=1 SV=1	Efr3a	A0A1D5RLL3	4.34579	2.11962	4.64168e-05	4.33333
Ubiquitin carboxyl-terminal hydrolase MINDY-1 OS=Mus musculus OX=10090 GN=Mindy1 PE=1 SV=1	Mindy1	Q76LS9	4.2956	2.10286	1.72377e-05	4.76352
RAS protein activator-like 2 OS=Mus musculus OX=10090 GN=Rasal2 PE=1 SV=1	Rasal2	E9PW37	4.29553	2.10284	5.19516e-05	4.2844
Isoform 2 of Dedicator of cytokinesis protein 9 OS=Mus musculus OX=10090 GN=Dock9	Dock9	Q8BIK4-2	4.28756	2.10016	0.000583738	3.23378
Meckel syndrome type 1 protein homolog OS=Mus musculus OX=10090 GN=Mks1 PE=1 SV=1	Mks1	Q5SW45	4.25455	2.08901	0.00252457	2.59781
TBC1 domain family member 10A OS=Mus musculus OX=10090 GN=Tbc1d10a PE=1 SV=1	Tbc1d10a	Q5SPX8	4.25094	2.08778	0.0207453	1.68308
Matrin-3 OS=Mus musculus OX=10090 GN=Matr3 PE=1 SV=1	Matr3	Q8K310	4.23922	2.0838	0.00354916	2.44987
Heterogeneous nuclear ribonucleoprotein A1 OS=Mus musculus OX=10090 GN=Hnrnpa1 PE=1 SV=2	Hnrnpa1	P49312	4.22245	2.07808	0.00721557	2.14173
Metal transporter CNNM2 OS=Mus musculus OX=10090 GN=Cnnm2 PE=1 SV=3	Cnnm2	Q3TWN3	4.19296	2.06797	0.00200469	2.69795
Isoform 2 of Spectrin alpha chain, non-erythrocytic 1 OS=Mus musculus OX=10090 GN=Sptan1	Sptan1	P16546-2	4.19048	2.06711	0.000503766	3.29777
Complement C3 OS=Mus musculus OX=10090 GN=C3 PE=1 SV=3	C3	P01027	4.14106	2.05	0.00698834	2.15563
Heterogeneous nuclear ribonucleoprotein L (Fragment) OS=Mus musculus OX=10090 GN=Hnrnpl PE=1 SV=1	Hnrnpl	G5E924	4.12156	2.04319	0.00186481	2.72936
Nesprin-2 OS=Mus musculus OX=10090 GN=Syne2 PE=1 SV=2	Syne2	Q6ZWQ0	4.11706	2.04161	0.0142468	1.84628
Catenin alpha-1 OS=Mus musculus OX=10090 GN=Ctnna1 PE=1 SV=1	Ctnna1	P26231	4.08996	2.03209	0.000358603	3.44539
Protein FAM102B OS=Mus musculus OX=10090 GN=Fam102b PE=1 SV=1	Fam102b	E9Q4R1	4.06504	2.02327	0.0199163	1.70079
Amyloid-beta A4 precursor protein-binding family B member 2 OS=Mus musculus OX=10090 GN=Apbb2 PE=1 SV=1	Apbb2	Q3TIZ5	4.0589	2.02109	7.17914e-05	4.14393
Protocadherin-19 OS=Mus musculus OX=10090 GN=Pcdh19 PE=1 SV=3	Pcdh19	Q80TF3	4.05143	2.01843	0.00129455	2.88788
5'-nucleotidase domain-containing 2 OS=Mus musculus OX=10090 GN=Nt5dc2 PE=1 SV=1	Nt5dc2	A0A2I3BR81	4.05024	2.01801	0.000810295	3.09136
Isoform 3 of Phosphatase and actin regulator 4 OS=Mus musculus OX=10090 GN=Phactr4	Phactr4	Q501J7-3	4.04067	2.01459	0.000839387	3.07604
Thioredoxin-interacting protein OS=Mus musculus OX=10090 GN=Txnip PE=1 SV=1	Txnip	Q8BG60	4.02749	2.00988	0.00596325	2.22452
Tyrosine-protein phosphatase non-receptor type 13 OS=Mus musculus OX=10090 GN=Ptpn13 PE=1 SV=1	Ptpn13	G5E8B1	4.01192	2.00429	0.00010489	3.97927
Peripheral plasma membrane protein CASK OS=Mus musculus OX=10090 GN=Cask PE=1 SV=2	Cask	O70589	4.00297	2.00107	0.00539187	2.26826
Afadin OS=Mus musculus OX=10090 GN=Afdn PE=1 SV=1	Afdn	E9Q9C3	3.98609	1.99497	8.182e-05	4.08714
Heat shock protein 105 kDa OS=Mus musculus OX=10090 GN=Hsph1 PE=1 SV=2	Hsph1	Q61699	3.97204	1.98988	0.000425375	3.37123
Fibroblast growth factor receptor substrate 2 OS=Mus musculus OX=10090 GN=Frs2 PE=1 SV=3	Frs2	Q8C180	3.94876	1.9814	0.000723836	3.14036
Kinesin-like protein KIFC3 OS=Mus musculus OX=10090 GN=Kifc3 PE=1 SV=4	Kifc3	O35231	3.94479	1.97995	0.00112513	2.9488
Ras-related protein Rab-23 OS=Mus musculus OX=10090 GN=Rab23 PE=1 SV=2	Rab23	P35288	3.91331	1.96839	0.000610418	3.21437
Dehydrogenase/reductase SDR family member 1 OS=Mus musculus OX=10090 GN=Dhrs1 PE=1 SV=1	Dhrs1	Q99L04	3.86765	1.95146	0.00906541	2.04261
Adipocyte enhancer-binding protein 1 OS=Mus musculus OX=10090 GN=Aebp1 PE=1 SV=1	Aebp1	Q640N1	3.85765	1.94772	0.0351205	1.45444
40S ribosomal protein S18 OS=Mus musculus OX=10090 GN=Rps18 PE=1 SV=3	Rps18	P62270	3.85026	1.94496	0.00440229	2.35632
Isoform 2 of FERM domain-containing protein 6 OS=Mus musculus OX=10090 GN=Frmd6	Frmd6	Q8C0V9-2	3.83529	1.93934	0.000181354	3.74147
Structural maintenance of chromosomes protein 1A OS=Mus musculus OX=10090 GN=Smc1a PE=1 SV=4	Smc1a	Q9CU62	3.82162	1.93418	0.00215083	2.66739
Integrin-linked protein kinase OS=Mus musculus OX=10090 GN=Ilk PE=1 SV=2	Ilk	O55222	3.81935	1.93333	0.00397483	2.40068
Protein numb homolog OS=Mus musculus OX=10090 GN=Numb PE=1 SV=1	Numb	Q9QZS3	3.81818	1.93289	0.000762907	3.11753
Isoform 1 of Gamma-adducin OS=Mus musculus OX=10090 GN=Add3	Add3	Q9QYB5-2	3.81672	1.93233	0.000344012	3.46343
Merlin OS=Mus musculus OX=10090 GN=Nf2 PE=1 SV=2	Nf2	P46662	3.80751	1.92885	9.64211e-05	4.01583
Aldose reductase-related protein 2 OS=Mus musculus OX=10090 GN=Akr1b8 PE=1 SV=2	Akr1b8	P45377	3.79268	1.92322	0.00686095	2.16362
Calpain-6 OS=Mus musculus OX=10090 GN=Capn6 PE=1 SV=2	Capn6	O35646	3.76794	1.91378	0.00142201	2.8471
Prostaglandin E synthase 3 OS=Mus musculus OX=10090 GN=Ptges3 PE=1 SV=1	Ptges3	Q9R0Q7	3.74365	1.90445	0.000864156	3.06341
Tyrosine-protein kinase receptor UFO OS=Mus musculus OX=10090 GN=Axl PE=1 SV=2	Axl	Q00993	3.73529	1.90122	0.000441979	3.3546
Sorting nexin-3 OS=Mus musculus OX=10090 GN=Snx3 PE=1 SV=1	Snx3	Q78ZM0	3.7319	1.89991	0.000214478	3.66862
Dedicator of cytokinesis protein 11 OS=Mus musculus OX=10090 GN=Dock11 PE=1 SV=1	Dock11	A2AF47	3.72527	1.89735	0.000603301	3.21947
Receptor tyrosine-protein kinase erbB-2 OS=Mus musculus OX=10090 GN=Erbb2 PE=1 SV=3	Erbb2	P70424	3.71889	1.89487	0.00111207	2.95387
Extended synaptotagmin-1 OS=Mus musculus OX=10090 GN=Esyt1 PE=1 SV=2	Esyt1	Q3U7R1	3.70588	1.88982	0.000148156	3.82928
Argininosuccinate synthase OS=Mus musculus OX=10090 GN=Ass1 PE=1 SV=1	Ass1	P16460	3.68908	1.88326	0.00868068	2.06145
Guanine nucleotide exchange factor subunit RIC1 OS=Mus musculus OX=10090 GN=Ric1 PE=1 SV=2	Ric1	Q69ZJ7	3.65602	1.87027	5.75647e-05	4.23984
Delta-1-pyrroline-5-carboxylate synthase OS=Mus musculus OX=10090 GN=Aldh18a1 PE=1 SV=2	Aldh18a1	Q9Z110	3.64588	1.86627	0.00313031	2.50441
Ogdhl protein OS=Mus musculus OX=10090 GN=Ogdhl PE=1 SV=1	Ogdhl	B2RXT3	3.64067	1.86421	0.00447535	2.34917
Kinase D-interacting substrate 220 OS=Mus musculus OX=10090 GN=Kidins220 PE=1 SV=1	Kidins220	E9Q9B7	3.63556	1.86218	0.00186567	2.72916
HEAT repeat-containing 1 OS=Mus musculus OX=10090 GN=Heatr1 PE=1 SV=1	Heatr1	G3X9B1	3.6342	1.86164	0.00243937	2.61272
E3 ubiquitin-protein ligase RNF19A OS=Mus musculus OX=10090 GN=Rnf19a PE=1 SV=2	Rnf19a	P50636	3.58898	1.84358	0.0147327	1.83172
Pard3 protein OS=Mus musculus OX=10090 GN=Pard3 PE=1 SV=1	Pard3	B7ZNY3	3.56851	1.83532	0.000398535	3.39953
Isoform 3 of Misshapen-like kinase 1 OS=Mus musculus OX=10090 GN=Mink1	Mink1	Q9JM52-3	3.55517	1.82992	0.000126817	3.89682
Uveal autoantigen with coiled-coil domains and ankyrin repeats OS=Mus musculus OX=10090 GN=Uaca PE=1 SV=2	Uaca	Q8CGB3	3.53689	1.82248	0.00197401	2.70465
Galectin-1 OS=Mus musculus OX=10090 GN=Lgals1 PE=1 SV=3	Lgals1	P16045	3.53344	1.82107	0.00648252	2.18826
Myb-binding protein 1A OS=Mus musculus OX=10090 GN=Mybbp1a PE=1 SV=2	Mybbp1a	Q7TPV4	3.53245	1.82067	0.00185266	2.7322
Cation-independent mannose-6-phosphate receptor OS=Mus musculus OX=10090 GN=Igf2r PE=1 SV=1	Igf2r	Q07113	3.49903	1.80696	0.000536265	3.27062
Bone morphogenetic protein receptor type-2 OS=Mus musculus OX=10090 GN=Bmpr2 PE=1 SV=1	Bmpr2	O35607	3.49849	1.80673	0.00734989	2.13372
ATP-dependent (S)-NAD(P)H-hydrate dehydratase OS=Mus musculus OX=10090 GN=Naxd PE=1 SV=1	Naxd	K3W4M4	3.49051	1.80344	0.00489849	2.30994
Cyclin-dependent kinase 1 OS=Mus musculus OX=10090 GN=Cdk1 PE=1 SV=3	Cdk1	P11440	3.48925	1.80292	0.0150942	1.82119
Myotubularin-related protein 10 OS=Mus musculus OX=10090 GN=Mtmr10 PE=1 SV=2	Mtmr10	Q7TPM9	3.48014	1.79915	8.11654e-05	4.09063
Protein RCC2 OS=Mus musculus OX=10090 GN=Rcc2 PE=1 SV=1	Rcc2	Q8BK67	3.47951	1.79888	0.00425221	2.37139
Diacylglycerol kinase OS=Mus musculus OX=10090 GN=Dgkd PE=1 SV=1	Dgkd	E9PUQ8	3.46341	1.7922	0.000790043	3.10235
SH3 domain-binding protein 1 OS=Mus musculus OX=10090 GN=Sh3bp1 PE=1 SV=3	Sh3bp1	P55194	3.4375	1.78136	0.00610162	2.21455
Isoform 3 of ATP-dependent RNA helicase DHX30 OS=Mus musculus OX=10090 GN=Dhx30	Dhx30	Q99PU8-3	3.39069	1.76158	0.00496475	2.3041
Protein scribble homolog OS=Mus musculus OX=10090 GN=Scrib PE=1 SV=2	Scrib	Q80U72	3.38359	1.75855	0.000268414	3.57119
Leucyl-cystinyl aminopeptidase OS=Mus musculus OX=10090 GN=Lnpep PE=1 SV=1	Lnpep	Q8C129	3.38	1.75702	0.00700504	2.15459
Transcription intermediary factor 1-beta OS=Mus musculus OX=10090 GN=Trim28 PE=1 SV=3	Trim28	Q62318	3.37778	1.75607	0.00227023	2.64393
Lamin-B1 OS=Mus musculus OX=10090 GN=Lmnb1 PE=1 SV=3	Lmnb1	P14733	3.36667	1.75132	0.00425323	2.37128
Junction plakoglobin OS=Mus musculus OX=10090 GN=Jup PE=1 SV=3	Jup	Q02257	3.36658	1.75128	0.000583989	3.2336
SWI/SNF-related matrix-associated actin-dependent regulator of chromatin subfamily A member 5 OS=Mus musculus OX=10090 GN=Smarca5 PE=1 SV=1	Smarca5	Q91ZW3	3.34018	1.73993	0.00231869	2.63476
Isoform 2 of Acidic leucine-rich nuclear phosphoprotein 32 family member B OS=Mus musculus OX=10090 GN=Anp32b	Anp32b	Q9EST5-2	3.32576	1.73368	0.00308748	2.5104
Prelamin-A/C OS=Mus musculus OX=10090 GN=Lmna PE=1 SV=2	Lmna	P48678	3.31565	1.72929	0.00799346	2.09727
Probable ATP-dependent RNA helicase DDX5 OS=Mus musculus OX=10090 GN=Ddx5 PE=1 SV=2	Ddx5	Q61656	3.31285	1.72807	0.0026992	2.56876
17beta-hydroxysteroid dehydrogenase type 10/short chain L-3-hydroxyacyl-CoA dehydrogenase OS=Mus musculus OX=10090 GN=Hsd17b10 PE=1 SV=1	Hsd17b10	Q99N15	3.31262	1.72797	0.00330765	2.48048
Basic leucine zipper and W2 domain-containing protein 1 OS=Mus musculus OX=10090 GN=Bzw1 PE=1 SV=1	Bzw1	A0A087WQS2	3.31111	1.72732	0.000882137	3.05446
FYN-binding protein 1 OS=Mus musculus OX=10090 GN=Fyb1 PE=1 SV=2	Fyb1	O35601	3.30788	1.72591	0.00229749	2.63875
RalA-binding protein 1 OS=Mus musculus OX=10090 GN=Ralbp1 PE=1 SV=4	Ralbp1	Q62172	3.30688	1.72547	0.00053631	3.27058
Mediator of DNA damage checkpoint protein 1 OS=Mus musculus OX=10090 GN=Mdc1 PE=1 SV=1	Mdc1	Q5PSV9	3.29688	1.7211	0.0252098	1.59843
PH and SEC7 domain-containing protein 3 OS=Mus musculus OX=10090 GN=Psd3 PE=1 SV=1	Psd3	A0A1D5RMH7	3.29568	1.72057	0.000353413	3.45172
Isopentenyl-diphosphate Delta-isomerase 1 OS=Mus musculus OX=10090 GN=Idi1 PE=1 SV=1	Idi1	P58044	3.29477	1.72018	0.00228566	2.64099
26S proteasome non-ATPase regulatory subunit 11 OS=Mus musculus OX=10090 GN=Psmd11 PE=1 SV=3	Psmd11	Q8BG32	3.29399	1.71983	0.000198898	3.70137
Serine/threonine-protein kinase MRCK beta OS=Mus musculus OX=10090 GN=Cdc42bpb PE=1 SV=2	Cdc42bpb	Q7TT50	3.28907	1.71768	0.000954501	3.02022
2-oxoisovalerate dehydrogenase subunit alpha OS=Mus musculus OX=10090 GN=Bckdha PE=1 SV=1	Bckdha	Q3U3J1	3.28111	1.71418	0.00348238	2.45812
FAT atypical cadherin 1 OS=Mus musculus OX=10090 GN=Fat1 PE=1 SV=1	Fat1	F2Z4A3	3.26768	1.70827	0.0040541	2.39211
F-BAR domain only protein 2 OS=Mus musculus OX=10090 GN=Fcho2 PE=1 SV=1	Fcho2	Q3UQN2	3.26654	1.70776	0.00115597	2.93706
Phosphoserine aminotransferase OS=Mus musculus OX=10090 GN=Psat1 PE=1 SV=1	Psat1	Q99K85	3.25984	1.7048	0.00405811	2.39168
Dlk1 OS=Mus musculus OX=10090 GN=Dlk1 PE=2 SV=1	Dlk1	B4YB48	3.25103	1.7009	0.00163685	2.78599
Structural maintenance of chromosomes protein 3 OS=Mus musculus OX=10090 GN=Smc3 PE=1 SV=2	Smc3	Q9CW03	3.24908	1.70003	0.0061031	2.21445
Non-specific serine/threonine protein kinase OS=Mus musculus OX=10090 GN=Cdc42bpa PE=1 SV=1	Cdc42bpa	A0A1D5RLQ9	3.24297	1.69731	0.000524397	3.28034
Unconventional myosin-VI OS=Mus musculus OX=10090 GN=Myo6 PE=1 SV=1	Myo6	E9PVU0	3.23867	1.6954	0.00043274	3.36377
Probable ATP-dependent RNA helicase DDX28 OS=Mus musculus OX=10090 GN=Ddx28 PE=2 SV=2	Ddx28	Q9CWT6	3.23401	1.69333	0.00845478	2.0729
Eukaryotic translation initiation factor 5A-1 OS=Mus musculus OX=10090 GN=Eif5a PE=1 SV=2	Eif5a	P63242	3.23319	1.69296	0.00232036	2.63445
Brefeldin A-inhibited guanine nucleotide-exchange protein 1 OS=Mus musculus OX=10090 GN=Arfgef1 PE=1 SV=1	Arfgef1	G3X9K3	3.22746	1.6904	0.00042249	3.37418
FERM, ARHGEF and pleckstrin domain-containing protein 1 OS=Mus musculus OX=10090 GN=Farp1 PE=1 SV=1	Farp1	F8VPU2	3.2192	1.6867	0.00143662	2.84266
Adenine phosphoribosyltransferase OS=Mus musculus OX=10090 GN=Aprt PE=1 SV=2	Aprt	P08030	3.21003	1.68259	0.00465321	2.33225
Arf-GAP with GTPase, ANK repeat and PH domain-containing protein 1 OS=Mus musculus OX=10090 GN=Agap1 PE=1 SV=3	Agap1	E9Q3K3	3.20566	1.68062	0.00024362	3.61329
Disco-interacting protein 2 homolog B OS=Mus musculus OX=10090 GN=Dip2b PE=1 SV=1	Dip2b	Q3UH60	3.20564	1.68061	0.041022	1.38698
Nuclear RNA export factor 1 OS=Mus musculus OX=10090 GN=Nxf1 PE=1 SV=3	Nxf1	Q99JX7	3.20131	1.67866	0.00959942	2.01775
Splicing factor, proline- and glutamine-rich OS=Mus musculus OX=10090 GN=Sfpq PE=1 SV=1	Sfpq	Q8VIJ6	3.19764	1.67701	0.00997376	2.00114
Cytosol aminopeptidase OS=Mus musculus OX=10090 GN=Lap3 PE=1 SV=3	Lap3	Q9CPY7	3.18876	1.673	0.00464075	2.33341
Toll-like receptor 2 OS=Mus musculus OX=10090 GN=Tlr2 PE=3 SV=1	Tlr2	G3X8Y8	3.16013	1.65998	0.0051106	2.29153
Histone H3.2 OS=Mus musculus OX=10090 GN=H3c2 PE=1 SV=2	H3c2	P84228	3.15219	1.65636	0.00547025	2.26199
U6 small nuclear RNA (adenine-(43)-N(6))-methyltransferase OS=Mus musculus OX=10090 GN=Mettl16 PE=1 SV=1	Mettl16	Q5SW15	3.14192	1.65165	0.00208464	2.68097
TAR DNA-binding protein 43 OS=Mus musculus OX=10090 GN=Tardbp PE=1 SV=1	Tardbp	Q921F2	3.13869	1.65016	0.00298144	2.52557
Isoform 2 of Plakophilin-4 OS=Mus musculus OX=10090 GN=Pkp4	Pkp4	Q68FH0-2	3.1383	1.64998	0.00296356	2.52819
Microtubule-actin cross-linking factor 1 (Fragment) OS=Mus musculus OX=10090 GN=Macf1 PE=1 SV=1	Macf1	A0A286YD76	3.13433	1.64816	0.000301452	3.52078
Protein Niban 2 OS=Mus musculus OX=10090 GN=Niban2 PE=1 SV=2	Niban2	Q8R1F1	3.12409	1.64343	0.000856747	3.06715
WD repeat-containing protein 35 OS=Mus musculus OX=10090 GN=Wdr35 PE=1 SV=3	Wdr35	Q8BND3	3.11965	1.64138	0.00279442	2.55371
Immunoglobulin superfamily member 10 OS=Mus musculus OX=10090 GN=Igsf10 PE=2 SV=2	Igsf10	Q3V1M1	3.1039	1.63408	0.00101467	2.99368
Chromodomain helicase DNA-binding protein 3 OS=Mus musculus OX=10090 GN=Chd3 PE=1 SV=1	Chd3	E9Q614	3.09561	1.63022	0.00105108	2.97836
Pleckstrin homology domain-containing, family A member 5 OS=Mus musculus OX=10090 GN=Plekha5 PE=1 SV=1	Plekha5	E9Q6H8	3.09434	1.62963	0.00174429	2.75838
Peptidyl-prolyl cis-trans isomerase A OS=Mus musculus OX=10090 GN=Ppia PE=1 SV=2	Ppia	P17742	3.08961	1.62742	0.00541291	2.26657
Copper-transporting ATPase 1 OS=Mus musculus OX=10090 GN=Atp7a PE=1 SV=3	Atp7a	Q64430	3.08419	1.62489	0.00369827	2.432
Isoform 5 of Phosphatidylinositol-binding clathrin assembly protein OS=Mus musculus OX=10090 GN=Picalm	Picalm	Q7M6Y3-5	3.07568	1.6209	0.000136517	3.86481
Rho GTPase-activating protein 29 OS=Mus musculus OX=10090 GN=Arhgap29 PE=1 SV=1	Arhgap29	Q8CGF1	3.06696	1.61681	0.00153092	2.81505
Phosphatidylethanolamine-binding protein 1 OS=Mus musculus OX=10090 GN=Pebp1 PE=1 SV=3	Pebp1	P70296	3.05837	1.61276	0.00945231	2.02446
Alanine aminotransferase 2 OS=Mus musculus OX=10090 GN=Gpt2 PE=1 SV=1	Gpt2	Q8BGT5	3.05745	1.61233	0.0105836	1.97537
Rapamycin-insensitive companion of mTOR OS=Mus musculus OX=10090 GN=Rictor PE=1 SV=2	Rictor	Q6QI06	3.05355	1.61049	1.41844e-06	5.84819
Serine-rich coiled-coil domain-containing protein 1 OS=Mus musculus OX=10090 GN=Ccser1 PE=2 SV=2	Ccser1	Q8C0C4	3.03182	1.60018	0.000124537	3.9047
Tensin-3 OS=Mus musculus OX=10090 GN=Tns3 PE=1 SV=1	Tns3	Q5SSZ5	3.02839	1.59855	0.000559555	3.25216
Tubulin-folding cofactor B OS=Mus musculus OX=10090 GN=Tbcb PE=1 SV=2	Tbcb	Q9D1E6	3.01399	1.59167	0.0114203	1.94232
Anion exchange protein OS=Mus musculus OX=10090 GN=Slc4a7 PE=1 SV=2	Slc4a7	A0A286YCS4	3.01008	1.5898	0.00758801	2.11987
Ras-related protein Rap-1b OS=Mus musculus OX=10090 GN=Rap1b PE=1 SV=2	Rap1b	Q99JI6	3.00929	1.58942	0.0201582	1.69555
Four and a half LIM domains protein 2 OS=Mus musculus OX=10090 GN=Fhl2 PE=1 SV=1	Fhl2	O70433	3.00462	1.58718	0.00483896	2.31525
Vacuolar protein sorting-associated protein 35 OS=Mus musculus OX=10090 GN=Vps35 PE=1 SV=1	Vps35	Q9EQH3	2.99286	1.58152	0.0118248	1.92721
Alcohol dehydrogenase class-3 OS=Mus musculus OX=10090 GN=Adh5 PE=1 SV=3	Adh5	P28474	2.99274	1.58147	0.0195089	1.70977
Maleylacetoacetate isomerase OS=Mus musculus OX=10090 GN=Gstz1 PE=1 SV=1	Gstz1	Q9WVL0	2.97587	1.57331	0.00404522	2.39306
Integrin beta-1 OS=Mus musculus OX=10090 GN=Itgb1 PE=1 SV=1	Itgb1	P09055	2.97514	1.57296	0.0185541	1.73156
Epidermal growth factor receptor kinase substrate 8 OS=Mus musculus OX=10090 GN=Eps8 PE=1 SV=2	Eps8	Q08509	2.97479	1.57279	0.00567514	2.24602
Ankyrin-3 OS=Mus musculus OX=10090 GN=Ank3 PE=1 SV=1	Ank3	G5E8K5	2.97386	1.57234	0.000225336	3.64717
Guanine nucleotide-binding protein-like 1 OS=Mus musculus OX=10090 GN=Gnl1 PE=1 SV=4	Gnl1	P36916	2.96559	1.56832	0.00321961	2.4922
Guanine nucleotide-binding protein G(s) subunit alpha isoforms XLas OS=Mus musculus OX=10090 GN=Gnas PE=1 SV=1	Gnas	Q6R0H7	2.95294	1.56215	0.00703926	2.15247
Caveolin-1 OS=Mus musculus OX=10090 GN=Cav1 PE=1 SV=1	Cav1	P49817	2.94668	1.55909	0.00690506	2.16083
Ubiquitin-40S ribosomal protein S27a OS=Mus musculus OX=10090 GN=Rps27a PE=1 SV=2	Rps27a	P62983	2.94415	1.55785	0.00410311	2.38689
Isoform 2 of MAP/microtubule affinity-regulating kinase 3 OS=Mus musculus OX=10090 GN=Mark3	Mark3	Q03141-2	2.944	1.55778	0.0138077	1.85988
Ppfia1 protein OS=Mus musculus OX=10090 GN=Ppfia1 PE=1 SV=1	Ppfia1	B2RXQ2	2.9375	1.55459	0.00695366	2.15779
Serine/threonine-protein phosphatase 4 regulatory subunit 1 OS=Mus musculus OX=10090 GN=Ppp4r1 PE=1 SV=1	Ppp4r1	E9PX53	2.93671	1.5542	0.00381928	2.41802
E3 ubiquitin-protein ligase MYCBP2 OS=Mus musculus OX=10090 GN=Mycbp2 PE=1 SV=3	Mycbp2	Q7TPH6	2.92563	1.54875	0.0312373	1.50533
Plasma membrane calcium-transporting ATPase 1 OS=Mus musculus OX=10090 GN=Atp2b1 PE=1 SV=1	Atp2b1	G5E829	2.92139	1.54666	0.00572546	2.24219
Myosin, light chain 12A, regulatory, non-sarcomeric OS=Mus musculus OX=10090 GN=Myl12a PE=1 SV=1	Myl12a	Q6ZWQ9	2.91414	1.54307	0.023057	1.6372
Calcium-independent phospholipase A2-gamma OS=Mus musculus OX=10090 GN=Pnpla8 PE=1 SV=1	Pnpla8	Q8K1N1	2.91346	1.54273	0.00213609	2.67038
Thioredoxin-like protein 1 OS=Mus musculus OX=10090 GN=Txnl1 PE=1 SV=1	Txnl1	A0A498WGD8	2.88994	1.53104	0.0221508	1.65461
Peptidyl-prolyl cis-trans isomerase FKBP4 OS=Mus musculus OX=10090 GN=Fkbp4 PE=1 SV=5	Fkbp4	P30416	2.88038	1.52626	0.00802391	2.09561
Isoform 4 of CUGBP Elav-like family member 1 OS=Mus musculus OX=10090 GN=Celf1	Celf1	P28659-4	2.88031	1.52623	0.0071949	2.14298
rRNA 2'-O-methyltransferase fibrillarin OS=Mus musculus OX=10090 GN=Fbl PE=1 SV=2	Fbl	P35550	2.87374	1.52293	0.00182961	2.73764
Dystrobrevin alpha OS=Mus musculus OX=10090 GN=Dtna PE=1 SV=2	Dtna	Q9D2N4	2.86944	1.52077	0.0120386	1.91942
Protein FAM135A OS=Mus musculus OX=10090 GN=Fam135a PE=1 SV=2	Fam135a	Q6NS59	2.86702	1.51955	0.00543026	2.26518
Ribonucleoside-diphosphate reductase large subunit OS=Mus musculus OX=10090 GN=Rrm1 PE=1 SV=2	Rrm1	P07742	2.8612	1.51662	0.00676917	2.16946
Peptidyl-prolyl cis-trans isomerase FKBP8 OS=Mus musculus OX=10090 GN=Fkbp8 PE=1 SV=2	Fkbp8	O35465	2.85616	1.51408	0.0099934	2.00029
Beta-2-syntrophin OS=Mus musculus OX=10090 GN=Sntb2 PE=1 SV=2	Sntb2	Q61235	2.85054	1.51123	0.00136767	2.86402
Protein disulfide-isomerase A3 OS=Mus musculus OX=10090 GN=Pdia3 PE=1 SV=2	Pdia3	P27773	2.84581	1.50884	0.0140774	1.85148
Exportin-5 OS=Mus musculus OX=10090 GN=Xpo5 PE=1 SV=1	Xpo5	Q924C1	2.84429	1.50807	0.00325471	2.48749
Catalase OS=Mus musculus OX=10090 GN=Cat PE=1 SV=4	Cat	P24270	2.83721	1.50447	0.0279792	1.55317
Neurobeachin-like 1 OS=Mus musculus OX=10090 GN=Nbeal1 PE=1 SV=1	Nbeal1	E9PYP2	2.82984	1.50072	0.000678572	3.1684
Obg-like ATPase 1 OS=Mus musculus OX=10090 GN=Ola1 PE=1 SV=1	Ola1	Q9CZ30	2.82515	1.49833	0.00843164	2.07409
Mitogen-activated protein kinase kinase kinase kinase 4 OS=Mus musculus OX=10090 GN=Map4k4 PE=1 SV=1	Map4k4	A0A0A6YW53	2.81145	1.49132	0.00193639	2.71301
Heterogeneous nuclear ribonucleoprotein H OS=Mus musculus OX=10090 GN=Hnrnph1 PE=1 SV=1	Hnrnph1	Q8C2Q7	2.81126	1.49122	0.0233288	1.63211
UDP-N-acetylhexosamine pyrophosphorylase-like protein 1 OS=Mus musculus OX=10090 GN=Uap1l1 PE=1 SV=1	Uap1l1	Q3TW96	2.79805	1.48442	0.00981263	2.00821
LIM and senescent cell antigen-like-containing domain protein OS=Mus musculus OX=10090 GN=Lims1 PE=1 SV=1	Lims1	E9QP62	2.7956	1.48316	0.00357021	2.44731
40S ribosomal protein SA OS=Mus musculus OX=10090 GN=Rpsa PE=1 SV=4	Rpsa	P14206	2.78967	1.48009	0.0115881	1.93599
RNA-splicing ligase RtcB homolog OS=Mus musculus OX=10090 GN=Rtcb PE=1 SV=1	Rtcb	Q99LF4	2.78873	1.47961	0.00679484	2.16782
Carbonyl reductase family member 4 OS=Mus musculus OX=10090 GN=Cbr4 PE=1 SV=2	Cbr4	Q91VT4	2.78838	1.47943	0.00877381	2.05681
Fatty acyl-CoA reductase 1 OS=Mus musculus OX=10090 GN=Far1 PE=1 SV=1	Far1	Q922J9	2.78357	1.47693	0.00739779	2.1309
Hsc70-interacting protein OS=Mus musculus OX=10090 GN=St13 PE=1 SV=1	St13	Q99L47	2.78099	1.4756	0.00507349	2.29469
Insulin-like growth factor 2 mRNA-binding protein 2 OS=Mus musculus OX=10090 GN=Igf2bp2 PE=1 SV=1	Igf2bp2	Q5SF07	2.78016	1.47517	0.0160328	1.79499
Importin-8 OS=Mus musculus OX=10090 GN=Ipo8 PE=1 SV=3	Ipo8	Q7TMY7	2.77091	1.47036	0.00749108	2.12546
DnaJ homolog subfamily A member 1 OS=Mus musculus OX=10090 GN=Dnaja1 PE=1 SV=1	Dnaja1	P63037	2.76451	1.46702	0.0109955	1.95878
Nucleolar RNA helicase 2 OS=Mus musculus OX=10090 GN=Ddx21 PE=1 SV=3	Ddx21	Q9JIK5	2.7604	1.46488	0.00895287	2.04804
Isoform 3 of G-protein-signaling modulator 1 OS=Mus musculus OX=10090 GN=Gpsm1	Gpsm1	Q6IR34-3	2.74847	1.45863	0.00402236	2.39552
Inositol polyphosphate 5-phosphatase OCRL OS=Mus musculus OX=10090 GN=Ocrl PE=1 SV=1	Ocrl	Q6NVF0	2.74832	1.45855	0.000226234	3.64544
WD repeat-containing protein 7 OS=Mus musculus OX=10090 GN=Wdr7 PE=1 SV=3	Wdr7	Q920I9	2.74653	1.45761	0.00036549	3.43712
Rho guanine nucleotide exchange factor 2 OS=Mus musculus OX=10090 GN=Arhgef2 PE=1 SV=4	Arhgef2	Q60875	2.74177	1.45511	0.0487734	1.31182
Disabled homolog 2 OS=Mus musculus OX=10090 GN=Dab2 PE=1 SV=2	Dab2	P98078	2.73888	1.45359	0.000201739	3.69521
DNA topoisomerase 2-beta OS=Mus musculus OX=10090 GN=Top2b PE=1 SV=2	Top2b	Q64511	2.73443	1.45124	0.000222822	3.65204
Protein FAM171A2 OS=Mus musculus OX=10090 GN=Fam171a2 PE=1 SV=1	Fam171a2	A2A699	2.73179	1.44985	0.0088628	2.05243
Chromodomain-helicase-DNA-binding protein 4 OS=Mus musculus OX=10090 GN=Chd4 PE=1 SV=1	Chd4	E9QAS5	2.72603	1.4468	0.0101286	1.99445
Syntaxin-binding protein 5 OS=Mus musculus OX=10090 GN=Stxbp5 PE=1 SV=3	Stxbp5	Q8K400	2.72283	1.4451	0.00106705	2.97182
Prolow-density lipoprotein receptor-related protein 1 OS=Mus musculus OX=10090 GN=Lrp1 PE=1 SV=1	Lrp1	Q91ZX7	2.71976	1.44348	0.00569786	2.24429
Vacuolar protein sorting-associated protein 33A OS=Mus musculus OX=10090 GN=Vps33a PE=1 SV=2	Vps33a	Q9D2N9	2.71585	1.4414	0.00193547	2.71321
ATP-dependent RNA helicase DDX39A OS=Mus musculus OX=10090 GN=Ddx39a PE=1 SV=1	Ddx39a	Q8VDW0	2.71512	1.44101	0.018895	1.72365
14-3-3 protein zeta/delta OS=Mus musculus OX=10090 GN=Ywhaz PE=1 SV=1	Ywhaz	P63101	2.7144	1.44063	0.0071785	2.14397
Myotubularin-related protein 5 OS=Mus musculus OX=10090 GN=Sbf1 PE=1 SV=2	Sbf1	Q6ZPE2	2.70647	1.43641	0.0111179	1.95398
AHNAK nucleoprotein (desmoyokin) OS=Mus musculus OX=10090 GN=Ahnak PE=1 SV=1	Ahnak	E9Q616	2.70455	1.43539	0.00340763	2.46755
Neural cell adhesion molecule 1 OS=Mus musculus OX=10090 GN=Ncam1 PE=1 SV=3	Ncam1	P13595	2.69499	1.43028	0.000294741	3.53056
Probable ATP-dependent RNA helicase DDX17 OS=Mus musculus OX=10090 GN=Ddx17 PE=1 SV=1	Ddx17	Q501J6	2.68298	1.42384	0.0108466	1.96471
Zinc finger protein GLI2 OS=Mus musculus OX=10090 GN=Gli2 PE=1 SV=2	Gli2	Q0VGT2	2.68078	1.42265	0.00128164	2.89223
Annexin A5 OS=Mus musculus OX=10090 GN=Anxa5 PE=1 SV=1	Anxa5	P48036	2.67907	1.42173	0.00426607	2.36997
E3 ubiquitin-protein ligase PDZRN3 OS=Mus musculus OX=10090 GN=Pdzrn3 PE=1 SV=3	Pdzrn3	Q69ZS0	2.67295	1.41843	0.00722119	2.14139
HAUS augmin-like complex subunit 3 OS=Mus musculus OX=10090 GN=Haus3 PE=1 SV=1	Haus3	Q8QZX2	2.65495	1.40869	0.0371885	1.42959
Metastasis-associated protein MTA2 OS=Mus musculus OX=10090 GN=Mta2 PE=1 SV=1	Mta2	Q9R190	2.65385	1.40808	0.0233472	1.63177
Stromal interaction molecule 2 OS=Mus musculus OX=10090 GN=Stim2 PE=1 SV=1	Stim2	I1E4X8	2.65314	1.4077	3.12479e-05	4.50518
Nucleoredoxin OS=Mus musculus OX=10090 GN=Nxn PE=1 SV=1	Nxn	P97346	2.65192	1.40704	0.0114228	1.94223
Synaptotagmin-like protein 2 OS=Mus musculus OX=10090 GN=Sytl2 PE=1 SV=1	Sytl2	A0A5F8MPH5	2.65091	1.40649	0.00734883	2.13378
Peptidyl-prolyl cis-trans isomerase FKBP5 OS=Mus musculus OX=10090 GN=Fkbp5 PE=1 SV=1	Fkbp5	Q64378	2.64419	1.40283	0.00758762	2.11989
DnaJ homolog subfamily A member 2 OS=Mus musculus OX=10090 GN=Dnaja2 PE=1 SV=1	Dnaja2	Q9QYJ0	2.64339	1.40239	0.00511288	2.29133
Prolyl endopeptidase OS=Mus musculus OX=10090 GN=Prep PE=1 SV=1	Prep	Q9QUR6	2.63083	1.39552	0.0148739	1.82757
E3 ubiquitin-protein ligase listerin OS=Mus musculus OX=10090 GN=Ltn1 PE=1 SV=3	Ltn1	Q6A009	2.63047	1.39532	0.019571	1.70839
Regulator of G-protein signaling 12 OS=Mus musculus OX=10090 GN=Rgs12 PE=1 SV=2	Rgs12	Q8CGE9	2.62733	1.3936	0.00346875	2.45983
Vacuolar protein sorting 13D OS=Mus musculus OX=10090 GN=Vps13d PE=1 SV=2	Vps13d	B1ART2	2.62626	1.39301	0.00947496	2.02342
Insulin-degrading enzyme (Fragment) OS=Mus musculus OX=10090 GN=Ide PE=1 SV=1	Ide	F6RPJ9	2.62326	1.39136	0.00360876	2.44264
Anoctamin-6 OS=Mus musculus OX=10090 GN=Ano6 PE=1 SV=1	Ano6	Q6P9J9	2.62058	1.38989	0.00562575	2.24982
RNA-binding protein 14 OS=Mus musculus OX=10090 GN=Rbm14 PE=1 SV=1	Rbm14	Q8C2Q3	2.61628	1.38752	0.0140925	1.85101
Histone H2B type 1-B OS=Mus musculus OX=10090 GN=H2bc3 PE=1 SV=3	H2bc3	Q64475	2.61215	1.38524	0.01559	1.80715
Ectopic P granules protein 5 homolog OS=Mus musculus OX=10090 GN=Epg5 PE=1 SV=2	Epg5	Q80TA9	2.60536	1.38148	0.00102915	2.98752
Dedicator of cytokinesis protein 8 OS=Mus musculus OX=10090 GN=Dock8 PE=1 SV=4	Dock8	Q8C147	2.60411	1.38079	0.0036941	2.43249
1-phosphatidylinositol 4,5-bisphosphate phosphodiesterase beta-3 OS=Mus musculus OX=10090 GN=Plcb3 PE=1 SV=2	Plcb3	P51432	2.60215	1.3797	0.00146836	2.83317
Polypyrimidine tract-binding protein 1 OS=Mus musculus OX=10090 GN=Ptbp1 PE=1 SV=1	Ptbp1	Q922I7	2.6011	1.37912	0.00925478	2.03363
Fermitin family homolog 2 OS=Mus musculus OX=10090 GN=Fermt2 PE=1 SV=1	Fermt2	Q8CIB5	2.6004	1.37873	0.00756636	2.12111
TOG array regulator of axonemal microtubules protein 1 OS=Mus musculus OX=10090 GN=Togaram1 PE=1 SV=3	Togaram1	Q6A070	2.59358	1.37495	0.000904043	3.04381
Rho GTPase-activating protein 24 OS=Mus musculus OX=10090 GN=Arhgap24 PE=1 SV=2	Arhgap24	Q8C4V1	2.5876	1.37162	0.00154098	2.8122
GRIP and coiled-coil domain-containing protein 1 OS=Mus musculus OX=10090 GN=Gcc1 PE=1 SV=2	Gcc1	Q9D4H2	2.58632	1.3709	0.00728484	2.13758
Sorting nexin-2 OS=Mus musculus OX=10090 GN=Snx2 PE=1 SV=2	Snx2	Q9CWK8	2.58148	1.3682	0.00583448	2.234
RRP12-like protein OS=Mus musculus OX=10090 GN=Rrp12 PE=1 SV=1	Rrp12	Q6P5B0	2.57845	1.36651	0.0158458	1.80009
eEF1A lysine and N-terminal methyltransferase OS=Mus musculus OX=10090 GN=EEF1AKNMT PE=1 SV=1	EEF1AKNMT	Q91YR5	2.57541	1.3648	0.00466614	2.33104
Protein S100-A4 OS=Mus musculus OX=10090 GN=S100a4 PE=1 SV=1	S100a4	P07091	2.57532	1.36475	0.00486266	2.31313
C2 domain-containing protein 5 OS=Mus musculus OX=10090 GN=C2cd5 PE=1 SV=1	C2cd5	A0A0N4SW93	2.57276	1.36331	0.0154755	1.81035
Lethal(2) giant larvae protein homolog 1 OS=Mus musculus OX=10090 GN=Llgl1 PE=1 SV=1	Llgl1	A0A0R4J0S4	2.56993	1.36173	0.0124803	1.90377
Ankyrin repeat domain 50 (Fragment) OS=Mus musculus OX=10090 GN=Ankrd50 PE=1 SV=1	Ankrd50	F7BE84	2.5619	1.35722	0.0344703	1.46255
Spectrin beta chain, non-erythrocytic 1 OS=Mus musculus OX=10090 GN=Sptbn1 PE=1 SV=2	Sptbn1	Q62261	2.55922	1.3557	0.00152795	2.81589
Guanine nucleotide-binding protein G(q) subunit alpha OS=Mus musculus OX=10090 GN=Gnaq PE=1 SV=4	Gnaq	P21279	2.55753	1.35475	0.0121601	1.91506
Protein phosphatase 1F OS=Mus musculus OX=10090 GN=Ppm1f PE=1 SV=1	Ppm1f	Q8CGA0	2.55305	1.35222	0.0112521	1.94877
Extended synaptotagmin-2 OS=Mus musculus OX=10090 GN=Esyt2 PE=1 SV=1	Esyt2	Q3TZZ7	2.55292	1.35215	0.00225161	2.64751
Epsin-2 OS=Mus musculus OX=10090 GN=Epn2 PE=1 SV=1	Epn2	Q8CHU3	2.55085	1.35098	0.00768952	2.1141
SAFB-like transcription modulator OS=Mus musculus OX=10090 GN=Sltm PE=1 SV=1	Sltm	Q8CH25	2.54826	1.34951	0.00880135	2.05545
Intersectin-2 OS=Mus musculus OX=10090 GN=Itsn2 PE=1 SV=2	Itsn2	Q9Z0R6	2.54511	1.34773	0.00356634	2.44778
Isoform 2 of Myotubularin-related protein 13 OS=Mus musculus OX=10090 GN=Sbf2	Sbf2	E9PXF8-2	2.53543	1.34223	0.00250353	2.60145
4-trimethylaminobutyraldehyde dehydrogenase OS=Mus musculus OX=10090 GN=Aldh9a1 PE=1 SV=1	Aldh9a1	Q9JLJ2	2.53203	1.34029	0.00811565	2.09068
Caveolae-associated protein 1 OS=Mus musculus OX=10090 GN=Cavin1 PE=1 SV=1	Cavin1	O54724	2.52741	1.33766	0.00407237	2.39015
Protein-lysine 6-oxidase OS=Mus musculus OX=10090 GN=Lox PE=1 SV=1	Lox	P28301	2.52062	1.33378	0.0159839	1.79632
Nuclear mitotic apparatus protein 1 OS=Mus musculus OX=10090 GN=Numa1 PE=1 SV=1	Numa1	E9Q7G0	2.51931	1.33303	0.0143036	1.84456
Methionine aminopeptidase 1 OS=Mus musculus OX=10090 GN=Metap1 PE=1 SV=1	Metap1	Q8BP48	2.51327	1.32957	0.00586147	2.23199
Guanylate-binding protein 2 OS=Mus musculus OX=10090 GN=Gbp2 PE=1 SV=1	Gbp2	Q9Z0E6	2.5119	1.32878	0.013222	1.8787
E3 ubiquitin-protein ligase LRSAM1 OS=Mus musculus OX=10090 GN=Lrsam1 PE=1 SV=1	Lrsam1	Q80ZI6	2.50745	1.32622	0.00684944	2.16434
Intraflagellar transport protein 122 homolog OS=Mus musculus OX=10090 GN=Ift122 PE=1 SV=1	Ift122	Q6NWV3	2.50671	1.32579	0.000351604	3.45395
Signal-induced proliferation-associated 1-like protein 3 OS=Mus musculus OX=10090 GN=Sipa1l3 PE=1 SV=1	Sipa1l3	G3X9J0	2.50515	1.3249	0.00310468	2.50798
Transducin beta-like protein 3 OS=Mus musculus OX=10090 GN=Tbl3 PE=2 SV=1	Tbl3	Q8C4J7	2.5024	1.32331	0.0169232	1.77152
Condensin complex subunit 1 OS=Mus musculus OX=10090 GN=Ncapd2 PE=1 SV=2	Ncapd2	Q8K2Z4	2.49795	1.32074	0.0106106	1.97426
Phosphatidylinositol 4-kinase alpha OS=Mus musculus OX=10090 GN=Pi4ka PE=1 SV=2	Pi4ka	E9Q3L2	2.49571	1.31945	0.0082693	2.08253
Tropomyosin alpha-4 chain OS=Mus musculus OX=10090 GN=Tpm4 PE=1 SV=3	Tpm4	Q6IRU2	2.49211	1.31737	0.033025	1.48116
EH domain-binding protein 1-like protein 1 OS=Mus musculus OX=10090 GN=Ehbp1l1 PE=1 SV=1	Ehbp1l1	Q99MS7	2.48875	1.31542	0.000249519	3.6029
Ras GTPase-activating-like protein IQGAP1 OS=Mus musculus OX=10090 GN=Iqgap1 PE=1 SV=2	Iqgap1	Q9JKF1	2.48776	1.31485	0.0249864	1.6023
Unconventional myosin-Id OS=Mus musculus OX=10090 GN=Myo1d PE=1 SV=1	Myo1d	Q5SYD0	2.48383	1.31256	0.00278214	2.55562
WASH complex subunit 4 OS=Mus musculus OX=10090 GN=Washc4 PE=1 SV=2	Washc4	Q3UMB9	2.4835	1.31237	0.0142788	1.84531
Serine/threonine-protein phosphatase PP1-beta catalytic subunit OS=Mus musculus OX=10090 GN=Ppp1cb PE=1 SV=3	Ppp1cb	P62141	2.48288	1.31202	0.00456382	2.34067
Transient receptor potential cation channel subfamily M member 7 OS=Mus musculus OX=10090 GN=Trpm7 PE=1 SV=1	Trpm7	Q923J1	2.48276	1.31194	0.0120271	1.91984
NEDD8-conjugating enzyme Ubc12 OS=Mus musculus OX=10090 GN=Ube2m PE=1 SV=1	Ube2m	P61082	2.47837	1.30939	0.0177702	1.75031
ADP/ATP translocase 2 OS=Mus musculus OX=10090 GN=Slc25a5 PE=1 SV=3	Slc25a5	P51881	2.47775	1.30903	0.0367676	1.43453
Bifunctional purine biosynthesis protein ATIC OS=Mus musculus OX=10090 GN=Atic PE=1 SV=2	Atic	Q9CWJ9	2.46728	1.30292	0.00252017	2.59857
E3 ubiquitin-protein ligase Itchy OS=Mus musculus OX=10090 GN=Itch PE=1 SV=2	Itch	Q8C863	2.46567	1.30198	0.00585014	2.23283
Serine/threonine-protein kinase 10 OS=Mus musculus OX=10090 GN=Stk10 PE=1 SV=2	Stk10	O55098	2.46552	1.30189	0.00574118	2.241
TBC1 domain family member 2B OS=Mus musculus OX=10090 GN=Tbc1d2b PE=1 SV=2	Tbc1d2b	Q3U0J8	2.4653	1.30176	0.00551661	2.25833
Catenin beta-1 OS=Mus musculus OX=10090 GN=Ctnnb1 PE=1 SV=1	Ctnnb1	Q02248	2.45799	1.29748	0.0193066	1.71429
FERM domain-containing protein 4A OS=Mus musculus OX=10090 GN=Frmd4a PE=1 SV=2	Frmd4a	Q8BIE6	2.45	1.29278	0.0039722	2.40097
Isoform 2 of Serine/threonine-protein phosphatase 2B catalytic subunit alpha isoform OS=Mus musculus OX=10090 GN=Ppp3ca	Ppp3ca	P63328-2	2.44794	1.29157	0.0247747	1.60599
Protein kinase C iota type OS=Mus musculus OX=10090 GN=Prkci PE=1 SV=3	Prkci	Q62074	2.44523	1.28997	0.0239756	1.62023
RalBP1-associated Eps domain-containing protein 1 OS=Mus musculus OX=10090 GN=Reps1 PE=1 SV=1	Reps1	D3Z2E3	2.44332	1.28885	0.00994175	2.00254
Serine/threonine-protein phosphatase 2A catalytic subunit alpha isoform OS=Mus musculus OX=10090 GN=Ppp2ca PE=1 SV=1	Ppp2ca	P63330	2.4398	1.28676	0.0186918	1.72835
40S ribosomal protein S13 OS=Mus musculus OX=10090 GN=Rps13 PE=1 SV=2	Rps13	P62301	2.43212	1.28221	0.0183807	1.73564
S-formylglutathione hydrolase OS=Mus musculus OX=10090 GN=Esd PE=1 SV=1	Esd	Q9R0P3	2.422	1.2762	0.0314609	1.50223
Rab34 OS=Mus musculus OX=10090 GN=Rab34 PE=1 SV=1	Rab34	Q0PD20	2.41975	1.27486	0.00286763	2.54248
Glucose-6-phosphate isomerase OS=Mus musculus OX=10090 GN=Gpi PE=1 SV=4	Gpi	P06745	2.4149	1.27196	0.0193615	1.71306
ELAV-like protein 1 OS=Mus musculus OX=10090 GN=Elavl1 PE=1 SV=2	Elavl1	P70372	2.41124	1.26978	0.00671415	2.17301
Adenosine kinase OS=Mus musculus OX=10090 GN=Adk PE=1 SV=2	Adk	P55264	2.40864	1.26822	0.0118236	1.92725
Vesicle-fusing ATPase OS=Mus musculus OX=10090 GN=Nsf PE=1 SV=2	Nsf	P46460	2.40788	1.26776	0.00867429	2.06177
Isoform 2 of Pyridoxal-dependent decarboxylase domain-containing protein 1 OS=Mus musculus OX=10090 GN=Pdxdc1	Pdxdc1	Q99K01-2	2.40093	1.26359	0.00462246	2.33513
Alanine--tRNA ligase, cytoplasmic OS=Mus musculus OX=10090 GN=Aars1 PE=1 SV=1	Aars1	Q8BGQ7	2.39786	1.26175	0.0211301	1.6751
RNA cytosine C(5)-methyltransferase NSUN2 OS=Mus musculus OX=10090 GN=Nsun2 PE=1 SV=2	Nsun2	Q1HFZ0	2.39748	1.26152	0.00280142	2.55262
Numb-like protein OS=Mus musculus OX=10090 GN=Numbl PE=1 SV=3	Numbl	O08919	2.39446	1.2597	0.00216946	2.66365
General transcription factor 3C polypeptide 1 OS=Mus musculus OX=10090 GN=Gtf3c1 PE=1 SV=2	Gtf3c1	Q8K284	2.39439	1.25966	0.0219965	1.65765
Signal recognition particle subunit SRP72 OS=Mus musculus OX=10090 GN=Srp72 PE=1 SV=1	Srp72	F8VQC1	2.39269	1.25864	0.0108967	1.96271
N(G),N(G)-dimethylarginine dimethylaminohydrolase 2 OS=Mus musculus OX=10090 GN=Ddah2 PE=1 SV=1	Ddah2	Q99LD8	2.37847	1.25004	0.0306396	1.51372
Heterogeneous nuclear ribonucleoprotein K OS=Mus musculus OX=10090 GN=Hnrnpk PE=1 SV=1	Hnrnpk	P61979	2.37818	1.24986	0.0124399	1.90518
Collagen alpha-1(I) chain OS=Mus musculus OX=10090 GN=Col1a1 PE=1 SV=4	Col1a1	P11087	2.37722	1.24927	0.00435122	2.36139
KIF-binding protein OS=Mus musculus OX=10090 GN=Kifbp PE=1 SV=2	Kifbp	Q6ZPU9	2.37406	1.24735	0.00946736	2.02377
Protein MTSS 2 OS=Mus musculus OX=10090 GN=Mtss2 PE=1 SV=1	Mtss2	Q6P9S0	2.36927	1.24444	0.000709597	3.14899
Utrophin OS=Mus musculus OX=10090 GN=Utrn PE=1 SV=1	Utrn	E9Q6R7	2.36588	1.24237	0.00982145	2.00782
Neurogenic locus notch homolog protein 2 OS=Mus musculus OX=10090 GN=Notch2 PE=1 SV=2	Notch2	O35516	2.36577	1.24231	0.0114727	1.94033
Heterogeneous nuclear ribonucleoprotein F OS=Mus musculus OX=10090 GN=Hnrnpf PE=1 SV=3	Hnrnpf	Q9Z2X1	2.36301	1.24062	0.0200073	1.69881
Protein MEMO1 OS=Mus musculus OX=10090 GN=Memo1 PE=1 SV=1	Memo1	Q91VH6	2.36158	1.23975	0.00608554	2.2157
Bifunctional coenzyme A synthase OS=Mus musculus OX=10090 GN=Coasy PE=1 SV=2	Coasy	Q9DBL7	2.35806	1.2376	0.0236112	1.62688
Ras-related protein Rab-35 OS=Mus musculus OX=10090 GN=Rab35 PE=1 SV=1	Rab35	Q6PHN9	2.35572	1.23617	0.0181824	1.74035
Signal transducer and activator of transcription 5B OS=Mus musculus OX=10090 GN=Stat5b PE=1 SV=1	Stat5b	P42232	2.35531	1.23591	0.00362141	2.44112
Protein disulfide-isomerase OS=Mus musculus OX=10090 GN=P4hb PE=1 SV=2	P4hb	P09103	2.35379	1.23499	0.0369219	1.43272
Conserved oligomeric Golgi complex subunit 7 OS=Mus musculus OX=10090 GN=Cog7 PE=1 SV=1	Cog7	Q3UM29	2.34699	1.23081	0.00943973	2.02504
Brefeldin A-inhibited guanine nucleotide-exchange protein 2 OS=Mus musculus OX=10090 GN=Arfgef2 PE=1 SV=1	Arfgef2	A2A5R2	2.34515	1.22968	0.0215119	1.66732
Isoform PLD1B of Phospholipase D1 OS=Mus musculus OX=10090 GN=Pld1	Pld1	Q9Z280-2	2.34507	1.22963	0.0441176	1.35539
Target of Myb protein 1 OS=Mus musculus OX=10090 GN=Tom1 PE=1 SV=1	Tom1	O88746	2.34501	1.2296	0.0227332	1.64334
WD repeat and FYVE domain-containing protein 1 OS=Mus musculus OX=10090 GN=Wdfy1 PE=1 SV=1	Wdfy1	E9Q4P1	2.34244	1.22801	0.0116599	1.93331
Tether containing UBX domain for GLUT4 OS=Mus musculus OX=10090 GN=Aspscr1 PE=1 SV=1	Aspscr1	Q8VBT9	2.34018	1.22662	0.0029321	2.53282
Xaa-Pro aminopeptidase 1 OS=Mus musculus OX=10090 GN=Xpnpep1 PE=1 SV=1	Xpnpep1	Q3UE92	2.3375	1.22497	0.0385878	1.41355
Hypoxia up-regulated protein 1 OS=Mus musculus OX=10090 GN=Hyou1 PE=1 SV=1	Hyou1	Q9JKR6	2.32685	1.21838	0.00351878	2.45361
Staphylococcal nuclease domain-containing protein 1 OS=Mus musculus OX=10090 GN=Snd1 PE=1 SV=1	Snd1	Q78PY7	2.32635	1.21807	0.00764296	2.11674
Tyrosine-protein kinase OS=Mus musculus OX=10090 GN=Jak1 PE=1 SV=1	Jak1	B1ASP2	2.32391	1.21655	0.00925907	2.03343
Isoform Long of Estradiol 17-beta-dehydrogenase 8 OS=Mus musculus OX=10090 GN=Hsd17b8	Hsd17b8	P50171-2	2.32258	1.21573	0.039496	1.40345
Isoform 2 of Band 4.1-like protein 1 OS=Mus musculus OX=10090 GN=Epb41l1	Epb41l1	Q9Z2H5-2	2.31849	1.21318	0.01115	1.95273
TATA element modulatory factor OS=Mus musculus OX=10090 GN=Tmf1 PE=1 SV=2	Tmf1	B9EKI3	2.31784	1.21278	0.0137663	1.86118
Rab11 family-interacting protein 2 OS=Mus musculus OX=10090 GN=Rab11fip2 PE=1 SV=1	Rab11fip2	G3XA57	2.31555	1.21136	0.000701758	3.15381
Sec1 family domain-containing protein 1 OS=Mus musculus OX=10090 GN=Scfd1 PE=1 SV=1	Scfd1	Q8BRF7	2.31365	1.21017	0.00675312	2.1705
Ras-related protein Rab-11B OS=Mus musculus OX=10090 GN=Rab11b PE=1 SV=3	Rab11b	P46638	2.31235	1.20936	0.00201708	2.69528
Serine/threonine-protein phosphatase 2A 65 kDa regulatory subunit A alpha isoform OS=Mus musculus OX=10090 GN=Ppp2r1a PE=1 SV=3	Ppp2r1a	Q76MZ3	2.30971	1.20771	0.0173948	1.75958
Kin of IRRE-like protein 1 OS=Mus musculus OX=10090 GN=Kirrel1 PE=1 SV=1	Kirrel1	Q80W68	2.30897	1.20725	0.00347956	2.45848
Heat shock 70 kDa protein 4L OS=Mus musculus OX=10090 GN=Hspa4l PE=1 SV=2	Hspa4l	P48722	2.30881	1.20715	0.0102382	1.98978
Protein SEC13 homolog OS=Mus musculus OX=10090 GN=Sec13 PE=1 SV=3	Sec13	Q9D1M0	2.30881	1.20715	0.0200869	1.69709
BMP-2-inducible protein kinase OS=Mus musculus OX=10090 GN=Bmp2k PE=1 SV=1	Bmp2k	Q91Z96	2.30686	1.20593	0.0111946	1.95099
Guanine nucleotide-binding protein G(i) subunit alpha-2 OS=Mus musculus OX=10090 GN=Gnai2 PE=1 SV=5	Gnai2	P08752	2.30473	1.2046	0.0114128	1.94261
Eukaryotic translation initiation factor 5 OS=Mus musculus OX=10090 GN=Eif5 PE=1 SV=1	Eif5	P59325	2.29885	1.20091	0.0400124	1.39781
Ankyrin repeat and SAM domain containing 1 OS=Mus musculus OX=10090 GN=Anks1 PE=1 SV=1	Anks1	A0A3B2WAQ7	2.29481	1.19837	0.00242772	2.6148
ADP-ribosylation factor-like protein 1 OS=Mus musculus OX=10090 GN=Arl1 PE=1 SV=1	Arl1	P61211	2.29355	1.19758	0.00515023	2.28817
Chloride intracellular channel protein 1 OS=Mus musculus OX=10090 GN=Clic1 PE=1 SV=3	Clic1	Q9Z1Q5	2.29152	1.19631	0.0336559	1.47294
DNA replication licensing factor MCM3 OS=Mus musculus OX=10090 GN=Mcm3 PE=1 SV=2	Mcm3	P25206	2.29099	1.19597	0.0115262	1.93831
Plexin-B2 OS=Mus musculus OX=10090 GN=Plxnb2 PE=1 SV=1	Plxnb2	B2RXS4	2.29044	1.19562	0.0190422	1.72028
Vasodilator-stimulated phosphoprotein OS=Mus musculus OX=10090 GN=Vasp PE=1 SV=4	Vasp	P70460	2.28682	1.19334	0.00139516	2.85538
Band 4.1-like protein 2 OS=Mus musculus OX=10090 GN=Epb41l2 PE=1 SV=2	Epb41l2	O70318	2.28583	1.19272	0.00238368	2.62275
Protein NYNRIN OS=Mus musculus OX=10090 GN=Nynrin PE=2 SV=2	Nynrin	Q5DTZ0	2.28416	1.19166	0.0122964	1.91022
Dihydrofolate reductase OS=Mus musculus OX=10090 GN=Dhfr PE=1 SV=3	Dhfr	P00375	2.2831	1.19099	0.00583724	2.23379
Vacuolar protein sorting-associated protein 51 homolog OS=Mus musculus OX=10090 GN=Vps51 PE=1 SV=2	Vps51	Q3UVL4	2.27628	1.18668	0.00289255	2.53872
Dedicator of cytokinesis protein 6 OS=Mus musculus OX=10090 GN=Dock6 PE=1 SV=1	Dock6	A0A1L1SQR4	2.27105	1.18336	0.00522769	2.28169
Pyrroline-5-carboxylate reductase 2 OS=Mus musculus OX=10090 GN=Pycr2 PE=1 SV=1	Pycr2	Q922Q4	2.26657	1.18051	0.00837257	2.07714
Isoform 2 of Mixed lineage kinase domain-like protein OS=Mus musculus OX=10090 GN=Mlkl	Mlkl	Q9D2Y4-2	2.26111	1.17703	0.00535753	2.27104
Heterogeneous nuclear ribonucleoprotein H2 OS=Mus musculus OX=10090 GN=Hnrnph2 PE=1 SV=1	Hnrnph2	P70333	2.25806	1.17509	0.0310218	1.50833
Adapter molecule crk OS=Mus musculus OX=10090 GN=Crk PE=1 SV=2	Crk	Q5ND50	2.25725	1.17456	0.00487522	2.31201
Zinc phosphodiesterase ELAC protein 2 OS=Mus musculus OX=10090 GN=Elac2 PE=1 SV=1	Elac2	Q80Y81	2.2568	1.17428	0.012674	1.89709
Signal transducer and activator of transcription OS=Mus musculus OX=10090 GN=Stat1 PE=1 SV=1	Stat1	Q8C3V4	2.25577	1.17362	0.00835331	2.07814
Ras-related protein Ral-B OS=Mus musculus OX=10090 GN=Ralb PE=1 SV=1	Ralb	Q9JIW9	2.25	1.16993	0.00930004	2.03152
TBC1 domain family member 5 OS=Mus musculus OX=10090 GN=Tbc1d5 PE=1 SV=2	Tbc1d5	Q80XQ2	2.24793	1.1686	0.00680521	2.16716
Isoform 2 of Tropomyosin alpha-3 chain OS=Mus musculus OX=10090 GN=Tpm3	Tpm3	P21107-2	2.24642	1.16763	0.0452656	1.34423
Proliferation-associated protein 2G4 OS=Mus musculus OX=10090 GN=Pa2g4 PE=1 SV=3	Pa2g4	P50580	2.24126	1.16431	0.00473059	2.32508
Serine/arginine-rich splicing factor 3 OS=Mus musculus OX=10090 GN=Srsf3 PE=1 SV=1	Srsf3	P84104	2.24038	1.16375	0.0239848	1.62006
Platelet-activating factor acetylhydrolase IB subunit gamma OS=Mus musculus OX=10090 GN=Pafah1b3 PE=1 SV=1	Pafah1b3	Q61205	2.23902	1.16287	0.0148148	1.8293
Eukaryotic initiation factor 4A-III OS=Mus musculus OX=10090 GN=Eif4a3 PE=1 SV=3	Eif4a3	Q91VC3	2.23792	1.16216	0.0138297	1.85919
Protein arginine N-methyltransferase 3 OS=Mus musculus OX=10090 GN=Prmt3 PE=1 SV=2	Prmt3	Q922H1	2.22901	1.1564	0.00580524	2.23618
WASH complex subunit 5 OS=Mus musculus OX=10090 GN=Washc5 PE=1 SV=2	Washc5	Q8C2E7	2.22872	1.15622	0.0189007	1.72352
Asparagine synthetase [glutamine-hydrolyzing] OS=Mus musculus OX=10090 GN=Asns PE=1 SV=3	Asns	Q61024	2.22691	1.15504	0.0345642	1.46137
Ubiquitin carboxyl-terminal hydrolase CYLD OS=Mus musculus OX=10090 GN=Cyld PE=1 SV=1	Cyld	Z4YJJ5	2.22644	1.15474	0.000775837	3.11023
Polyadenylate-binding protein 1 OS=Mus musculus OX=10090 GN=Pabpc1 PE=1 SV=2	Pabpc1	P29341	2.226	1.15445	0.0221289	1.65504
Sorting nexin-9 OS=Mus musculus OX=10090 GN=Snx9 PE=1 SV=1	Snx9	Q91VH2	2.22384	1.15305	0.0031058	2.50783
Microtubule-associated serine/threonine-protein kinase 4 OS=Mus musculus OX=10090 GN=Mast4 PE=1 SV=1	Mast4	E9PWX8	2.22306	1.15255	0.000231968	3.63457
Nischarin OS=Mus musculus OX=10090 GN=Nisch PE=1 SV=2	Nisch	Q80TM9	2.22305	1.15254	0.00408394	2.38892
Unconventional myosin-Ib OS=Mus musculus OX=10090 GN=Myo1b PE=1 SV=3	Myo1b	P46735	2.22268	1.1523	0.0147697	1.83063
Membrane-associated guanylate kinase, WW and PDZ domain-containing protein 3 OS=Mus musculus OX=10090 GN=Magi3 PE=1 SV=2	Magi3	Q9EQJ9	2.22201	1.15187	0.0110527	1.95653
ATP-dependent RNA helicase DDX1 OS=Mus musculus OX=10090 GN=Ddx1 PE=1 SV=1	Ddx1	Q91VR5	2.22144	1.1515	0.00830671	2.08057
Amylo-1,6-glucosidase, 4-alpha-glucanotransferase OS=Mus musculus OX=10090 GN=Agl PE=1 SV=1	Agl	F8VPN4	2.21792	1.14921	0.0174868	1.75729
Tensin-2 OS=Mus musculus OX=10090 GN=Tns2 PE=1 SV=1	Tns2	Q8CGB6	2.21729	1.1488	0.00647896	2.18849
ADP-ribosylation factor-like protein 2 OS=Mus musculus OX=10090 GN=Arl2 PE=1 SV=1	Arl2	Q9D0J4	2.21693	1.14856	0.012127	1.91625
Angiomotin OS=Mus musculus OX=10090 GN=Amot PE=1 SV=3	Amot	Q8VHG2	2.21604	1.14798	0.0325137	1.48793
Engulfment and cell motility protein 2 OS=Mus musculus OX=10090 GN=Elmo2 PE=1 SV=1	Elmo2	Q8BHL5	2.20401	1.14013	0.0268507	1.57104
Ras suppressor protein 1 OS=Mus musculus OX=10090 GN=Rsu1 PE=1 SV=1	Rsu1	Q9D031	2.20354	1.13982	0.00307755	2.51179
N-acetylgalactosamine kinase OS=Mus musculus OX=10090 GN=Galk2 PE=1 SV=1	Galk2	Q8BUU7	2.2	1.1375	0.0257655	1.58896
Cyclin-dependent kinase 14 OS=Mus musculus OX=10090 GN=Cdk14 PE=1 SV=2	Cdk14	O35495	2.19952	1.13719	0.0100261	1.99887
Isoform 2 of Protein TANC2 OS=Mus musculus OX=10090 GN=Tanc2	Tanc2	A2A690-2	2.19946	1.13715	0.0168703	1.77288
Zinc finger CCCH-type antiviral protein 1 OS=Mus musculus OX=10090 GN=Zc3hav1 PE=1 SV=1	Zc3hav1	D3Z5I1	2.19579	1.13474	0.00748897	2.12558
Isoform 2 of Protein cordon-bleu OS=Mus musculus OX=10090 GN=Cobl	Cobl	Q5NBX1-2	2.19061	1.13133	0.00874514	2.05823
Disks large homolog 5 OS=Mus musculus OX=10090 GN=Dlg5 PE=1 SV=1	Dlg5	E9Q9R9	2.18953	1.13062	0.00398131	2.39997
Transportin-3 OS=Mus musculus OX=10090 GN=Tnpo3 PE=1 SV=1	Tnpo3	Q6P2B1	2.18952	1.13062	0.0130097	1.88573
Centrosomal protein of 135 kDa OS=Mus musculus OX=10090 GN=Cep135 PE=1 SV=1	Cep135	Q6P5D4	2.182	1.12565	0.0356155	1.44836
Pachytene checkpoint protein 2 homolog OS=Mus musculus OX=10090 GN=Trip13 PE=1 SV=1	Trip13	Q3UA06	2.1808	1.12486	0.0156831	1.80457
Alpha-adducin OS=Mus musculus OX=10090 GN=Add1 PE=1 SV=1	Add1	E9Q1K3	2.17676	1.12218	0.00542281	2.26578
Kinesin-like protein KIF7 OS=Mus musculus OX=10090 GN=Kif7 PE=1 SV=1	Kif7	B7ZNG0	2.17504	1.12104	0.0183144	1.73721
EH domain-binding protein 1 OS=Mus musculus OX=10090 GN=Ehbp1 PE=1 SV=3	Ehbp1	Q69ZW3	2.17316	1.11979	0.00728009	2.13786
Nuclear receptor coactivator 7 OS=Mus musculus OX=10090 GN=Ncoa7 PE=1 SV=2	Ncoa7	Q6DFV7	2.17284	1.11958	0.00127602	2.89414
Tubby-related protein 4 OS=Mus musculus OX=10090 GN=Tulp4 PE=1 SV=1	Tulp4	Q9JIL5	2.1727	1.11949	0.00153303	2.81445
Exportin-2 OS=Mus musculus OX=10090 GN=Cse1l PE=1 SV=1	Cse1l	Q9ERK4	2.1708	1.11822	0.0352839	1.45242
Heterogeneous nuclear ribonucleoprotein U OS=Mus musculus OX=10090 GN=Hnrnpu PE=1 SV=1	Hnrnpu	Q8VEK3	2.1706	1.11809	0.00991548	2.00369
Tetratricopeptide repeat protein 27 OS=Mus musculus OX=10090 GN=Ttc27 PE=1 SV=2	Ttc27	Q8CD92	2.16815	1.11647	0.0326397	1.48625
Casein kinase I isoform alpha OS=Mus musculus OX=10090 GN=Csnk1a1 PE=1 SV=2	Csnk1a1	Q8BK63	2.16488	1.11429	0.0186582	1.72913
ATP-dependent RNA helicase A OS=Mus musculus OX=10090 GN=Dhx9 PE=1 SV=1	Dhx9	E9QNN1	2.16338	1.11329	0.0325553	1.48738
DCC-interacting protein 13-beta OS=Mus musculus OX=10090 GN=Appl2 PE=1 SV=1	Appl2	Q8K3G9	2.16254	1.11273	0.00365502	2.43711
Formin-like protein 3 OS=Mus musculus OX=10090 GN=Fmnl3 PE=1 SV=2	Fmnl3	Q6ZPF4	2.16097	1.11168	0.0219744	1.65808
Transforming growth factor beta-1-induced transcript 1 protein OS=Mus musculus OX=10090 GN=Tgfb1i1 PE=1 SV=2	Tgfb1i1	Q62219	2.16031	1.11124	0.0075981	2.1193
Synaptojanin-2 OS=Mus musculus OX=10090 GN=Synj2 PE=1 SV=1	Synj2	F8WHD8	2.15385	1.10692	0.00143099	2.84436
26S proteasome non-ATPase regulatory subunit 12 OS=Mus musculus OX=10090 GN=Psmd12 PE=1 SV=4	Psmd12	Q9D8W5	2.15055	1.10471	0.0146628	1.83378
Pleckstrin homology domain-containing family M member 1 OS=Mus musculus OX=10090 GN=Plekhm1 PE=1 SV=1	Plekhm1	Q7TSI1	2.14859	1.10339	0.00242771	2.6148
Myeloid-associated differentiation marker OS=Mus musculus OX=10090 GN=Myadm PE=1 SV=2	Myadm	O35682	2.14769	1.10279	0.0050031	2.30076
GRB2-associated-binding protein 1 OS=Mus musculus OX=10090 GN=Gab1 PE=1 SV=1	Gab1	A0A1B0GS41	2.14633	1.10187	0.00189448	2.72251
DNA (cytosine-5)-methyltransferase 1 OS=Mus musculus OX=10090 GN=Dnmt1 PE=1 SV=5	Dnmt1	P13864	2.14286	1.09954	0.0185323	1.73207
Heterogeneous nuclear ribonucleoprotein U-like protein 2 OS=Mus musculus OX=10090 GN=Hnrnpul2 PE=1 SV=2	Hnrnpul2	Q00PI9	2.1382	1.09639	0.0116763	1.93269
Glycerol-3-phosphate dehydrogenase 1-like protein OS=Mus musculus OX=10090 GN=Gpd1l PE=1 SV=2	Gpd1l	Q3ULJ0	2.1366	1.09531	0.0318623	1.49672
Isoform 3 of Pleckstrin homology domain-containing family H member 2 OS=Mus musculus OX=10090 GN=Plekhh2	Plekhh2	Q8C115-3	2.13119	1.09166	0.00684828	2.16442
Importin-4 OS=Mus musculus OX=10090 GN=Ipo4 PE=1 SV=1	Ipo4	Q8VI75	2.13107	1.09158	0.0278869	1.5546
Heterogeneous nuclear ribonucleoproteins C1/C2 OS=Mus musculus OX=10090 GN=Hnrnpc PE=1 SV=1	Hnrnpc	Q9Z204	2.12909	1.09024	0.0270683	1.56754
Aldo-keto reductase family 1 member B1 OS=Mus musculus OX=10090 GN=Akr1b1 PE=1 SV=3	Akr1b1	P45376	2.12141	1.08502	0.00629112	2.20127
Cell division control protein 42 homolog OS=Mus musculus OX=10090 GN=Cdc42 PE=1 SV=2	Cdc42	P60766	2.12081	1.08461	0.0281097	1.55114
Isoform Alpha-2 of Guanine nucleotide-binding protein G(o) subunit alpha OS=Mus musculus OX=10090 GN=Gnao1	Gnao1	P18872-2	2.12074	1.08457	0.00447165	2.34953
Serine/threonine-protein kinase PAK 4 OS=Mus musculus OX=10090 GN=Pak4 PE=1 SV=1	Pak4	Q8BTW9	2.11522	1.08081	0.00324583	2.48867
GTP-binding protein SAR1a OS=Mus musculus OX=10090 GN=Sar1a PE=1 SV=1	Sar1a	Q99JZ4	2.11398	1.07996	0.0132564	1.87758
Guanine nucleotide-binding protein subunit alpha-11 OS=Mus musculus OX=10090 GN=Gna11 PE=1 SV=1	Gna11	P21278	2.11364	1.07973	0.0137554	1.86153
Probable ATP-dependent RNA helicase DDX46 OS=Mus musculus OX=10090 GN=Ddx46 PE=1 SV=2	Ddx46	Q569Z5	2.10513	1.07391	0.0216567	1.66441
Cap-specific mRNA (nucleoside-2'-O-)-methyltransferase 1 OS=Mus musculus OX=10090 GN=Cmtr1 PE=1 SV=1	Cmtr1	Q9DBC3	2.10491	1.07376	0.0100142	1.99938
40S ribosomal protein S6 OS=Mus musculus OX=10090 GN=Rps6 PE=1 SV=1	Rps6	P62754	2.10287	1.07236	0.0207989	1.68196
Dynein assembly factor 5, axonemal OS=Mus musculus OX=10090 GN=Dnaaf5 PE=1 SV=1	Dnaaf5	B9EJR8	2.09786	1.06892	0.0146184	1.8351
Vesicle-trafficking protein SEC22b OS=Mus musculus OX=10090 GN=Sec22b PE=1 SV=3	Sec22b	O08547	2.09749	1.06866	0.00142647	2.84574
Elongation factor 1-alpha 1 OS=Mus musculus OX=10090 GN=Eef1a1 PE=1 SV=3	Eef1a1	P10126	2.09298	1.06556	0.0283437	1.54754
Zinc finger FYVE domain-containing protein OS=Mus musculus OX=10090 GN=Zfyve9 PE=1 SV=1	Zfyve9	A2A8R0	2.09262	1.06531	0.00125039	2.90295
Rho GDP-dissociation inhibitor 1 OS=Mus musculus OX=10090 GN=Arhgdia PE=1 SV=3	Arhgdia	Q99PT1	2.09055	1.06388	0.0075943	2.11951
UBX domain-containing protein 1 OS=Mus musculus OX=10090 GN=Ubxn1 PE=1 SV=1	Ubxn1	Q922Y1	2.08999	1.06349	0.0288383	1.54003
Guanine nucleotide-binding protein G(i) subunit alpha OS=Mus musculus OX=10090 GN=Gnai3 PE=1 SV=3	Gnai3	Q9DC51	2.08842	1.06241	0.0206982	1.68407
Ataxin-10 OS=Mus musculus OX=10090 GN=Atxn10 PE=1 SV=2	Atxn10	P28658	2.08772	1.06193	0.0112246	1.94983
Septin-2 OS=Mus musculus OX=10090 GN=Septin2 PE=1 SV=2	Septin2	P42208	2.08625	1.06091	0.0184669	1.73361
Fibronectin type III domain-containing protein 3B OS=Mus musculus OX=10090 GN=Fndc3b PE=1 SV=1	Fndc3b	Q6NWW9	2.0788	1.05575	0.0266623	1.5741
DNA mismatch repair protein Msh2 OS=Mus musculus OX=10090 GN=Msh2 PE=1 SV=1	Msh2	P43247	2.07794	1.05515	0.0299624	1.52342
Exportin-T OS=Mus musculus OX=10090 GN=Xpot PE=1 SV=3	Xpot	Q9CRT8	2.07437	1.05267	0.0221121	1.65537
ATP-dependent DNA/RNA helicase DHX36 OS=Mus musculus OX=10090 GN=Dhx36 PE=1 SV=2	Dhx36	Q8VHK9	2.07247	1.05135	0.00779408	2.10823
RNA-binding protein 15 OS=Mus musculus OX=10090 GN=Rbm15 PE=1 SV=1	Rbm15	Q0VBL3	2.07094	1.05028	0.0123258	1.90919
Eukaryotic translation initiation factor 4E OS=Mus musculus OX=10090 GN=Eif4e PE=1 SV=1	Eif4e	P63073	2.0703	1.04984	0.0286025	1.5436
Alpha-actinin-4 OS=Mus musculus OX=10090 GN=Actn4 PE=1 SV=1	Actn4	P57780	2.06885	1.04883	0.0195138	1.70966
Ras-related protein Rab-18 OS=Mus musculus OX=10090 GN=Rab18 PE=1 SV=2	Rab18	P35293	2.06849	1.04858	0.0203244	1.69198
60S ribosomal protein L4 OS=Mus musculus OX=10090 GN=Rpl4 PE=1 SV=3	Rpl4	Q9D8E6	2.06463	1.04589	0.0149782	1.82454
Cytohesin-3 OS=Mus musculus OX=10090 GN=Cyth3 PE=1 SV=1	Cyth3	O08967	2.06167	1.04382	0.00645282	2.19025
F-actin-uncapping protein LRRC16A OS=Mus musculus OX=10090 GN=Carmil1 PE=1 SV=2	Carmil1	Q6EDY6	2.06115	1.04345	0.00765672	2.11596
Glutathione S-transferase Mu 1 OS=Mus musculus OX=10090 GN=Gstm1 PE=1 SV=2	Gstm1	P10649	2.05217	1.03715	0.0498419	1.30241
Methionine--tRNA ligase, cytoplasmic OS=Mus musculus OX=10090 GN=Mars1 PE=1 SV=1	Mars1	Q68FL6	2.05136	1.03658	0.0291127	1.53592
DENN/MADD domain-containing 4A OS=Mus musculus OX=10090 GN=Dennd4a PE=1 SV=1	Dennd4a	E9Q8V6	2.0496	1.03534	0.00800383	2.0967
ADP-ribosylation factor 6 OS=Mus musculus OX=10090 GN=Arf6 PE=1 SV=2	Arf6	P62331	2.04843	1.03452	0.00908751	2.04156
Isoform 2 of Girdin OS=Mus musculus OX=10090 GN=Ccdc88a	Ccdc88a	Q5SNZ0-2	2.04464	1.03185	0.00405312	2.39221
DISP complex protein LRCH3 OS=Mus musculus OX=10090 GN=Lrch3 PE=1 SV=1	Lrch3	B2RXP1	2.04396	1.03136	0.00414856	2.3821
Early endosome antigen 1 OS=Mus musculus OX=10090 GN=Eea1 PE=1 SV=2	Eea1	Q8BL66	2.04117	1.02939	0.0403784	1.39385
Rho GTPase-activating protein 23 OS=Mus musculus OX=10090 GN=Arhgap23 PE=1 SV=2	Arhgap23	Q69ZH9	2.04	1.02857	0.0184644	1.73367
SAM and SH3 domain-containing protein 1 OS=Mus musculus OX=10090 GN=Sash1 PE=1 SV=1	Sash1	F8VQK5	2.03673	1.02625	0.00625846	2.20353
SUMO-activating enzyme subunit 2 OS=Mus musculus OX=10090 GN=Uba2 PE=1 SV=1	Uba2	Q9Z1F9	2.03578	1.02558	0.0442448	1.35414
Protein NDRG1 OS=Mus musculus OX=10090 GN=Ndrg1 PE=1 SV=1	Ndrg1	Q62433	2.03483	1.02491	0.042405	1.37258
Protein unc-45 homolog A OS=Mus musculus OX=10090 GN=Unc45a PE=1 SV=2	Unc45a	Q99KD5	2.03341	1.0239	0.0243153	1.61412
Heterogeneous nuclear ribonucleoprotein L-like OS=Mus musculus OX=10090 GN=Hnrnpll PE=1 SV=3	Hnrnpll	Q921F4	2.03179	1.02275	0.00405848	2.39164
Lanosterol 14-alpha demethylase OS=Mus musculus OX=10090 GN=Cyp51a1 PE=1 SV=1	Cyp51a1	Q8K0C4	2.03175	1.02272	0.024115	1.61771
Peptidyl-prolyl cis-trans isomerase D OS=Mus musculus OX=10090 GN=Ppid PE=1 SV=3	Ppid	Q9CR16	2.02295	1.01646	0.0199194	1.70072
Chondroitin sulfate proteoglycan 4 OS=Mus musculus OX=10090 GN=Cspg4 PE=1 SV=3	Cspg4	Q8VHY0	2.02292	1.01644	0.0499148	1.30177
Isoform 2 of Unconventional myosin-IXa OS=Mus musculus OX=10090 GN=Myo9a	Myo9a	Q8C170-2	2.02192	1.01572	0.0320193	1.49459
WD repeat-containing protein 6 OS=Mus musculus OX=10090 GN=Wdr6 PE=1 SV=1	Wdr6	Q99ME2	2.01934	1.01388	0.0215647	1.66626
Actin, cytoplasmic 1 OS=Mus musculus OX=10090 GN=Actb PE=1 SV=1	Actb	P60710	2.01656	1.01189	0.0378953	1.42141
Isoform 4 of Triple functional domain protein OS=Mus musculus OX=10090 GN=Trio	Trio	Q0KL02-4	2.01587	1.0114	0.00422603	2.37407
Ras-related protein Rab-5A OS=Mus musculus OX=10090 GN=Rab5a PE=1 SV=1	Rab5a	Q9CQD1	2.01465	1.01053	0.00254851	2.59371
Heterogeneous nuclear ribonucleoprotein A0 OS=Mus musculus OX=10090 GN=Hnrnpa0 PE=1 SV=1	Hnrnpa0	Q9CX86	2.01239	1.00891	0.0101706	1.99265
Elongin-B OS=Mus musculus OX=10090 GN=Elob PE=1 SV=1	Elob	P62869	2.01115	1.00802	0.023511	1.62873
SUN domain-containing protein 1 OS=Mus musculus OX=10090 GN=Sun1 PE=1 SV=2	Sun1	Q9D666	2.01055	1.00759	0.046451	1.333
DNA replication licensing factor MCM5 OS=Mus musculus OX=10090 GN=Mcm5 PE=1 SV=2	Mcm5	P49718	2.00974	1.00701	0.0102171	1.99067
Pyruvate carboxylase OS=Mus musculus OX=10090 GN=Pcx PE=1 SV=1	Pcx	E9QPD7	2.00194	1.0014	0.0120738	1.91816
ADP-ribosylation factor-like protein 3 OS=Mus musculus OX=10090 GN=Arl3 PE=1 SV=1	Arl3	Q9WUL7	2.00097	1.0007	0.0325899	1.48692
Protein TANC1 OS=Mus musculus OX=10090 GN=Tanc1 PE=1 SV=2	Tanc1	Q0VGY8	2.00094	1.00068	1.47913e-05	4.83
Mothers against decapentaplegic homolog 4 OS=Mus musculus OX=10090 GN=Smad4 PE=1 SV=2	Smad4	P97471	2.0008	1.00057	0.0397748	1.40039
Serine/threonine-protein kinase N2 OS=Mus musculus OX=10090 GN=Pkn2 PE=1 SV=3	Pkn2	Q8BWW9	2.00079	1.00057	0.00691827	2.16
ADP-ribosylation factor-like protein 6 OS=Mus musculus OX=10090 GN=Arl6 PE=1 SV=1	Arl6	O88848	2.00078	1.00056	0.0219775	1.65802
Intraflagellar transport protein 140 homolog OS=Mus musculus OX=10090 GN=Ift140 PE=1 SV=1	Ift140	E9PY46	2.00067	1.00049	0.035285	1.45241
Intraflagellar transport protein 172 homolog OS=Mus musculus OX=10090 GN=Ift172 PE=1 SV=1	Ift172	Q6VH22	2.0005	1.00036	0.017127	1.76632
Glycogen synthase kinase-3 beta OS=Mus musculus OX=10090 GN=Gsk3b PE=1 SV=1	Gsk3b	E9QAQ5	2.00049	1.00036	0.0612031	1.21323
Protein Hook homolog 3 OS=Mus musculus OX=10090 GN=Hook3 PE=1 SV=2	Hook3	Q8BUK6	2.0004	1.00029	0.00968371	2.01396
Kinesin-like protein KIF3A OS=Mus musculus OX=10090 GN=Kif3a PE=1 SV=2	Kif3a	P28741	2.00034	1.00024	0.185493	0.731672
