# Supplementary material for: Numb positively regulates Hedgehog signaling at the ciliary pocket
Source: Nat Commun. 2024 Apr 25;15:3365. doi: 10.1038/s41467-024-47244-1 (PMC11045789; doi:10.1038/s41467-024-47244-1)
Supplement: Supplementary file 5 — Supplementary Data 2 [file 41467_2024_47244_MOESM5_ESM.xlsx]

## Sheet: Legend
Table Legend
Proteins in this table are the candidates in the union of the two lists in Supplementary Data 1.
Fold change (FC) and adjusted p-value shown in this table represent Figure 2d: (CiliumTurboID: +Shh+biotin)/ (CiliumTurboID: -Shh+biotin).
The P values were adjusted for multiple testing via the Benjamini-Hochberg procedure.

## Sheet: Ciliary candidates
Description	Dene symbol	Uniprot ID	Fold change (FC)	Log2(FC)	Adjusted P-value	-Log10 (ajusted P-value)
Smoothened homolog OS=Mus musculus OX=10090 GN=Smo PE=1 SV=2	Smo	P56726	2.34735	1.23103	0.0235964	1.62715
Dlk1 OS=Mus musculus OX=10090 GN=Dlk1 PE=2 SV=1	Dlk1	B4YB48	1.47388	0.55962	0.023201	1.63449
Sodium/myo-inositol cotransporter OS=Mus musculus OX=10090 GN=Slc5a3 PE=1 SV=2	Slc5a3	Q9JKZ2	1.41717	0.503017	0.0470998	1.32698
Growth arrest-specific protein 7 OS=Mus musculus OX=10090 GN=Gas7 PE=1 SV=1	Gas7	B1ATI9	1.3083	0.387688	0.0147032	1.83259
Paladin OS=Mus musculus OX=10090 GN=Pald1 PE=1 SV=1	Pald1	A0A0R4J007	1.22631	0.294326	0.214412	0.668751
Arf-GAP with GTPase, ANK repeat and PH domain-containing protein 1 OS=Mus musculus OX=10090 GN=Agap1 PE=1 SV=3	Agap1	E9Q3K3	1.19904	0.261878	0.142037	0.847599
SAM and SH3 domain-containing protein 1 OS=Mus musculus OX=10090 GN=Sash1 PE=1 SV=1	Sash1	F8VQK5	1.19624	0.258509	0.0918027	1.03714
Peripheral plasma membrane protein CASK OS=Mus musculus OX=10090 GN=Cask PE=1 SV=2	Cask	O70589	1.19064	0.251742	0.463979	0.333502
Kinesin-like protein KIF26B OS=Mus musculus OX=10090 GN=Kif26b PE=1 SV=3	Kif26b	Q7TNC6	1.17566	0.233476	0.099595	1.00176
Alpha-actinin-4 OS=Mus musculus OX=10090 GN=Actn4 PE=1 SV=1	Actn4	P57780	1.1704	0.227001	0.430395	0.366133
Ras GTPase-activating protein 3 OS=Mus musculus OX=10090 GN=Rasa3 PE=1 SV=2	Rasa3	Q60790	1.16758	0.223518	0.270618	0.567644
Centrosomal protein of 135 kDa OS=Mus musculus OX=10090 GN=Cep135 PE=1 SV=1	Cep135	Q6P5D4	1.1651	0.220453	0.489942	0.309855
F-BAR domain only protein 2 OS=Mus musculus OX=10090 GN=Fcho2 PE=1 SV=1	Fcho2	Q3UQN2	1.14686	0.197687	0.330925	0.48027
Tensin-3 OS=Mus musculus OX=10090 GN=Tns3 PE=1 SV=1	Tns3	Q5SSZ5	1.14467	0.194937	0.175624	0.755416
Isoform 1 of Gamma-adducin OS=Mus musculus OX=10090 GN=Add3	Add3	Q9QYB5-2	1.13101	0.177618	0.33093	0.480264
Intersectin-2 OS=Mus musculus OX=10090 GN=Itsn2 PE=1 SV=2	Itsn2	Q9Z0R6	1.13022	0.1766	0.428245	0.368307
BMP-2-inducible protein kinase OS=Mus musculus OX=10090 GN=Bmp2k PE=1 SV=1	Bmp2k	Q91Z96	1.12898	0.175014	0.430574	0.365952
Family with sequence similarity 171, member A1 OS=Mus musculus OX=10090 GN=Fam171a1 PE=1 SV=1	Fam171a1	A2ATL0	1.1202	0.163762	0.581105	0.235745
Nesprin-2 OS=Mus musculus OX=10090 GN=Syne2 PE=1 SV=2	Syne2	Q6ZWQ0	1.11706	0.159707	0.725235	0.139521
FERM, ARHGEF and pleckstrin domain-containing protein 2 OS=Mus musculus OX=10090 GN=Farp2 PE=1 SV=1	Farp2	D3Z4C0	1.11425	0.156076	0.251345	0.59973
Glucose-6-phosphate isomerase OS=Mus musculus OX=10090 GN=Gpi PE=1 SV=4	Gpi	P06745	1.10755	0.147377	0.617498	0.209364
GRB2-associated and regulator of MAPK protein OS=Mus musculus OX=10090 GN=Garem1 PE=1 SV=2	Garem1	Q3UFT3	1.10504	0.144097	0.627112	0.202655
Cdc42 effector protein 1 OS=Mus musculus OX=10090 GN=Cdc42ep1 PE=1 SV=1	Cdc42ep1	Q91W92	1.10417	0.142958	0.67997	0.16751
Aldo-keto reductase family 1 member B1 OS=Mus musculus OX=10090 GN=Akr1b1 PE=1 SV=3	Akr1b1	P45376	1.1002	0.13777	0.346036	0.460878
Erbin OS=Mus musculus OX=10090 GN=Erbin PE=1 SV=3	Erbin	Q80TH2	1.09677	0.133256	0.110636	0.956102
Metalloreductase STEAP3 OS=Mus musculus OX=10090 GN=Steap3 PE=1 SV=1	Steap3	Q8CI59	1.08252	0.114399	0.389701	0.409269
Myristoylated alanine-rich C-kinase substrate OS=Mus musculus OX=10090 GN=Marcks PE=1 SV=2	Marcks	P26645	1.06487	0.0906809	0.53324	0.273078
Ppfia1 protein OS=Mus musculus OX=10090 GN=Ppfia1 PE=1 SV=1	Ppfia1	B2RXQ2	1.06015	0.0842689	0.678641	0.16836
Alpha-adducin OS=Mus musculus OX=10090 GN=Add1 PE=1 SV=1	Add1	E9Q1K3	1.05957	0.0834745	0.525075	0.279779
Tropomyosin alpha-4 chain OS=Mus musculus OX=10090 GN=Tpm4 PE=1 SV=3	Tpm4	Q6IRU2	1.05339	0.0750433	0.818181	0.0871507
Leucyl-cystinyl aminopeptidase OS=Mus musculus OX=10090 GN=Lnpep PE=1 SV=1	Lnpep	Q8C129	1.05296	0.0744499	0.759548	0.119445
Transforming growth factor beta-1-induced transcript 1 protein OS=Mus musculus OX=10090 GN=Tgfb1i1 PE=1 SV=2	Tgfb1i1	Q62219	1.05009	0.0705168	0.78996	0.102395
Protein TANC1 OS=Mus musculus OX=10090 GN=Tanc1 PE=1 SV=2	Tanc1	Q0VGY8	1.04957	0.0697916	0.378109	0.422383
Microtubule-actin cross-linking factor 1 (Fragment) OS=Mus musculus OX=10090 GN=Macf1 PE=1 SV=1	Macf1	A0A286YD76	1.04942	0.0695881	0.34144	0.466686
Non-specific serine/threonine protein kinase OS=Mus musculus OX=10090 GN=Cdc42bpa PE=1 SV=1	Cdc42bpa	A0A1D5RLQ9	1.0488	0.0687405	0.678705	0.168319
Synaptojanin-2 OS=Mus musculus OX=10090 GN=Synj2 PE=1 SV=1	Synj2	F8WHD8	1.04774	0.0672834	0.674519	0.171006
A-kinase anchor protein 12 OS=Mus musculus OX=10090 GN=Akap12 PE=1 SV=1	Akap12	Q9WTQ5	1.04536	0.0639972	0.791079	0.10178
Isoform 2 of Girdin OS=Mus musculus OX=10090 GN=Ccdc88a	Ccdc88a	Q5SNZ0-2	1.04313	0.0609213	0.688872	0.161861
Trans-Golgi network integral membrane protein 1 OS=Mus musculus OX=10090 GN=Tgoln1 PE=1 SV=1	Tgoln1	Q62313	1.03998	0.0565624	0.830837	0.0804841
Phosphatidylinositol polyphosphate 5-phosphatase type IV OS=Mus musculus OX=10090 GN=Inpp5e PE=1 SV=1	Inpp5e	Q9JII1	1.03893	0.0550977	0.75983	0.119283
Limbin OS=Mus musculus OX=10090 GN=Evc2 PE=1 SV=1	Evc2	Q8K1G2	1.03717	0.0526516	0.75399	0.122634
RalBP1-associated Eps domain-containing protein 1 OS=Mus musculus OX=10090 GN=Reps1 PE=1 SV=1	Reps1	D3Z2E3	1.03632	0.0514762	0.8518	0.0696624
GRB2-associated-binding protein 1 OS=Mus musculus OX=10090 GN=Gab1 PE=1 SV=1	Gab1	A0A1B0GS41	1.03613	0.0512089	0.79309	0.100678
Protein MTSS 2 OS=Mus musculus OX=10090 GN=Mtss2 PE=1 SV=1	Mtss2	Q6P9S0	1.033	0.0468403	0.728942	0.137307
Zinc finger FYVE domain-containing protein OS=Mus musculus OX=10090 GN=Zfyve9 PE=1 SV=1	Zfyve9	A2A8R0	1.02954	0.0419941	0.822677	0.0847705
SH3 domain-binding protein 4 OS=Mus musculus OX=10090 GN=Sh3bp4 PE=1 SV=1	Sh3bp4	Q921I6	1.02342	0.0334019	0.761876	0.118116
14-3-3 protein zeta/delta OS=Mus musculus OX=10090 GN=Ywhaz PE=1 SV=1	Ywhaz	P63101	1.02125	0.0303377	0.881814	0.0546229
Protein FAM102B OS=Mus musculus OX=10090 GN=Fam102b PE=1 SV=1	Fam102b	E9Q4R1	1.02041	0.0291463	0.949925	0.0223105
Tubby-related protein 3 OS=Mus musculus OX=10090 GN=Tulp3 PE=1 SV=1	Tulp3	O88413	1.01929	0.0275595	0.891018	0.0501134
Regulator of G-protein signaling 12 OS=Mus musculus OX=10090 GN=Rgs12 PE=1 SV=2	Rgs12	Q8CGE9	1.01683	0.0240741	0.900962	0.0452934
Isoform 2 of Band 4.1-like protein 1 OS=Mus musculus OX=10090 GN=Epb41l1	Epb41l1	Q9Z2H5-2	1.01417	0.0202962	0.923315	0.0346501
Insulin-degrading enzyme (Fragment) OS=Mus musculus OX=10090 GN=Ide PE=1 SV=1	Ide	F6RPJ9	1.00985	0.0141379	0.934413	0.029461
Protein FAM135A OS=Mus musculus OX=10090 GN=Fam135a PE=1 SV=2	Fam135a	Q6NS59	1.00769	0.0110484	0.963231	0.0162695
SAFB-like transcription modulator OS=Mus musculus OX=10090 GN=Sltm PE=1 SV=1	Sltm	Q8CH25	1.00304	0.00437844	0.983907	0.00704587
Isoform 2 of Plakophilin-4 OS=Mus musculus OX=10090 GN=Pkp4	Pkp4	Q68FH0-2	1.00272	0.00391771	0.985708	0.00625153
EH domain-binding protein 1-like protein 1 OS=Mus musculus OX=10090 GN=Ehbp1l1 PE=1 SV=1	Ehbp1l1	Q99MS7	1.00252	0.0036276	0.974791	0.0110886
Disabled homolog 2-interacting protein OS=Mus musculus OX=10090 GN=Dab2ip PE=1 SV=1	Dab2ip	B7ZD29	1.00092	0.00132054	0.995354	0.00202236
Protein Niban 2 OS=Mus musculus OX=10090 GN=Niban2 PE=1 SV=2	Niban2	Q8R1F1	1.00047	0.000674314	0.996295	0.00161214
Neural cell adhesion molecule 1 OS=Mus musculus OX=10090 GN=Ncam1 PE=1 SV=3	Ncam1	P13595	1.00013	0.000190317	0.998268	0.00075276
Ellis-van Creveld syndrome protein homolog OS=Mus musculus OX=10090 GN=Evc PE=1 SV=2	Evc	P57680	0.997241	-0.00398535	0.995012	0.00217168
Matrix remodeling-associated protein 8 OS=Mus musculus OX=10090 GN=Mxra8 PE=1 SV=1	Mxra8	Q9DBV4	0.996813	-0.00460529	0.970209	0.0131347
Caveolin-1 OS=Mus musculus OX=10090 GN=Cav1 PE=1 SV=1	Cav1	P49817	0.996394	-0.00521143	0.993002	0.00304981
Phospholipid scramblase 3 OS=Mus musculus OX=10090 GN=Plscr3 PE=1 SV=1	Plscr3	Q9JIZ9	0.99601	-0.00576764	0.990302	0.00423219
FERM domain-containing protein 4A OS=Mus musculus OX=10090 GN=Frmd4a PE=1 SV=2	Frmd4a	Q8BIE6	0.994737	-0.00761318	0.980073	0.00874161
DISP complex protein LRCH3 OS=Mus musculus OX=10090 GN=Lrch3 PE=1 SV=1	Lrch3	B2RXP1	0.992	-0.011588	0.91318	0.0394434
RAS protein activator-like 2 OS=Mus musculus OX=10090 GN=Rasal2 PE=1 SV=1	Rasal2	E9PW37	0.991277	-0.0126402	0.941742	0.026068
Zinc finger protein GLI2 OS=Mus musculus OX=10090 GN=Gli2 PE=1 SV=2	Gli2	Q0VGT2	0.990373	-0.013956	0.944192	0.0249395
Inactive tyrosine-protein kinase PRAG1 OS=Mus musculus OX=10090 GN=Prag1 PE=1 SV=3	Prag1	Q571I4	0.989274	-0.015558	0.982639	0.00760607
Myotubularin-related protein 5 OS=Mus musculus OX=10090 GN=Sbf1 PE=1 SV=2	Sbf1	Q6ZPE2	0.988193	-0.0171359	0.960329	0.0175802
Isoform 2 of Teneurin-4 OS=Mus musculus OX=10090 GN=Tenm4	Tenm4	Q3UHK6-2	0.987172	-0.0186261	0.977253	0.00999294
Calcium-independent phospholipase A2-gamma OS=Mus musculus OX=10090 GN=Pnpla8 PE=1 SV=1	Pnpla8	Q8K1N1	0.986971	-0.0189209	0.862351	0.064316
Isoform 3 of Misshapen-like kinase 1 OS=Mus musculus OX=10090 GN=Mink1	Mink1	Q9JM52-3	0.986603	-0.0194586	0.864507	0.0632316
Pard3 protein OS=Mus musculus OX=10090 GN=Pard3 PE=1 SV=1	Pard3	B7ZNY3	0.986037	-0.020287	0.827023	0.0824825
TOG array regulator of axonemal microtubules protein 1 OS=Mus musculus OX=10090 GN=Togaram1 PE=1 SV=3	Togaram1	Q6A070	0.985772	-0.0206736	0.895998	0.047693
Unconventional myosin-VI OS=Mus musculus OX=10090 GN=Myo6 PE=1 SV=1	Myo6	E9PVU0	0.985546	-0.0210051	0.92363	0.0345018
Serine/threonine-protein kinase N2 OS=Mus musculus OX=10090 GN=Pkn2 PE=1 SV=3	Pkn2	Q8BWW9	0.985377	-0.0212518	0.897843	0.0467996
Ubiquitin carboxyl-terminal hydrolase MINDY-1 OS=Mus musculus OX=10090 GN=Mindy1 PE=1 SV=1	Mindy1	Q76LS9	0.98415	-0.0230501	0.794862	0.0997084
Ectopic P granules protein 5 homolog OS=Mus musculus OX=10090 GN=Epg5 PE=1 SV=2	Epg5	Q80TA9	0.984081	-0.023151	0.920204	0.036116
Dedicator of cytokinesis protein 6 OS=Mus musculus OX=10090 GN=Dock6 PE=1 SV=1	Dock6	A0A1L1SQR4	0.983986	-0.0232906	0.907468	0.0421689
Cap-specific mRNA (nucleoside-2'-O-)-methyltransferase 1 OS=Mus musculus OX=10090 GN=Cmtr1 PE=1 SV=1	Cmtr1	Q9DBC3	0.982622	-0.0252909	0.899532	0.0459833
Coatomer subunit epsilon OS=Mus musculus OX=10090 GN=Cope PE=1 SV=3	Cope	O89079	0.982402	-0.0256151	0.958658	0.0183363
Ankyrin repeat and SAM domain-containing protein 6 OS=Mus musculus OX=10090 GN=Anks6 PE=1 SV=2	Anks6	Q6GQX6	0.981308	-0.0272215	0.903903	0.0438782
Cytohesin-3 OS=Mus musculus OX=10090 GN=Cyth3 PE=1 SV=1	Cyth3	O08967	0.981132	-0.0274807	0.928255	0.0323326
Amyloid-beta A4 precursor protein-binding family B member 2 OS=Mus musculus OX=10090 GN=Apbb2 PE=1 SV=1	Apbb2	Q3TIZ5	0.980817	-0.0279444	0.90798	0.0419239
Membrane-associated guanylate kinase, WW and PDZ domain-containing protein 3 OS=Mus musculus OX=10090 GN=Magi3 PE=1 SV=2	Magi3	Q9EQJ9	0.980247	-0.0287829	0.925752	0.0335052
Cdc42 effector protein 4 OS=Mus musculus OX=10090 GN=Cdc42ep4 PE=1 SV=1	Cdc42ep4	Q9JM96	0.979396	-0.0300354	0.840673	0.0753728
Protein dispatched homolog 1 OS=Mus musculus OX=10090 GN=Disp1 PE=1 SV=2	Disp1	Q3TDN0	0.979325	-0.0301399	0.968711	0.0138057
Disks large homolog 5 OS=Mus musculus OX=10090 GN=Dlg5 PE=1 SV=1	Dlg5	E9Q9R9	0.978182	-0.0318254	0.830464	0.0806792
Inactive tyrosine-protein kinase PEAK1 OS=Mus musculus OX=10090 GN=Peak1 PE=1 SV=4	Peak1	Q69Z38	0.976995	-0.0335774	0.864562	0.0632038
Liprin-beta-1 OS=Mus musculus OX=10090 GN=Ppfibp1 PE=1 SV=3	Ppfibp1	Q8C8U0	0.975863	-0.03525	0.875765	0.0576123
Isoform 3 of Phosphatase and actin regulator 4 OS=Mus musculus OX=10090 GN=Phactr4	Phactr4	Q501J7-3	0.975173	-0.0362696	0.928278	0.0323219
Disabled homolog 2 OS=Mus musculus OX=10090 GN=Dab2 PE=1 SV=2	Dab2	P98078	0.974787	-0.0368404	0.862024	0.0644807
DNA ligase OS=Mus musculus OX=10090 GN=Lig1 PE=1 SV=1	Lig1	Q3U4X8	0.973938	-0.0380978	0.94913	0.0226745
SUMO-activating enzyme subunit 2 OS=Mus musculus OX=10090 GN=Uba2 PE=1 SV=1	Uba2	Q9Z1F9	0.97392	-0.0381246	0.938391	0.027616
Isoform 2 of Spectrin alpha chain, non-erythrocytic 1 OS=Mus musculus OX=10090 GN=Sptan1	Sptan1	P16546-2	0.973708	-0.0384385	0.907713	0.0420516
Heterogeneous nuclear ribonucleoprotein L-like OS=Mus musculus OX=10090 GN=Hnrnpll PE=1 SV=3	Hnrnpll	Q921F4	0.972451	-0.040303	0.861397	0.0647969
Rho GTPase-activating protein 23 OS=Mus musculus OX=10090 GN=Arhgap23 PE=1 SV=2	Arhgap23	Q69ZH9	0.970402	-0.043346	0.943423	0.0252935
C2 domain-containing protein 5 OS=Mus musculus OX=10090 GN=C2cd5 PE=1 SV=1	C2cd5	A0A0N4SW93	0.969662	-0.0444467	0.942121	0.0258932
Pleckstrin homology domain-containing, family A member 5 OS=Mus musculus OX=10090 GN=Plekha5 PE=1 SV=1	Plekha5	E9Q6H8	0.963289	-0.053959	0.850946	0.0700982
Adhesion G protein-coupled receptor L2 OS=Mus musculus OX=10090 GN=Adgrl2 PE=1 SV=1	Adgrl2	A0A0G2JG66	0.96193	-0.0559961	0.86187	0.0645584
Platelet-activating factor acetylhydrolase IB subunit gamma OS=Mus musculus OX=10090 GN=Pafah1b3 PE=1 SV=1	Pafah1b3	Q61205	0.961709	-0.0563274	0.952536	0.0211188
Sorting nexin-2 OS=Mus musculus OX=10090 GN=Snx2 PE=1 SV=2	Snx2	Q9CWK8	0.961497	-0.0566452	0.902834	0.0443923
Transcription elongation factor SPT5 OS=Mus musculus OX=10090 GN=Supt5h PE=1 SV=1	Supt5h	O55201	0.960223	-0.0585581	0.957158	0.0190163
Vacuolar protein sorting-associated protein 51 homolog OS=Mus musculus OX=10090 GN=Vps51 PE=1 SV=2	Vps51	Q3UVL4	0.959794	-0.0592036	0.704771	0.151952
Isoform 3 of Band 4.1-like protein 3 OS=Mus musculus OX=10090 GN=Epb41l3	Epb41l3	Q9WV92-3	0.959456	-0.0597116	0.222911	0.651869
AHNAK nucleoprotein (desmoyokin) OS=Mus musculus OX=10090 GN=Ahnak PE=1 SV=1	Ahnak	E9Q616	0.958928	-0.0605049	0.873275	0.058849
Pleckstrin homology domain-containing family M member 1 OS=Mus musculus OX=10090 GN=Plekhm1 PE=1 SV=1	Plekhm1	Q7TSI1	0.95825	-0.0615253	0.322934	0.490886
Kinesin-like protein KIF7 OS=Mus musculus OX=10090 GN=Kif7 PE=1 SV=1	Kif7	B7ZNG0	0.957775	-0.0622416	0.905162	0.0432735
Prolow-density lipoprotein receptor-related protein 1 OS=Mus musculus OX=10090 GN=Lrp1 PE=1 SV=1	Lrp1	Q91ZX7	0.957016	-0.0633844	0.838659	0.0764147
Isoform 2 of Serine/threonine-protein phosphatase 2B catalytic subunit alpha isoform OS=Mus musculus OX=10090 GN=Ppp3ca	Ppp3ca	P63328-2	0.956989	-0.0634254	0.841396	0.0749995
Lethal(2) giant larvae protein homolog 1 OS=Mus musculus OX=10090 GN=Llgl1 PE=1 SV=1	Llgl1	A0A0R4J0S4	0.955787	-0.0652393	0.855537	0.0677611
Ras-related protein Rab-5A OS=Mus musculus OX=10090 GN=Rab5a PE=1 SV=1	Rab5a	Q9CQD1	0.955691	-0.0653843	0.5997	0.222066
FAT atypical cadherin 1 OS=Mus musculus OX=10090 GN=Fat1 PE=1 SV=1	Fat1	F2Z4A3	0.955687	-0.0653901	0.905189	0.0432607
Afadin OS=Mus musculus OX=10090 GN=Afdn PE=1 SV=1	Afdn	E9Q9C3	0.953015	-0.0694298	0.625845	0.203533
Neurogenic locus notch homolog protein 2 OS=Mus musculus OX=10090 GN=Notch2 PE=1 SV=2	Notch2	O35516	0.952703	-0.069902	0.840115	0.075661
Integrin beta-1 OS=Mus musculus OX=10090 GN=Itgb1 PE=1 SV=1	Itgb1	P09055	0.951413	-0.0718557	0.931684	0.0307314
WD repeat-containing protein 6 OS=Mus musculus OX=10090 GN=Wdr6 PE=1 SV=1	Wdr6	Q99ME2	0.950585	-0.0731122	0.810968	0.0909962
Protein EFR3 homolog A OS=Mus musculus OX=10090 GN=Efr3a PE=1 SV=1	Efr3a	A0A1D5RLL3	0.949949	-0.0740781	0.444739	0.351895
FYVE and coiled-coil domain-containing protein 1 OS=Mus musculus OX=10090 GN=Fyco1 PE=1 SV=1	Fyco1	Q8VDC1	0.949283	-0.0750893	0.763968	0.116925
SUN domain-containing protein 1 OS=Mus musculus OX=10090 GN=Sun1 PE=1 SV=2	Sun1	Q9D666	0.948941	-0.075609	0.874092	0.058443
EH domain-binding protein 1 OS=Mus musculus OX=10090 GN=Ehbp1 PE=1 SV=3	Ehbp1	Q69ZW3	0.947681	-0.0775271	0.703653	0.152642
Tyrosine-protein kinase transmembrane receptor ROR2 OS=Mus musculus OX=10090 GN=Ror2 PE=1 SV=2	Ror2	Q9Z138	0.947287	-0.0781268	0.536962	0.270057
Transforming acidic coiled-coil-containing protein 1 OS=Mus musculus OX=10090 GN=Tacc1 PE=1 SV=1	Tacc1	Q6Y685	0.94572	-0.0805146	0.498348	0.302467
TBC1 domain family member 5 OS=Mus musculus OX=10090 GN=Tbc1d5 PE=1 SV=2	Tbc1d5	Q80XQ2	0.945265	-0.0812093	0.791782	0.101394
Epsin-2 OS=Mus musculus OX=10090 GN=Epn2 PE=1 SV=1	Epn2	Q8CHU3	0.945055	-0.0815299	0.785857	0.104656
Nischarin OS=Mus musculus OX=10090 GN=Nisch PE=1 SV=2	Nisch	Q80TM9	0.944957	-0.0816793	0.65425	0.184256
Catenin beta-1 OS=Mus musculus OX=10090 GN=Ctnnb1 PE=1 SV=1	Ctnnb1	Q02248	0.944792	-0.0819319	0.864842	0.0630631
Calponin-3 OS=Mus musculus OX=10090 GN=Cnn3 PE=1 SV=1	Cnn3	Q9DAW9	0.944018	-0.0831131	0.805914	0.093711
Anion exchange protein OS=Mus musculus OX=10090 GN=Slc4a7 PE=1 SV=2	Slc4a7	A0A286YCS4	0.943918	-0.0832668	0.8029	0.0953388
Protein disulfide-isomerase A3 OS=Mus musculus OX=10090 GN=Pdia3 PE=1 SV=2	Pdia3	P27773	0.943755	-0.0835164	0.849421	0.070877
Coiled-coil and C2 domain-containing protein 2A OS=Mus musculus OX=10090 GN=Cc2d2a PE=1 SV=1	Cc2d2a	Q8CFW7	0.942513	-0.085415	0.72842	0.137618
Merlin OS=Mus musculus OX=10090 GN=Nf2 PE=1 SV=2	Nf2	P46662	0.941928	-0.0863113	0.479007	0.319658
Neogenin OS=Mus musculus OX=10090 GN=Neo1 PE=1 SV=1	Neo1	E9QK04	0.941907	-0.0863428	0.502214	0.299111
Sorting nexin-3 OS=Mus musculus OX=10090 GN=Snx3 PE=1 SV=1	Snx3	Q78ZM0	0.940583	-0.0883736	0.619563	0.207915
Neurobeachin-like 1 OS=Mus musculus OX=10090 GN=Nbeal1 PE=1 SV=1	Nbeal1	E9PYP2	0.939992	-0.0892792	0.497171	0.303494
Serine/threonine-protein kinase PAK 4 OS=Mus musculus OX=10090 GN=Pak4 PE=1 SV=1	Pak4	Q8BTW9	0.939949	-0.089345	0.530859	0.275021
Leucine-rich repeats and immunoglobulin-like domains protein 3 OS=Mus musculus OX=10090 GN=Lrig3 PE=1 SV=1	Lrig3	Q6P1C6	0.93901	-0.090787	0.729399	0.137035
Rho GTPase-activating protein 1 OS=Mus musculus OX=10090 GN=Arhgap1 PE=1 SV=1	Arhgap1	Q5FWK3	0.93789	-0.0925092	0.860767	0.0651145
Ankycorbin OS=Mus musculus OX=10090 GN=Rai14 PE=1 SV=1	Rai14	Q9EP71	0.936345	-0.0948877	0.597984	0.22331
Synaptotagmin-like protein 2 OS=Mus musculus OX=10090 GN=Sytl2 PE=1 SV=1	Sytl2	A0A5F8MPH5	0.935815	-0.0957045	0.861753	0.0646171
Myotubularin-related protein 10 OS=Mus musculus OX=10090 GN=Mtmr10 PE=1 SV=2	Mtmr10	Q7TPM9	0.934109	-0.0983379	0.707053	0.150548
Numb-like protein OS=Mus musculus OX=10090 GN=Numbl PE=1 SV=3	Numbl	O08919	0.933873	-0.0987015	0.474513	0.323752
Ras-related protein Rab-11B OS=Mus musculus OX=10090 GN=Rab11b PE=1 SV=3	Rab11b	P46638	0.933813	-0.0987945	0.685044	0.164282
Rho GDP-dissociation inhibitor 1 OS=Mus musculus OX=10090 GN=Arhgdia PE=1 SV=3	Arhgdia	Q99PT1	0.932304	-0.101128	0.682903	0.165641
Tubby-related protein 4 OS=Mus musculus OX=10090 GN=Tulp4 PE=1 SV=1	Tulp4	Q9JIL5	0.932251	-0.101209	0.639	0.194499
60S ribosomal protein L18 OS=Mus musculus OX=10090 GN=Rpl18 PE=1 SV=3	Rpl18	P35980	0.931955	-0.101668	0.749327	0.125329
Rab11 family-interacting protein 2 OS=Mus musculus OX=10090 GN=Rab11fip2 PE=1 SV=1	Rab11fip2	G3XA57	0.931118	-0.102964	0.617965	0.209036
Intraflagellar transport protein 140 homolog OS=Mus musculus OX=10090 GN=Ift140 PE=1 SV=1	Ift140	E9PY46	0.930508	-0.103909	0.500911	0.300239
Serine/threonine-protein kinase 10 OS=Mus musculus OX=10090 GN=Stk10 PE=1 SV=2	Stk10	O55098	0.929577	-0.105353	0.759413	0.119522
G-protein-signaling modulator 2 OS=Mus musculus OX=10090 GN=Gpsm2 PE=1 SV=2	Gpsm2	Q8VDU0	0.929245	-0.105869	0.560513	0.251414
Stromal interaction molecule 2 OS=Mus musculus OX=10090 GN=Stim2 PE=1 SV=1	Stim2	I1E4X8	0.928977	-0.106285	0.425042	0.371568
Isopentenyl-diphosphate Delta-isomerase 1 OS=Mus musculus OX=10090 GN=Idi1 PE=1 SV=1	Idi1	P58044	0.927654	-0.108341	0.765662	0.115963
Signal-induced proliferation-associated 1-like protein 3 OS=Mus musculus OX=10090 GN=Sipa1l3 PE=1 SV=1	Sipa1l3	G3X9J0	0.927481	-0.10861	0.670008	0.17392
Epidermal growth factor receptor OS=Mus musculus OX=10090 GN=Egfr PE=1 SV=1	Egfr	Q01279	0.927251	-0.108968	0.661227	0.17965
Paralemmin-1 OS=Mus musculus OX=10090 GN=Palm PE=1 SV=1	Palm	Q9Z0P4	0.926637	-0.109924	0.543649	0.264682
Dedicator of cytokinesis protein 8 OS=Mus musculus OX=10090 GN=Dock8 PE=1 SV=4	Dock8	Q8C147	0.926413	-0.110272	0.53028	0.275494
GRIP and coiled-coil domain-containing protein 1 OS=Mus musculus OX=10090 GN=Gcc1 PE=1 SV=2	Gcc1	Q9D4H2	0.924331	-0.113519	0.812583	0.0901322
60S ribosomal protein L15 OS=Mus musculus OX=10090 GN=Rpl15 PE=1 SV=4	Rpl15	Q9CZM2	0.924054	-0.11395	0.641777	0.192616
60S ribosomal protein L14 OS=Mus musculus OX=10090 GN=Rpl14 PE=1 SV=3	Rpl14	Q9CR57	0.923957	-0.114102	0.897397	0.0470152
Isoform 5 of Phosphatidylinositol-binding clathrin assembly protein OS=Mus musculus OX=10090 GN=Picalm	Picalm	Q7M6Y3-5	0.923401	-0.11497	0.260424	0.584319
Rab34 OS=Mus musculus OX=10090 GN=Rab34 PE=1 SV=1	Rab34	Q0PD20	0.923077	-0.115477	0.497604	0.303116
RAC-beta serine/threonine-protein kinase OS=Mus musculus OX=10090 GN=Akt2 PE=1 SV=1	Akt2	Q60823	0.923077	-0.115477	0.680903	0.166914
Ras suppressor protein 1 OS=Mus musculus OX=10090 GN=Rsu1 PE=1 SV=1	Rsu1	Q9D031	0.922906	-0.115745	0.522156	0.2822
Cyclin-dependent kinase 14 OS=Mus musculus OX=10090 GN=Cdk14 PE=1 SV=2	Cdk14	O35495	0.921946	-0.117245	0.570933	0.243415
Protein NDRG1 OS=Mus musculus OX=10090 GN=Ndrg1 PE=1 SV=1	Ndrg1	Q62433	0.921508	-0.117931	0.885725	0.0527013
Meckel syndrome type 1 protein homolog OS=Mus musculus OX=10090 GN=Mks1 PE=1 SV=1	Mks1	Q5SW45	0.920656	-0.119266	0.833635	0.0790241
Isoform 2 of Protein TANC2 OS=Mus musculus OX=10090 GN=Tanc2	Tanc2	A2A690-2	0.919437	-0.121178	0.713558	0.146571
Formin-like protein 3 OS=Mus musculus OX=10090 GN=Fmnl3 PE=1 SV=2	Fmnl3	Q6ZPF4	0.917949	-0.123515	0.778189	0.108915
Erythrocyte band 7 integral membrane protein OS=Mus musculus OX=10090 GN=Stom PE=1 SV=3	Stom	P54116	0.915505	-0.127361	0.459928	0.33731
Nuclear receptor coactivator 7 OS=Mus musculus OX=10090 GN=Ncoa7 PE=1 SV=2	Ncoa7	Q6DFV7	0.915475	-0.127408	0.57175	0.242794
ADP/ATP translocase 2 OS=Mus musculus OX=10090 GN=Slc25a5 PE=1 SV=3	Slc25a5	P51881	0.915225	-0.127802	0.883471	0.0538077
WD repeat-containing protein 35 OS=Mus musculus OX=10090 GN=Wdr35 PE=1 SV=3	Wdr35	Q8BND3	0.914143	-0.129508	0.676734	0.169582
Tubulin-folding cofactor B OS=Mus musculus OX=10090 GN=Tbcb PE=1 SV=2	Tbcb	Q9D1E6	0.914104	-0.12957	0.791939	0.101308
Actin-related protein 2 OS=Mus musculus OX=10090 GN=Actr2 PE=1 SV=1	Actr2	P61161	0.913377	-0.130717	0.766706	0.115371
Isoform 2 of Complement component receptor 1-like protein OS=Mus musculus OX=10090 GN=Cr1l	Cr1l	Q64735-2	0.913289	-0.130857	0.777706	0.109184
Cell adhesion molecule-related/down-regulated by oncogenes OS=Mus musculus OX=10090 GN=Cdon PE=1 SV=2	Cdon	Q32MD9	0.911544	-0.133615	0.609675	0.214901
Annexin A5 OS=Mus musculus OX=10090 GN=Anxa5 PE=1 SV=1	Anxa5	P48036	0.911392	-0.133856	0.624838	0.204233
Microtubule-associated protein 1S OS=Mus musculus OX=10090 GN=Map1s PE=1 SV=2	Map1s	Q8C052	0.911203	-0.134155	0.506783	0.295178
ATP-dependent RNA helicase DDX3X OS=Mus musculus OX=10090 GN=Ddx3x PE=1 SV=3	Ddx3x	Q62167	0.910744	-0.134882	0.537403	0.2697
Microtubule-associated serine/threonine-protein kinase 4 OS=Mus musculus OX=10090 GN=Mast4 PE=1 SV=1	Mast4	E9PWX8	0.910678	-0.134988	0.17958	0.745742
Protein numb homolog OS=Mus musculus OX=10090 GN=Numb PE=1 SV=1	Numb	Q9QZS3	0.9092	-0.13733	0.469895	0.327999
Chondroitin sulfate proteoglycan 4 OS=Mus musculus OX=10090 GN=Cspg4 PE=1 SV=3	Cspg4	Q8VHY0	0.908623	-0.138246	0.814099	0.0893227
Endoplasmin OS=Mus musculus OX=10090 GN=Hsp90b1 PE=1 SV=2	Hsp90b1	P08113	0.907556	-0.139942	0.647157	0.188991
Protein kinase C iota type OS=Mus musculus OX=10090 GN=Prkci PE=1 SV=3	Prkci	Q62074	0.906946	-0.140911	0.717813	0.143989
TBC1 domain family member 2B OS=Mus musculus OX=10090 GN=Tbc1d2b PE=1 SV=2	Tbc1d2b	Q3U0J8	0.905558	-0.143121	0.652594	0.185357
Protein arginine N-methyltransferase 3 OS=Mus musculus OX=10090 GN=Prmt3 PE=1 SV=2	Prmt3	Q922H1	0.905426	-0.143331	0.591327	0.228172
1-phosphatidylinositol 4,5-bisphosphate phosphodiesterase beta-3 OS=Mus musculus OX=10090 GN=Plcb3 PE=1 SV=2	Plcb3	P51432	0.905237	-0.143633	0.487987	0.311592
MAP kinase-activating death domain protein OS=Mus musculus OX=10090 GN=Madd PE=1 SV=1	Madd	A2AGR1	0.905123	-0.143814	0.436887	0.359631
Isoform 4 of Ankyrin-2 OS=Mus musculus OX=10090 GN=Ank2	Ank2	Q8C8R3-4	0.904927	-0.144127	0.733723	0.134468
E3 ubiquitin-protein ligase LRSAM1 OS=Mus musculus OX=10090 GN=Lrsam1 PE=1 SV=1	Lrsam1	Q80ZI6	0.904818	-0.144301	0.740904	0.130238
Histone H3.2 OS=Mus musculus OX=10090 GN=H3c2 PE=1 SV=2	H3c2	P84228	0.904581	-0.144678	0.731609	0.135721
Hypoxia up-regulated protein 1 OS=Mus musculus OX=10090 GN=Hyou1 PE=1 SV=1	Hyou1	Q9JKR6	0.904006	-0.145596	0.538188	0.269066
Catenin delta-1 OS=Mus musculus OX=10090 GN=Ctnnd1 PE=1 SV=2	Ctnnd1	P30999	0.902287	-0.148342	0.292592	0.533737
Oxysterol-binding protein OS=Mus musculus OX=10090 GN=Osbpl7 PE=1 SV=1	Osbpl7	A0A3Q4EGW0	0.901734	-0.149226	0.475016	0.323292
ADP-ribosylation factor 4 OS=Mus musculus OX=10090 GN=Arf4 PE=1 SV=2	Arf4	P61750	0.901322	-0.149885	0.68494	0.164348
Anthrax toxin receptor OS=Mus musculus OX=10090 GN=Antxr2 PE=1 SV=1	Antxr2	A0A0G2JE26	0.901248	-0.150004	0.696694	0.156958
Spectrin beta chain, non-erythrocytic 1 OS=Mus musculus OX=10090 GN=Sptbn1 PE=1 SV=2	Sptbn1	Q62261	0.900885	-0.150585	0.452153	0.344715
Tyrosine-protein phosphatase non-receptor type 13 OS=Mus musculus OX=10090 GN=Ptpn13 PE=1 SV=1	Ptpn13	G5E8B1	0.899733	-0.152432	0.35286	0.452398
Isoform 4 of Triple functional domain protein OS=Mus musculus OX=10090 GN=Trio	Trio	Q0KL02-4	0.899314	-0.153103	0.250143	0.601812
Protocadherin Fat 4 OS=Mus musculus OX=10090 GN=Fat4 PE=1 SV=2	Fat4	Q2PZL6	0.899284	-0.153151	0.300871	0.521619
F-actin-uncapping protein LRRC16A OS=Mus musculus OX=10090 GN=Carmil1 PE=1 SV=2	Carmil1	Q6EDY6	0.898889	-0.153785	0.427895	0.368662
Rho GTPase-activating protein 29 OS=Mus musculus OX=10090 GN=Arhgap29 PE=1 SV=1	Arhgap29	Q8CGF1	0.898627	-0.154206	0.457937	0.339195
Metal transporter CNNM2 OS=Mus musculus OX=10090 GN=Cnnm2 PE=1 SV=3	Cnnm2	Q3TWN3	0.898294	-0.15474	0.670089	0.173867
Fibroblast growth factor receptor 1 OS=Mus musculus OX=10090 GN=Fgfr1 PE=1 SV=2	Fgfr1	P16092	0.898127	-0.155008	0.170745	0.767651
Isoform 3 of G-protein-signaling modulator 1 OS=Mus musculus OX=10090 GN=Gpsm1	Gpsm1	Q6IR34-3	0.897796	-0.155541	0.512675	0.290158
Dynein light chain 1, cytoplasmic OS=Mus musculus OX=10090 GN=Dynll1 PE=1 SV=1	Dynll1	P63168	0.897561	-0.155918	0.47339	0.324781
Ankyrin repeat domain 50 (Fragment) OS=Mus musculus OX=10090 GN=Ankrd50 PE=1 SV=1	Ankrd50	F7BE84	0.897415	-0.156154	0.852118	0.0695001
WASH complex subunit 5 OS=Mus musculus OX=10090 GN=Washc5 PE=1 SV=2	Washc5	Q8C2E7	0.896257	-0.158016	0.696727	0.156937
Adenylate cyclase type 6 OS=Mus musculus OX=10090 GN=Adcy6 PE=1 SV=1	Adcy6	F8VQ52	0.895903	-0.158586	0.531865	0.274199
Cell surface hyaluronidase OS=Mus musculus OX=10090 GN=Cemip2 PE=1 SV=1	Cemip2	Q5FWI3	0.895425	-0.159356	0.356905	0.447448
FERM, ARHGEF and pleckstrin domain-containing protein 1 OS=Mus musculus OX=10090 GN=Farp1 PE=1 SV=1	Farp1	F8VPU2	0.89506	-0.159945	0.415585	0.38134
DNA topoisomerase 2-beta OS=Mus musculus OX=10090 GN=Top2b PE=1 SV=2	Top2b	Q64511	0.89485	-0.160283	0.347703	0.458792
Signal transducer and activator of transcription 5B OS=Mus musculus OX=10090 GN=Stat5b PE=1 SV=1	Stat5b	P42232	0.893293	-0.162795	0.267855	0.5721
Serine/threonine-protein kinase MRCK beta OS=Mus musculus OX=10090 GN=Cdc42bpb PE=1 SV=2	Cdc42bpb	Q7TT50	0.893059	-0.163173	0.558132	0.253263
Cell division control protein 42 homolog OS=Mus musculus OX=10090 GN=Cdc42 PE=1 SV=2	Cdc42	P60766	0.892971	-0.163315	0.451181	0.345649
Synaptosomal-associated protein 23 OS=Mus musculus OX=10090 GN=Snap23 PE=1 SV=1	Snap23	O09044	0.892265	-0.164456	0.768393	0.114417
Early endosome antigen 1 OS=Mus musculus OX=10090 GN=Eea1 PE=1 SV=2	Eea1	Q8BL66	0.892054	-0.164797	0.7677	0.114808
WD repeat-containing protein 7 OS=Mus musculus OX=10090 GN=Wdr7 PE=1 SV=3	Wdr7	Q920I9	0.891961	-0.164947	0.123615	0.907927
40S ribosomal protein S23 OS=Mus musculus OX=10090 GN=Rps23 PE=1 SV=3	Rps23	P62267	0.891927	-0.165003	0.563476	0.249124
Four and a half LIM domains protein 2 OS=Mus musculus OX=10090 GN=Fhl2 PE=1 SV=1	Fhl2	O70433	0.890929	-0.166618	0.521541	0.282712
Fermitin family homolog 2 OS=Mus musculus OX=10090 GN=Fermt2 PE=1 SV=1	Fermt2	Q8CIB5	0.890402	-0.167472	0.731133	0.136003
Inositol polyphosphate 5-phosphatase OCRL OS=Mus musculus OX=10090 GN=Ocrl PE=1 SV=1	Ocrl	Q6NVF0	0.890217	-0.16777	0.382798	0.41703
Tether containing UBX domain for GLUT4 OS=Mus musculus OX=10090 GN=Aspscr1 PE=1 SV=1	Aspscr1	Q8VBT9	0.889632	-0.168719	0.210659	0.676419
Palmitoyltransferase ZDHHC5 OS=Mus musculus OX=10090 GN=Zdhhc5 PE=1 SV=1	Zdhhc5	Q8VDZ4	0.889602	-0.168768	0.737627	0.132163
Platelet-derived growth factor receptor alpha OS=Mus musculus OX=10090 GN=Pdgfra PE=1 SV=3	Pdgfra	P26618	0.889397	-0.169101	0.103983	0.983037
Syntaxin-binding protein 5 OS=Mus musculus OX=10090 GN=Stxbp5 PE=1 SV=3	Stxbp5	Q8K400	0.889086	-0.169605	0.500707	0.300416
Ubiquitin carboxyl-terminal hydrolase CYLD OS=Mus musculus OX=10090 GN=Cyld PE=1 SV=1	Cyld	Z4YJJ5	0.889029	-0.169697	0.17786	0.749922
40S ribosomal protein S6 OS=Mus musculus OX=10090 GN=Rps6 PE=1 SV=1	Rps6	P62754	0.888754	-0.170144	0.448497	0.348241
Phosphatidylinositol 4-kinase alpha OS=Mus musculus OX=10090 GN=Pi4ka PE=1 SV=2	Pi4ka	E9Q3L2	0.888606	-0.170384	0.566787	0.24658
Plexin-A1 OS=Mus musculus OX=10090 GN=Plxna1 PE=1 SV=1	Plxna1	P70206	0.888482	-0.170586	0.380432	0.419723
Exportin-T OS=Mus musculus OX=10090 GN=Xpot PE=1 SV=3	Xpot	Q9CRT8	0.888204	-0.171037	0.502669	0.298718
Pyruvate carboxylase OS=Mus musculus OX=10090 GN=Pcx PE=1 SV=1	Pcx	E9QPD7	0.888007	-0.171358	0.533435	0.272918
Guanine nucleotide exchange factor subunit RIC1 OS=Mus musculus OX=10090 GN=Ric1 PE=1 SV=2	Ric1	Q69ZJ7	0.887828	-0.171648	0.407031	0.390372
Tensin-2 OS=Mus musculus OX=10090 GN=Tns2 PE=1 SV=1	Tns2	Q8CGB6	0.887746	-0.171782	0.42267	0.373998
Disheveled-associated activator of morphogenesis 1 OS=Mus musculus OX=10090 GN=Daam1 PE=1 SV=4	Daam1	Q8BPM0	0.887624	-0.171979	0.306094	0.514145
Importin-8 OS=Mus musculus OX=10090 GN=Ipo8 PE=1 SV=3	Ipo8	Q7TMY7	0.886047	-0.174546	0.498835	0.302043
Peptidyl-prolyl cis-trans isomerase A OS=Mus musculus OX=10090 GN=Ppia PE=1 SV=2	Ppia	P17742	0.885465	-0.175493	0.588716	0.230094
Guanylate-binding protein 2 OS=Mus musculus OX=10090 GN=Gbp2 PE=1 SV=1	Gbp2	Q9Z0E6	0.885067	-0.176141	0.723224	0.140727
Oncostatin-M-specific receptor subunit beta OS=Mus musculus OX=10090 GN=Osmr PE=1 SV=1	Osmr	O70458	0.884848	-0.176498	0.372177	0.42925
Dynein light chain 2, cytoplasmic OS=Mus musculus OX=10090 GN=Dynll2 PE=1 SV=1	Dynll2	Q9D0M5	0.884731	-0.17669	0.568963	0.244916
DENN/MADD domain-containing 4A OS=Mus musculus OX=10090 GN=Dennd4a PE=1 SV=1	Dennd4a	E9Q8V6	0.884058	-0.177787	0.168393	0.773676
RalA-binding protein 1 OS=Mus musculus OX=10090 GN=Ralbp1 PE=1 SV=4	Ralbp1	Q62172	0.884017	-0.177854	0.417294	0.379558
Zinc phosphodiesterase ELAC protein 2 OS=Mus musculus OX=10090 GN=Elac2 PE=1 SV=1	Elac2	Q80Y81	0.883489	-0.178716	0.588827	0.230012
Protein FAM131B OS=Mus musculus OX=10090 GN=Fam131b PE=1 SV=1	Fam131b	E9Q8P8	0.883387	-0.178883	0.574333	0.240836
Protein NYNRIN OS=Mus musculus OX=10090 GN=Nynrin PE=2 SV=2	Nynrin	Q5DTZ0	0.882953	-0.179591	0.544727	0.263821
Syntaxin-7 OS=Mus musculus OX=10090 GN=Stx7 PE=1 SV=1	Stx7	Q8BH40	0.88203	-0.1811	0.38395	0.415726
Vacuolar protein sorting-associated protein 33A OS=Mus musculus OX=10090 GN=Vps33a PE=1 SV=2	Vps33a	Q9D2N9	0.881988	-0.18117	0.303244	0.518208
tRNA methyltransferase 10 homolog C OS=Mus musculus OX=10090 GN=Trmt10c PE=1 SV=2	Trmt10c	Q3UFY8	0.881885	-0.181337	0.586928	0.231415
Pleckstrin homology domain-containing family O member 2 OS=Mus musculus OX=10090 GN=Plekho2 PE=1 SV=1	Plekho2	Q8K124	0.881745	-0.181567	0.664321	0.177622
DCC-interacting protein 13-beta OS=Mus musculus OX=10090 GN=Appl2 PE=1 SV=1	Appl2	Q8K3G9	0.880576	-0.183481	0.0863462	1.06376
Mitogen-activated protein kinase kinase kinase kinase 4 OS=Mus musculus OX=10090 GN=Map4k4 PE=1 SV=1	Map4k4	A0A0A6YW53	0.878656	-0.18663	0.485677	0.313653
Voltage-dependent L-type calcium channel subunit alpha OS=Mus musculus OX=10090 GN=Cacna1c PE=1 SV=1	Cacna1c	A0A087WRZ6	0.878292	-0.187227	0.100636	0.997246
Oxysterol-binding protein 1 OS=Mus musculus OX=10090 GN=Osbp PE=1 SV=3	Osbp	Q3B7Z2	0.877804	-0.18803	0.550188	0.259489
Protein FAM171A2 OS=Mus musculus OX=10090 GN=Fam171a2 PE=1 SV=1	Fam171a2	A2A699	0.87766	-0.188267	0.766116	0.115705
Protein disulfide-isomerase OS=Mus musculus OX=10090 GN=P4hb PE=1 SV=2	P4hb	P09103	0.877653	-0.188278	0.769337	0.113883
E3 ubiquitin-protein ligase Itchy OS=Mus musculus OX=10090 GN=Itch PE=1 SV=2	Itch	Q8C863	0.877099	-0.189188	0.390211	0.4087
Intraflagellar transport protein 122 homolog OS=Mus musculus OX=10090 GN=Ift122 PE=1 SV=1	Ift122	Q6NWV3	0.876498	-0.190177	0.259553	0.585775
Protein unc-45 homolog A OS=Mus musculus OX=10090 GN=Unc45a PE=1 SV=2	Unc45a	Q99KD5	0.8762	-0.190669	0.524456	0.280291
Intraflagellar transport protein 172 homolog OS=Mus musculus OX=10090 GN=Ift172 PE=1 SV=1	Ift172	Q6VH22	0.875986	-0.191021	0.306559	0.513486
Sorting nexin-9 OS=Mus musculus OX=10090 GN=Snx9 PE=1 SV=1	Snx9	Q91VH2	0.875715	-0.191466	0.483619	0.315496
Catenin alpha-1 OS=Mus musculus OX=10090 GN=Ctnna1 PE=1 SV=1	Ctnna1	P26231	0.87472	-0.193106	0.320156	0.494638
Septin-2 OS=Mus musculus OX=10090 GN=Septin2 PE=1 SV=2	Septin2	P42208	0.87445	-0.193552	0.514655	0.288484
DNA replication licensing factor MCM5 OS=Mus musculus OX=10090 GN=Mcm5 PE=1 SV=2	Mcm5	P49718	0.874294	-0.19381	0.276639	0.558087
ADP-ribosylation factor-like protein 1 OS=Mus musculus OX=10090 GN=Arl1 PE=1 SV=1	Arl1	P61211	0.874001	-0.194293	0.3101	0.508498
Isoform 2 of Syntaxin-binding protein 1 OS=Mus musculus OX=10090 GN=Stxbp1	Stxbp1	O08599-2	0.873709	-0.194775	0.222308	0.653046
Transient receptor potential cation channel subfamily M member 7 OS=Mus musculus OX=10090 GN=Trpm7 PE=1 SV=1	Trpm7	Q923J1	0.87361	-0.194939	0.691928	0.159939
Pre-mRNA-processing-splicing factor 8 OS=Mus musculus OX=10090 GN=Prpf8 PE=1 SV=2	Prpf8	Q99PV0	0.872905	-0.196103	0.719637	0.142887
Kinase D-interacting substrate 220 OS=Mus musculus OX=10090 GN=Kidins220 PE=1 SV=1	Kidins220	E9Q9B7	0.872412	-0.196918	0.370056	0.431733
HAUS augmin-like complex subunit 3 OS=Mus musculus OX=10090 GN=Haus3 PE=1 SV=1	Haus3	Q8QZX2	0.871983	-0.197628	0.756035	0.121458
Isoform 2 of Protein cordon-bleu OS=Mus musculus OX=10090 GN=Cobl	Cobl	Q5NBX1-2	0.870548	-0.200004	0.231233	0.635949
Isoform PLD1B of Phospholipase D1 OS=Mus musculus OX=10090 GN=Pld1	Pld1	Q9Z280-2	0.869452	-0.201822	0.683199	0.165453
Dipeptidyl peptidase 3 OS=Mus musculus OX=10090 GN=Dpp3 PE=1 SV=2	Dpp3	Q99KK7	0.869439	-0.201843	0.568696	0.24512
Tumor necrosis factor receptor type 1-associated DEATH domain protein OS=Mus musculus OX=10090 GN=Tradd PE=1 SV=1	Tradd	Q3U0V2	0.869097	-0.202411	0.220512	0.656569
Band 4.1-like protein 2 OS=Mus musculus OX=10090 GN=Epb41l2 PE=1 SV=2	Epb41l2	O70318	0.868737	-0.203008	0.0609991	1.21468
Fibroblast growth factor receptor substrate 2 OS=Mus musculus OX=10090 GN=Frs2 PE=1 SV=3	Frs2	Q8C180	0.868727	-0.203025	0.337171	0.47215
RNA cytosine C(5)-methyltransferase NSUN2 OS=Mus musculus OX=10090 GN=Nsun2 PE=1 SV=2	Nsun2	Q1HFZ0	0.868571	-0.203284	0.372028	0.429424
MICOS complex subunit Mic60 OS=Mus musculus OX=10090 GN=Immt PE=1 SV=1	Immt	Q8CAQ8	0.868421	-0.203533	0.229453	0.639307
RNA-binding protein 15 OS=Mus musculus OX=10090 GN=Rbm15 PE=1 SV=1	Rbm15	Q0VBL3	0.867689	-0.204749	0.496167	0.304372
Angiomotin OS=Mus musculus OX=10090 GN=Amot PE=1 SV=3	Amot	Q8VHG2	0.867393	-0.205243	0.812715	0.0900615
26S proteasome non-ATPase regulatory subunit 11 OS=Mus musculus OX=10090 GN=Psmd11 PE=1 SV=3	Psmd11	Q8BG32	0.86694	-0.205996	0.168916	0.772328
GRIP and coiled-coil domain-containing protein 2 OS=Mus musculus OX=10090 GN=Gcc2 PE=1 SV=2	Gcc2	Q8CHG3	0.866853	-0.206141	0.731611	0.13572
Acyl-coenzyme A thioesterase 1 OS=Mus musculus OX=10090 GN=Acot1 PE=1 SV=1	Acot1	O55137	0.866696	-0.206403	0.477467	0.321057
Rabenosyn-5 OS=Mus musculus OX=10090 GN=Rbsn PE=1 SV=1	Rbsn	Q80Y56	0.866602	-0.206559	0.351558	0.454003
Transformation-related protein 53-binding protein 2 OS=Mus musculus OX=10090 GN=Trp53bp2 PE=1 SV=1	Trp53bp2	E9QJU8	0.866474	-0.206771	0.549529	0.260009
Isoform 2 of Mixed lineage kinase domain-like protein OS=Mus musculus OX=10090 GN=Mlkl	Mlkl	Q9D2Y4-2	0.865957	-0.207632	0.409487	0.38776
Tight junction protein ZO-1 OS=Mus musculus OX=10090 GN=Tjp1 PE=1 SV=1	Tjp1	B9EHJ3	0.865905	-0.20772	0.437338	0.359183
Receptor tyrosine-protein kinase erbB-2 OS=Mus musculus OX=10090 GN=Erbb2 PE=1 SV=3	Erbb2	P70424	0.86588	-0.207761	0.581905	0.235148
Isoform 2 of Tropomyosin alpha-3 chain OS=Mus musculus OX=10090 GN=Tpm3	Tpm3	P21107-2	0.864749	-0.209647	0.681404	0.166596
Stonin-1 OS=Mus musculus OX=10090 GN=Ston1 PE=1 SV=2	Ston1	Q8CDJ8	0.864508	-0.210049	0.0734572	1.13397
Copper-transporting ATPase 1 OS=Mus musculus OX=10090 GN=Atp7a PE=1 SV=3	Atp7a	Q64430	0.863811	-0.211212	0.605908	0.217593
Ras-related protein Rap-2a OS=Mus musculus OX=10090 GN=Rap2a PE=1 SV=2	Rap2a	Q80ZJ1	0.863268	-0.21212	0.31838	0.497055
Kinesin-like protein KIF3B OS=Mus musculus OX=10090 GN=Kif3b PE=1 SV=1	Kif3b	Q61771	0.862403	-0.213566	0.231945	0.634616
Alpha-parvin OS=Mus musculus OX=10090 GN=Parva PE=1 SV=1	Parva	Q9EPC1	0.862113	-0.21405	0.383944	0.415732
Uveal autoantigen with coiled-coil domains and ankyrin repeats OS=Mus musculus OX=10090 GN=Uaca PE=1 SV=2	Uaca	Q8CGB3	0.861239	-0.215515	0.563391	0.24919
Exportin-1 OS=Mus musculus OX=10090 GN=Xpo1 PE=1 SV=1	Xpo1	Q6P5F9	0.861021	-0.21588	0.558586	0.25291
Glutathione S-transferase omega-1 OS=Mus musculus OX=10090 GN=Gsto1 PE=1 SV=2	Gsto1	O09131	0.859287	-0.218788	0.502404	0.298947
Leucine-rich repeat protein SHOC-2 OS=Mus musculus OX=10090 GN=Shoc2 PE=1 SV=2	Shoc2	O88520	0.859026	-0.219226	0.15046	0.822579
Dedicator of cytokinesis protein 11 OS=Mus musculus OX=10090 GN=Dock11 PE=1 SV=1	Dock11	A2AF47	0.858953	-0.219349	0.138644	0.858098
Brefeldin A-inhibited guanine nucleotide-exchange protein 2 OS=Mus musculus OX=10090 GN=Arfgef2 PE=1 SV=1	Arfgef2	A2A5R2	0.858874	-0.219481	0.729718	0.136845
Profilin-1 OS=Mus musculus OX=10090 GN=Pfn1 PE=1 SV=2	Pfn1	P62962	0.858749	-0.219691	0.35727	0.447003
Solute carrier family 25 member 46 OS=Mus musculus OX=10090 GN=Slc25a46 PE=1 SV=1	Slc25a46	Q9CQS4	0.858679	-0.219809	0.178739	0.747781
Rho guanine nucleotide exchange factor 2 OS=Mus musculus OX=10090 GN=Arhgef2 PE=1 SV=4	Arhgef2	Q60875	0.858034	-0.220893	0.855248	0.067908
Matrix metalloproteinase-14 OS=Mus musculus OX=10090 GN=Mmp14 PE=2 SV=3	Mmp14	P53690	0.857949	-0.221037	0.509541	0.292821
Caveolae-associated protein 2 OS=Mus musculus OX=10090 GN=Cavin2 PE=1 SV=3	Cavin2	Q63918	0.857843	-0.221214	0.632128	0.199195
Aldo-keto reductase family 1 member A1 OS=Mus musculus OX=10090 GN=Akr1a1 PE=1 SV=3	Akr1a1	Q9JII6	0.857673	-0.2215	0.610368	0.214408
Ubiquitin-protein ligase E3A OS=Mus musculus OX=10090 GN=Ube3a PE=1 SV=2	Ube3a	O08759	0.857339	-0.222063	0.581174	0.235694
Vasodilator-stimulated phosphoprotein OS=Mus musculus OX=10090 GN=Vasp PE=1 SV=4	Vasp	P70460	0.856728	-0.223091	0.0746471	1.12699
Ras-related protein Rab-8A OS=Mus musculus OX=10090 GN=Rab8a PE=1 SV=2	Rab8a	P55258	0.856013	-0.224296	0.0045346	2.34346
Histone H2B type 1-B OS=Mus musculus OX=10090 GN=H2bc3 PE=1 SV=3	H2bc3	Q64475	0.855949	-0.224403	0.744429	0.128177
Isoform 2 of Golgi-associated PDZ and coiled-coil motif-containing protein OS=Mus musculus OX=10090 GN=Gopc	Gopc	Q8BH60-2	0.855739	-0.224757	0.39671	0.401527
Ras-related protein Rab-8B OS=Mus musculus OX=10090 GN=Rab8b PE=1 SV=1	Rab8b	P61028	0.855611	-0.224974	0.534304	0.272212
Protocadherin 18 OS=Mus musculus OX=10090 GN=Pcdh18 PE=1 SV=2	Pcdh18	Q8VHR0	0.855091	-0.22585	0.449216	0.347544
Ferroptosis suppressor protein 1 OS=Mus musculus OX=10090 GN=Aifm2 PE=1 SV=1	Aifm2	Q8BUE4	0.853395	-0.228714	0.451721	0.34513
ATP-dependent RNA helicase DDX3Y OS=Mus musculus OX=10090 GN=Ddx3y PE=1 SV=2	Ddx3y	Q62095	0.853216	-0.229016	0.520534	0.283551
Peptidyl-prolyl cis-trans isomerase FKBP5 OS=Mus musculus OX=10090 GN=Fkbp5 PE=1 SV=1	Fkbp5	Q64378	0.852451	-0.23031	0.385401	0.414088
Procollagen C-endopeptidase enhancer 1 OS=Mus musculus OX=10090 GN=Pcolce PE=1 SV=2	Pcolce	Q61398	0.851986	-0.231099	0.514402	0.288698
Vam6/Vps39-like protein OS=Mus musculus OX=10090 GN=Vps39 PE=1 SV=1	Vps39	Q8R5L3	0.851879	-0.23128	0.49079	0.309104
5'-nucleotidase domain-containing 2 OS=Mus musculus OX=10090 GN=Nt5dc2 PE=1 SV=1	Nt5dc2	A0A2I3BR81	0.851824	-0.231373	0.377542	0.423035
Plexin-B2 OS=Mus musculus OX=10090 GN=Plxnb2 PE=1 SV=1	Plxnb2	B2RXS4	0.851624	-0.231711	0.488011	0.31157
Pre-mRNA-processing factor 6 OS=Mus musculus OX=10090 GN=Prpf6 PE=1 SV=1	Prpf6	Q91YR7	0.851177	-0.232469	0.553283	0.257052
Extended synaptotagmin-1 OS=Mus musculus OX=10090 GN=Esyt1 PE=1 SV=2	Esyt1	Q3U7R1	0.850585	-0.233473	0.112198	0.950013
Protein SEC13 homolog OS=Mus musculus OX=10090 GN=Sec13 PE=1 SV=3	Sec13	Q9D1M0	0.850556	-0.233522	0.519801	0.284163
ADP/ATP translocase 1 OS=Mus musculus OX=10090 GN=Slc25a4 PE=1 SV=4	Slc25a4	P48962	0.850181	-0.234157	0.580722	0.236031
Ogdhl protein OS=Mus musculus OX=10090 GN=Ogdhl PE=1 SV=1	Ogdhl	B2RXT3	0.850054	-0.234374	0.639638	0.194066
Exportin-5 OS=Mus musculus OX=10090 GN=Xpo5 PE=1 SV=1	Xpo5	Q924C1	0.850052	-0.234377	0.358173	0.445907
Elongation factor 1-alpha 1 OS=Mus musculus OX=10090 GN=Eef1a1 PE=1 SV=3	Eef1a1	P10126	0.849352	-0.235565	0.578306	0.237842
Ubiquitin-conjugating enzyme E2 variant 3 OS=Mus musculus OX=10090 GN=Uevld PE=1 SV=1	Uevld	Q3U1V6	0.849157	-0.235897	0.368918	0.433071
EH domain-containing protein 1 OS=Mus musculus OX=10090 GN=Ehd1 PE=1 SV=1	Ehd1	Q9WVK4	0.849125	-0.235951	0.248311	0.605004
Tubulin beta-5 chain OS=Mus musculus OX=10090 GN=Tubb5 PE=1 SV=1	Tubb5	P99024	0.849106	-0.235983	0.434869	0.361642
Ribosomal protein OS=Mus musculus OX=10090 GN=Rpl10a PE=1 SV=1	Rpl10a	Q5XJF6	0.848859	-0.236403	0.634286	0.197715
RNA-binding protein 14 OS=Mus musculus OX=10090 GN=Rbm14 PE=1 SV=1	Rbm14	Q8C2Q3	0.847059	-0.239466	0.588766	0.230057
Hydroxysteroid dehydrogenase-like protein 2 OS=Mus musculus OX=10090 GN=Hsdl2 PE=1 SV=1	Hsdl2	Q2TPA8	0.846826	-0.239863	0.542297	0.265763
Protein VAC14 homolog OS=Mus musculus OX=10090 GN=Vac14 PE=1 SV=1	Vac14	Q80WQ2	0.846561	-0.240314	0.110403	0.957019
Protein phosphatase Slingshot homolog 2 OS=Mus musculus OX=10090 GN=Ssh2 PE=1 SV=1	Ssh2	A0A0R4J2A0	0.846509	-0.240403	0.678235	0.16862
Phenylalanine--tRNA ligase alpha subunit OS=Mus musculus OX=10090 GN=Farsa PE=1 SV=1	Farsa	Q8C0C7	0.845601	-0.241952	0.741138	0.130101
Isoform 2 of FAST kinase domain-containing protein 4 OS=Mus musculus OX=10090 GN=Tbrg4	Tbrg4	Q91YM4-2	0.845427	-0.242247	0.538893	0.268498
Heterogeneous nuclear ribonucleoprotein U OS=Mus musculus OX=10090 GN=Hnrnpu PE=1 SV=1	Hnrnpu	Q8VEK3	0.845261	-0.242532	0.300556	0.522074
Serine/threonine-protein phosphatase 4 regulatory subunit 1 OS=Mus musculus OX=10090 GN=Ppp4r1 PE=1 SV=1	Ppp4r1	E9PX53	0.845173	-0.242681	0.31889	0.496359
Rho GTPase-activating protein 24 OS=Mus musculus OX=10090 GN=Arhgap24 PE=1 SV=2	Arhgap24	Q8C4V1	0.84507	-0.242857	0.50015	0.3009
E3 ubiquitin-protein ligase SMURF2 OS=Mus musculus OX=10090 GN=Smurf2 PE=1 SV=1	Smurf2	A2A5Z6	0.844869	-0.243201	0.159897	0.79616
60S ribosomal protein L27a OS=Mus musculus OX=10090 GN=Rpl27a PE=1 SV=5	Rpl27a	P14115	0.844116	-0.244487	0.685771	0.163821
ATPase family AAA domain-containing protein 3 OS=Mus musculus OX=10090 GN=Atad3 PE=1 SV=1	Atad3	Q925I1	0.843293	-0.245895	0.605582	0.217827
Brefeldin A-inhibited guanine nucleotide-exchange protein 1 OS=Mus musculus OX=10090 GN=Arfgef1 PE=1 SV=1	Arfgef1	G3X9K3	0.843148	-0.246143	0.168443	0.773546
60S ribosomal protein L11 OS=Mus musculus OX=10090 GN=Rpl11 PE=1 SV=4	Rpl11	Q9CXW4	0.842701	-0.246907	0.593188	0.226808
Importin-4 OS=Mus musculus OX=10090 GN=Ipo4 PE=1 SV=1	Ipo4	Q8VI75	0.842683	-0.246938	0.544194	0.264246
Nuclear mitotic apparatus protein 1 OS=Mus musculus OX=10090 GN=Numa1 PE=1 SV=1	Numa1	E9Q7G0	0.842664	-0.24697	0.585761	0.23228
Metastasis-associated protein MTA2 OS=Mus musculus OX=10090 GN=Mta2 PE=1 SV=1	Mta2	Q9R190	0.840572	-0.250557	0.620321	0.207383
Alcohol dehydrogenase class-3 OS=Mus musculus OX=10090 GN=Adh5 PE=1 SV=3	Adh5	P28474	0.839186	-0.252938	0.639512	0.194152
Conserved oligomeric Golgi complex subunit 7 OS=Mus musculus OX=10090 GN=Cog7 PE=1 SV=1	Cog7	Q3UM29	0.838932	-0.253374	0.42034	0.376399
Isoform 2 of Dedicator of cytokinesis protein 9 OS=Mus musculus OX=10090 GN=Dock9	Dock9	Q8BIK4-2	0.838824	-0.25356	0.376503	0.424231
4F2 cell-surface antigen heavy chain OS=Mus musculus OX=10090 GN=Slc3a2 PE=1 SV=1	Slc3a2	P10852	0.838207	-0.254622	0.482623	0.316392
Splicing factor, proline- and glutamine-rich OS=Mus musculus OX=10090 GN=Sfpq PE=1 SV=1	Sfpq	Q8VIJ6	0.838036	-0.254915	0.660651	0.180028
WD repeat-containing protein 1 OS=Mus musculus OX=10090 GN=Wdr1 PE=1 SV=3	Wdr1	O88342	0.837575	-0.25571	0.790467	0.102116
Probable ATP-dependent RNA helicase DDX5 OS=Mus musculus OX=10090 GN=Ddx5 PE=1 SV=2	Ddx5	Q61656	0.83723	-0.256304	0.414301	0.382684
Eukaryotic translation initiation factor 5 OS=Mus musculus OX=10090 GN=Eif5 PE=1 SV=1	Eif5	P59325	0.83717	-0.256407	0.781083	0.107303
Heterogeneous nuclear ribonucleoprotein H2 OS=Mus musculus OX=10090 GN=Hnrnph2 PE=1 SV=1	Hnrnph2	P70333	0.836957	-0.256775	0.637886	0.195257
Glutamate--cysteine ligase regulatory subunit OS=Mus musculus OX=10090 GN=Gclm PE=1 SV=1	Gclm	O09172	0.836471	-0.257613	0.590682	0.228646
RuvB-like 1 OS=Mus musculus OX=10090 GN=Ruvbl1 PE=1 SV=1	Ruvbl1	P60122	0.836364	-0.257798	0.771751	0.112523
Beta-adrenergic receptor kinase 1 OS=Mus musculus OX=10090 GN=Grk2 PE=1 SV=2	Grk2	Q99MK8	0.836149	-0.258169	0.286381	0.543056
Heterogeneous nuclear ribonucleoproteins C1/C2 OS=Mus musculus OX=10090 GN=Hnrnpc PE=1 SV=1	Hnrnpc	Q9Z204	0.835832	-0.258716	0.311385	0.506702
Probable ATP-dependent RNA helicase DDX17 OS=Mus musculus OX=10090 GN=Ddx17 PE=1 SV=1	Ddx17	Q501J6	0.835471	-0.259339	0.403129	0.394556
Ankyrin-3 OS=Mus musculus OX=10090 GN=Ank3 PE=1 SV=1	Ank3	G5E8K5	0.835302	-0.259631	0.0696551	1.15705
60S ribosomal protein L4 OS=Mus musculus OX=10090 GN=Rpl4 PE=1 SV=3	Rpl4	Q9D8E6	0.835194	-0.259817	0.210081	0.677614
Myosin, light chain 12A, regulatory, non-sarcomeric OS=Mus musculus OX=10090 GN=Myl12a PE=1 SV=1	Myl12a	Q6ZWQ9	0.835022	-0.260114	0.633736	0.198092
Trafficking protein particle complex 8 OS=Mus musculus OX=10090 GN=Trappc8 PE=1 SV=2	Trappc8	A0A286YCX6	0.834933	-0.260268	0.49527	0.305158
Fascin OS=Mus musculus OX=10090 GN=Fscn1 PE=1 SV=4	Fscn1	Q61553	0.834919	-0.260291	0.390678	0.408181
Lipopolysaccharide-responsive and beige-like anchor protein OS=Mus musculus OX=10090 GN=Lrba PE=1 SV=1	Lrba	A0A0A6YXL6	0.834586	-0.260867	0.0751435	1.12411
G-protein coupled receptor 176 OS=Mus musculus OX=10090 GN=Gpr176 PE=1 SV=1	Gpr176	Q80WT4	0.83427	-0.261414	0.322697	0.491205
Extended synaptotagmin-2 OS=Mus musculus OX=10090 GN=Esyt2 PE=1 SV=1	Esyt2	Q3TZZ7	0.834025	-0.261838	0.125731	0.900558
Calcium/calmodulin-dependent protein kinase type II subunit delta OS=Mus musculus OX=10090 GN=Camk2d PE=1 SV=1	Camk2d	Q6PHZ2	0.833746	-0.26232	0.18973	0.721865
Probable ATP-dependent RNA helicase DDX46 OS=Mus musculus OX=10090 GN=Ddx46 PE=1 SV=2	Ddx46	Q569Z5	0.833503	-0.262742	0.477125	0.321368
U6 small nuclear RNA (adenine-(43)-N(6))-methyltransferase OS=Mus musculus OX=10090 GN=Mettl16 PE=1 SV=1	Mettl16	Q5SW15	0.833391	-0.262934	0.190262	0.720648
Cleft lip and palate transmembrane protein 1 homolog OS=Mus musculus OX=10090 GN=Clptm1 PE=1 SV=1	Clptm1	Q8VBZ3	0.833333	-0.263034	0.378299	0.422165
Isoform 2 of Disks large homolog 1 OS=Mus musculus OX=10090 GN=Dlg1	Isoform 2 of Dlg1	Q811D0-2	0.833237	-0.263201	0.644677	0.190658
Utrophin OS=Mus musculus OX=10090 GN=Utrn PE=1 SV=1	Utrn	E9Q6R7	0.832302	-0.264821	0.192237	0.716163
Cation-independent mannose-6-phosphate receptor OS=Mus musculus OX=10090 GN=Igf2r PE=1 SV=1	Igf2r	Q07113	0.832107	-0.26516	0.511061	0.291527
Cofilin-1 OS=Mus musculus OX=10090 GN=Cfl1 PE=1 SV=3	Cfl1	P18760	0.831927	-0.265471	0.238265	0.622941
Junction plakoglobin OS=Mus musculus OX=10090 GN=Jup PE=1 SV=3	Jup	Q02257	0.831558	-0.266111	0.0799407	1.09723
Signal transducer and activator of transcription OS=Mus musculus OX=10090 GN=Stat1 PE=1 SV=1	Stat1	Q8C3V4	0.83153	-0.26616	0.382225	0.417681
Bone morphogenetic protein receptor type-2 OS=Mus musculus OX=10090 GN=Bmpr2 PE=1 SV=1	Bmpr2	O35607	0.831299	-0.26656	0.669738	0.174095
U5 small nuclear ribonucleoprotein 200 kDa helicase OS=Mus musculus OX=10090 GN=Snrnp200 PE=1 SV=1	Snrnp200	Q6P4T2	0.831205	-0.266724	0.723472	0.140578
Spliceosome RNA helicase Ddx39b OS=Mus musculus OX=10090 GN=Ddx39b PE=1 SV=1	Ddx39b	Q9Z1N5	0.830918	-0.267222	0.382704	0.417137
Protocadherin 7 OS=Mus musculus OX=10090 GN=Pcdh7 PE=1 SV=2	Pcdh7	E9Q2S0	0.830769	-0.26748	0.255252	0.593032
Tubulin-specific chaperone D OS=Mus musculus OX=10090 GN=Tbcd PE=1 SV=1	Tbcd	Q8BYA0	0.830691	-0.267616	0.249501	0.602928
Protocadherin gamma C3 OS=Mus musculus OX=10090 GN=Pcdhgc3 PE=1 SV=1	Pcdhgc3	Q91XX1	0.830409	-0.268105	0.464102	0.333387
Ubiquitin-specific peptidase 32 OS=Mus musculus OX=10090 GN=Usp32 PE=1 SV=1	Usp32	F8VPZ3	0.830112	-0.268623	0.50957	0.292796
TRIO and F-actin-binding protein OS=Mus musculus OX=10090 GN=Triobp PE=1 SV=3	Triobp	Q99KW3	0.830014	-0.268793	0.708078	0.149919
DNA mismatch repair protein Msh2 OS=Mus musculus OX=10090 GN=Msh2 PE=1 SV=1	Msh2	P43247	0.82983	-0.269112	0.441424	0.355144
Trafficking protein particle complex subunit 11 OS=Mus musculus OX=10090 GN=Trappc11 PE=1 SV=1	Trappc11	B2RXC1	0.829268	-0.270089	0.565583	0.247504
40S ribosomal protein S7 OS=Mus musculus OX=10090 GN=Rps7 PE=2 SV=1	Rps7	P62082	0.828178	-0.271987	0.269452	0.569518
DnaJ homolog subfamily A member 2 OS=Mus musculus OX=10090 GN=Dnaja2 PE=1 SV=1	Dnaja2	Q9QYJ0	0.828125	-0.27208	0.290756	0.536471
40S ribosomal protein S17 OS=Mus musculus OX=10090 GN=Rps17 PE=1 SV=2	Rps17	P63276	0.828058	-0.272196	0.643368	0.19154
RNA-splicing ligase RtcB homolog OS=Mus musculus OX=10090 GN=Rtcb PE=1 SV=1	Rtcb	Q99LF4	0.827957	-0.272372	0.242867	0.614632
WD repeat and FYVE domain-containing protein 1 OS=Mus musculus OX=10090 GN=Wdfy1 PE=1 SV=1	Wdfy1	E9Q4P1	0.827765	-0.272706	0.353922	0.451093
Pre-mRNA-splicing factor ATP-dependent RNA helicase DHX15 OS=Mus musculus OX=10090 GN=Dhx15 PE=1 SV=2	Dhx15	O35286	0.827473	-0.273215	0.636644	0.196103
Integrin beta-5 OS=Mus musculus OX=10090 GN=Itgb5 PE=1 SV=2	Itgb5	O70309	0.827278	-0.273557	0.65684	0.18254
Diphosphoinositol polyphosphate phosphohydrolase 2 OS=Mus musculus OX=10090 GN=Nudt4 PE=1 SV=1	Nudt4	Q8R2U6	0.82716	-0.273761	0.983552	0.00720248
Plastin-3 (Fragment) OS=Mus musculus OX=10090 GN=Pls3 PE=1 SV=1	Pls3	A0A1C7CYV0	0.827044	-0.273964	0.480539	0.318271
Heterogeneous nuclear ribonucleoprotein M OS=Mus musculus OX=10090 GN=Hnrnpm PE=1 SV=3	Hnrnpm	Q9D0E1	0.826848	-0.274307	0.266783	0.573842
Rho family-interacting cell polarization regulator 1 OS=Mus musculus OX=10090 GN=Ripor1 PE=1 SV=2	Ripor1	Q68FE6	0.826618	-0.274708	0.14891	0.827077
Tetratricopeptide repeat protein 27 OS=Mus musculus OX=10090 GN=Ttc27 PE=1 SV=2	Ttc27	Q8CD92	0.826615	-0.274713	0.504359	0.29726
Isoform 3 of ATP-dependent RNA helicase DHX30 OS=Mus musculus OX=10090 GN=Dhx30	Dhx30	Q99PU8-3	0.823852	-0.279543	0.517349	0.286217
Plasma membrane calcium-transporting ATPase 1 OS=Mus musculus OX=10090 GN=Atp2b1 PE=1 SV=1	Atp2b1	G5E829	0.823765	-0.279696	0.395054	0.403343
Guanine nucleotide-binding protein G(s) subunit alpha isoforms XLas OS=Mus musculus OX=10090 GN=Gnas PE=1 SV=1	Gnas	Q6R0H7	0.823626	-0.279939	0.445343	0.351305
Constitutive coactivator of PPAR-gamma-like protein 1 OS=Mus musculus OX=10090 GN=FAM120A PE=1 SV=2	FAM120A	Q6A0A9	0.823385	-0.280361	0.179257	0.746524
Adenosine kinase OS=Mus musculus OX=10090 GN=Adk PE=1 SV=2	Adk	P55264	0.823371	-0.280385	0.465787	0.331812
Isoform 2 of FERM domain-containing protein 6 OS=Mus musculus OX=10090 GN=Frmd6	Frmd6	Q8C0V9-2	0.822402	-0.282085	0.223417	0.650883
Isoform 3 of Pleckstrin homology domain-containing family H member 2 OS=Mus musculus OX=10090 GN=Plekhh2	Plekhh2	Q8C115-3	0.82235	-0.282176	0.306253	0.513919
Isoform 2 of Protein SMG7 OS=Mus musculus OX=10090 GN=Smg7	Smg7	Q5RJH6-2	0.822341	-0.282192	0.640557	0.193442
Isoform 2 of Dynamin-2 OS=Mus musculus OX=10090 GN=Dnm2	Dnm2	P39054-2	0.821475	-0.283712	0.377359	0.423245
Sphingosine-1-phosphate lyase 1 OS=Mus musculus OX=10090 GN=Sgpl1 PE=1 SV=1	Sgpl1	Q8R0X7	0.821405	-0.283835	0.591793	0.22783
Vacuolar protein sorting-associated protein 16 homolog OS=Mus musculus OX=10090 GN=Vps16 PE=1 SV=3	Vps16	Q920Q4	0.821174	-0.284239	0.305241	0.515357
G-rich sequence factor 1 OS=Mus musculus OX=10090 GN=Grsf1 PE=1 SV=2	Grsf1	Q8C5Q4	0.82111	-0.284352	0.720818	0.142175
Myb-binding protein 1A OS=Mus musculus OX=10090 GN=Mybbp1a PE=1 SV=2	Mybbp1a	Q7TPV4	0.820959	-0.284618	0.188465	0.72477
Dihydrofolate reductase OS=Mus musculus OX=10090 GN=Dhfr PE=1 SV=3	Dhfr	P00375	0.820644	-0.285171	0.182315	0.739178
Exportin-2 OS=Mus musculus OX=10090 GN=Cse1l PE=1 SV=1	Cse1l	Q9ERK4	0.820601	-0.285247	0.538866	0.268519
Rho GTPase-activating protein 10 OS=Mus musculus OX=10090 GN=Arhgap10 PE=1 SV=2	Arhgap10	Q6Y5D8	0.820576	-0.28529	0.216833	0.663874
26S proteasome regulatory subunit 6B OS=Mus musculus OX=10090 GN=Psmc4 PE=1 SV=2	Psmc4	P54775	0.820231	-0.285899	0.497933	0.302829
Obg-like ATPase 1 OS=Mus musculus OX=10090 GN=Ola1 PE=1 SV=1	Ola1	Q9CZ30	0.820125	-0.286085	0.434825	0.361685
Protein scribble homolog OS=Mus musculus OX=10090 GN=Scrib PE=1 SV=2	Scrib	Q80U72	0.820074	-0.286174	0.21355	0.6705
E3 ubiquitin-protein ligase RNF19A OS=Mus musculus OX=10090 GN=Rnf19a PE=1 SV=2	Rnf19a	P50636	0.819942	-0.286406	0.626841	0.202843
Chromodomain helicase DNA-binding protein 3 OS=Mus musculus OX=10090 GN=Chd3 PE=1 SV=1	Chd3	E9Q614	0.819425	-0.287315	0.289983	0.537628
KIF-binding protein OS=Mus musculus OX=10090 GN=Kifbp PE=1 SV=2	Kifbp	Q6ZPU9	0.819365	-0.287422	0.379044	0.421311
N-terminal kinase-like protein OS=Mus musculus OX=10090 GN=Scyl1 PE=1 SV=1	Scyl1	Q9EQC5	0.818624	-0.288728	0.0836558	1.0775
Maleylacetoacetate isomerase OS=Mus musculus OX=10090 GN=Gstz1 PE=1 SV=1	Gstz1	Q9WVL0	0.818584	-0.288798	0.444853	0.351784
NEDD8-conjugating enzyme Ubc12 OS=Mus musculus OX=10090 GN=Ube2m PE=1 SV=1	Ube2m	P61082	0.8178	-0.29018	0.272226	0.56507
Bifunctional purine biosynthesis protein ATIC OS=Mus musculus OX=10090 GN=Atic PE=1 SV=2	Atic	Q9CWJ9	0.817448	-0.290801	0.144538	0.840018
Ankyrin repeat and SAM domain containing 1 OS=Mus musculus OX=10090 GN=Anks1 PE=1 SV=1	Anks1	A0A3B2WAQ7	0.816935	-0.291707	0.357261	0.447014
Isoform 2 of Heterogeneous nuclear ribonucleoprotein A3 OS=Mus musculus OX=10090 GN=Hnrnpa3	Hnrnpa3	Q8BG05-2	0.8153	-0.294597	0.420797	0.375927
AH receptor-interacting protein OS=Mus musculus OX=10090 GN=Aip PE=1 SV=1	Aip	O08915	0.814782	-0.295514	0.370481	0.431234
Platelet-derived growth factor receptor beta OS=Mus musculus OX=10090 GN=Pdgfrb PE=1 SV=2	Pdgfrb	P05622	0.814112	-0.296702	0.212293	0.673065
Kinesin-like protein KIFC3 OS=Mus musculus OX=10090 GN=Kifc3 PE=1 SV=4	Kifc3	O35231	0.813924	-0.297034	0.381828	0.418132
Cathepsin D OS=Mus musculus OX=10090 GN=Ctsd PE=1 SV=2	Ctsd	F8WIR1	0.813531	-0.29773	0.209885	0.678019
ATP-dependent RNA helicase A OS=Mus musculus OX=10090 GN=Dhx9 PE=1 SV=1	Dhx9	E9QNN1	0.813273	-0.298189	0.561125	0.25094
Serine/threonine-protein phosphatase 2A catalytic subunit alpha isoform OS=Mus musculus OX=10090 GN=Ppp2ca PE=1 SV=1	Ppp2ca	P63330	0.813268	-0.298198	0.583935	0.233635
Histone deacetylase 1 OS=Mus musculus OX=10090 GN=Hdac1 PE=1 SV=1	Hdac1	O09106	0.813139	-0.298427	0.0365916	1.43662
WASH complex subunit 4 OS=Mus musculus OX=10090 GN=Washc4 PE=1 SV=2	Washc4	Q3UMB9	0.813074	-0.298541	0.529509	0.276127
E3 ubiquitin-protein ligase TRIP12 OS=Mus musculus OX=10090 GN=Trip12 PE=1 SV=1	Trip12	G5E870	0.81278	-0.299064	0.312084	0.505729
Nck-associated protein 1 OS=Mus musculus OX=10090 GN=Nckap1 PE=1 SV=2	Nckap1	P28660	0.811906	-0.300615	0.352871	0.452384
Telomere length regulation protein TEL2 homolog OS=Mus musculus OX=10090 GN=Telo2 PE=1 SV=2	Telo2	Q9DC40	0.810427	-0.303247	0.153957	0.812599
Vacuolar protein sorting-associated protein 35 OS=Mus musculus OX=10090 GN=Vps35 PE=1 SV=1	Vps35	Q9EQH3	0.810184	-0.303679	0.452242	0.344629
Heterogeneous nuclear ribonucleoproteins A2/B1 OS=Mus musculus OX=10090 GN=Hnrnpa2b1 PE=1 SV=2	Hnrnpa2b1	O88569	0.809541	-0.304823	0.707143	0.150493
Phosphatidylethanolamine-binding protein 1 OS=Mus musculus OX=10090 GN=Pebp1 PE=1 SV=3	Pebp1	P70296	0.809475	-0.304942	0.541071	0.266746
Calreticulin OS=Mus musculus OX=10090 GN=Calr PE=1 SV=1	Calr	P14211	0.809221	-0.305394	0.302143	0.519788
Isoform 2 of Pyridoxal-dependent decarboxylase domain-containing protein 1 OS=Mus musculus OX=10090 GN=Pdxdc1	Pdxdc1	Q99K01-2	0.807392	-0.308659	0.334845	0.475157
Glycogen synthase kinase-3 beta OS=Mus musculus OX=10090 GN=Gsk3b PE=1 SV=1	Gsk3b	E9QAQ5	0.807215	-0.308975	0.332654	0.478007
Acyl-CoA (8-3)-desaturase OS=Mus musculus OX=10090 GN=Fads1 PE=1 SV=1	Fads1	Q920L1	0.806825	-0.309671	0.110085	0.958273
Rho guanine nucleotide exchange factor 1 OS=Mus musculus OX=10090 GN=Arhgef1 PE=1 SV=2	Arhgef1	Q61210	0.805648	-0.311779	0.253701	0.595677
Hormone-sensitive lipase OS=Mus musculus OX=10090 GN=Lipe PE=1 SV=1	Lipe	E9Q4M2	0.805434	-0.312161	0.454249	0.342706
14-3-3 protein epsilon OS=Mus musculus OX=10090 GN=Ywhae PE=1 SV=1	Ywhae	P62259	0.804981	-0.312973	0.418714	0.378083
Isoform Alpha-2 of Guanine nucleotide-binding protein G(o) subunit alpha OS=Mus musculus OX=10090 GN=Gnao1	Gnao1	P18872-2	0.803991	-0.314749	0.387332	0.411917
Protein MEMO1 OS=Mus musculus OX=10090 GN=Memo1 PE=1 SV=1	Memo1	Q91VH6	0.803846	-0.315009	0.372584	0.428776
Protein phosphatase 1F OS=Mus musculus OX=10090 GN=Ppm1f PE=1 SV=1	Ppm1f	Q8CGA0	0.803649	-0.315363	0.555916	0.254991
Serine/threonine-protein kinase Nek7 OS=Mus musculus OX=10090 GN=Nek7 PE=1 SV=1	Nek7	Q9ES74	0.803077	-0.31639	0.543257	0.264995
Ras GTPase-activating-like protein IQGAP1 OS=Mus musculus OX=10090 GN=Iqgap1 PE=1 SV=2	Iqgap1	Q9JKF1	0.802853	-0.316791	0.542329	0.265737
DnaJ homolog subfamily A member 1 OS=Mus musculus OX=10090 GN=Dnaja1 PE=1 SV=1	Dnaja1	P63037	0.802775	-0.316932	0.508002	0.294134
Serine/arginine-rich splicing factor 3 OS=Mus musculus OX=10090 GN=Srsf3 PE=1 SV=1	Srsf3	P84104	0.802756	-0.316966	0.609272	0.215189
ADP-ribosylation factor-like protein 8B OS=Mus musculus OX=10090 GN=Arl8b PE=1 SV=1	Arl8b	Q9CQW2	0.802641	-0.317174	0.0829429	1.08122
E3 ubiquitin-protein ligase TRIM32 OS=Mus musculus OX=10090 GN=Trim32 PE=1 SV=2	Trim32	Q8CH72	0.802395	-0.317615	0.201056	0.696683
Cellular retinoic acid-binding protein 1 OS=Mus musculus OX=10090 GN=Crabp1 PE=1 SV=2	Crabp1	P62965	0.802319	-0.317752	0.699236	0.155376
PH and SEC7 domain-containing protein 3 OS=Mus musculus OX=10090 GN=Psd3 PE=1 SV=1	Psd3	A0A1D5RMH7	0.802105	-0.318138	0.0887368	1.0519
Rabankyrin-5 OS=Mus musculus OX=10090 GN=Ankfy1 PE=1 SV=2	Ankfy1	Q810B6	0.801942	-0.318431	0.226278	0.645357
Ras-related protein Rab-21 OS=Mus musculus OX=10090 GN=Rab21 PE=1 SV=4	Rab21	P35282	0.801925	-0.318461	0.0371702	1.42981
Elongation factor 2 OS=Mus musculus OX=10090 GN=Eef2 PE=1 SV=2	Eef2	P58252	0.801631	-0.31899	0.185472	0.731721
60S ribosomal protein L28 OS=Mus musculus OX=10090 GN=Rpl28 PE=1 SV=2	Rpl28	P41105	0.800924	-0.320263	0.223947	0.649854
Actin, cytoplasmic 1 OS=Mus musculus OX=10090 GN=Actb PE=1 SV=1	Actb	P60710	0.800452	-0.321114	0.240079	0.619646
Tyrosine-protein kinase OS=Mus musculus OX=10090 GN=Jak1 PE=1 SV=1	Jak1	B1ASP2	0.800189	-0.321588	0.268925	0.570368
Cytoplasmic dynein 1 heavy chain 1 OS=Mus musculus OX=10090 GN=Dync1h1 PE=1 SV=2	Dync1h1	Q9JHU4	0.800178	-0.321608	0.371512	0.430027
ELAV-like protein 1 OS=Mus musculus OX=10090 GN=Elavl1 PE=1 SV=2	Elavl1	P70372	0.799804	-0.322282	0.329622	0.481983
Casein kinase I isoform alpha OS=Mus musculus OX=10090 GN=Csnk1a1 PE=1 SV=2	Csnk1a1	Q8BK63	0.799717	-0.322439	0.375468	0.425427
Low-density lipoprotein receptor-related protein 6 OS=Mus musculus OX=10090 GN=Lrp6 PE=1 SV=1	Lrp6	O88572	0.799497	-0.322836	0.872754	0.0591082
Threonine--tRNA ligase 1, cytoplasmic OS=Mus musculus OX=10090 GN=Tars1 PE=1 SV=2	Tars1	Q9D0R2	0.799354	-0.323093	0.315894	0.500458
60S ribosomal protein L23 OS=Mus musculus OX=10090 GN=Rpl23 PE=1 SV=1	Rpl23	P62830	0.799087	-0.323576	0.219554	0.658458
N-alpha-acetyltransferase 15, NatA auxiliary subunit OS=Mus musculus OX=10090 GN=Naa15 PE=1 SV=1	Naa15	A0A0A6YW80	0.797902	-0.325716	0.137859	0.860566
Integrin-linked protein kinase OS=Mus musculus OX=10090 GN=Ilk PE=1 SV=2	Ilk	O55222	0.797844	-0.325822	0.339562	0.469081
E3 ubiquitin-protein ligase MYCBP2 OS=Mus musculus OX=10090 GN=Mycbp2 PE=1 SV=3	Mycbp2	Q7TPH6	0.796821	-0.327672	0.717496	0.144181
40S ribosomal protein S11 OS=Mus musculus OX=10090 GN=Rps11 PE=1 SV=3	Rps11	P62281	0.796641	-0.327998	0.329771	0.481787
Ran-specific GTPase-activating protein OS=Mus musculus OX=10090 GN=Ranbp1 PE=1 SV=2	Ranbp1	P34022	0.794466	-0.331942	0.647383	0.188839
Guanine nucleotide-binding protein G(i) subunit alpha-2 OS=Mus musculus OX=10090 GN=Gnai2 PE=1 SV=5	Gnai2	P08752	0.794265	-0.332307	0.252183	0.598284
ATP-dependent DNA/RNA helicase DHX36 OS=Mus musculus OX=10090 GN=Dhx36 PE=1 SV=2	Dhx36	Q8VHK9	0.794032	-0.33273	0.063308	1.19854
Mitogen-activated protein kinase 1 OS=Mus musculus OX=10090 GN=Mapk1 PE=1 SV=3	Mapk1	P63085	0.793233	-0.334183	0.19863	0.701956
Serine/threonine-protein kinase MARK2 OS=Mus musculus OX=10090 GN=Mark2 PE=1 SV=3	Mark2	Q05512	0.792905	-0.33478	0.187469	0.72707
Probable ATP-dependent RNA helicase DDX28 OS=Mus musculus OX=10090 GN=Ddx28 PE=2 SV=2	Ddx28	Q9CWT6	0.792862	-0.334858	0.473008	0.325132
Cytoplasmic dynein 2 light intermediate chain 1 OS=Mus musculus OX=10090 GN=Dync2li1 PE=1 SV=1	Dync2li1	Q8K0T2	0.792509	-0.335501	0.449707	0.34707
Isoform 2 of Transportin-1 OS=Mus musculus OX=10090 GN=Tnpo1	Tnpo1	Q8BFY9-2	0.792496	-0.335524	0.426537	0.370044
Isoform 2 of Unconventional myosin-IXa OS=Mus musculus OX=10090 GN=Myo9a	Myo9a	Q8C170-2	0.791845	-0.336709	0.414752	0.382211
General transcription factor 3C polypeptide 1 OS=Mus musculus OX=10090 GN=Gtf3c1 PE=1 SV=2	Gtf3c1	Q8K284	0.791718	-0.336941	0.35749	0.446737
Target of Myb protein 1 OS=Mus musculus OX=10090 GN=Tom1 PE=1 SV=1	Tom1	O88746	0.791629	-0.337104	0.371395	0.430164
Ras-related protein Rab-18 OS=Mus musculus OX=10090 GN=Rab18 PE=1 SV=2	Rab18	P35293	0.791612	-0.337135	0.104599	0.980475
Atrial natriuretic peptide receptor 2 OS=Mus musculus OX=10090 GN=Npr2 PE=1 SV=2	Npr2	Q6VVW5	0.791416	-0.337491	0.237131	0.625012
ATP-dependent RNA helicase DDX39A OS=Mus musculus OX=10090 GN=Ddx39a PE=1 SV=1	Ddx39a	Q8VDW0	0.791257	-0.337781	0.609227	0.215221
Dynein assembly factor 5, axonemal OS=Mus musculus OX=10090 GN=Dnaaf5 PE=1 SV=1	Dnaaf5	B9EJR8	0.791234	-0.337823	0.206111	0.685899
Talin-2 OS=Mus musculus OX=10090 GN=Tln2 PE=1 SV=1	Tln2	A0A1L1SQ51	0.791204	-0.337879	0.192489	0.715595
Protein pelota homolog OS=Mus musculus OX=10090 GN=Pelo PE=1 SV=3	Pelo	Q80X73	0.790493	-0.339175	0.129197	0.888746
Eukaryotic translation initiation factor 4E OS=Mus musculus OX=10090 GN=Eif4e PE=1 SV=1	Eif4e	P63073	0.790323	-0.339486	0.41414	0.382853
Neurochondrin OS=Mus musculus OX=10090 GN=Ncdn PE=1 SV=1	Ncdn	Q9Z0E0	0.789707	-0.340611	0.428877	0.367667
Coronin-1B OS=Mus musculus OX=10090 GN=Coro1b PE=1 SV=1	Coro1b	Q9WUM3	0.789555	-0.340888	0.0647151	1.18899
Chloride intracellular channel protein 1 OS=Mus musculus OX=10090 GN=Clic1 PE=1 SV=3	Clic1	Q9Z1Q5	0.789037	-0.341836	0.453213	0.343698
Zinc finger CCCH-type antiviral protein 1 OS=Mus musculus OX=10090 GN=Zc3hav1 PE=1 SV=1	Zc3hav1	D3Z5I1	0.788953	-0.341988	0.222174	0.653307
Protein Hook homolog 3 OS=Mus musculus OX=10090 GN=Hook3 PE=1 SV=2	Hook3	Q8BUK6	0.788899	-0.342087	0.140297	0.852952
Atlastin-3 OS=Mus musculus OX=10090 GN=Atl3 PE=1 SV=1	Atl3	Q91YH5	0.788432	-0.342941	0.106329	0.973348
FAS-associated factor 2 OS=Mus musculus OX=10090 GN=Faf2 PE=1 SV=2	Faf2	Q3TDN2	0.788406	-0.34299	0.297913	0.525911
RNA 3'-terminal phosphate cyclase OS=Mus musculus OX=10090 GN=RtcA PE=1 SV=2	RtcA	Q9D7H3	0.788365	-0.343064	0.149381	0.825706
Translational activator of cytochrome c oxidase 1 OS=Mus musculus OX=10090 GN=Taco1 PE=1 SV=1	Taco1	Q8K0Z7	0.788186	-0.343393	0.455459	0.341551
Delta-1-pyrroline-5-carboxylate synthase OS=Mus musculus OX=10090 GN=Aldh18a1 PE=1 SV=2	Aldh18a1	Q9Z110	0.788152	-0.343454	0.447305	0.349396
Glioblastoma amplified sequence OS=Mus musculus OX=10090 GN=Nipsnap2 PE=1 SV=1	Nipsnap2	Q7TMG8	0.787088	-0.345403	0.496523	0.304061
Methionine--tRNA ligase, cytoplasmic OS=Mus musculus OX=10090 GN=Mars1 PE=1 SV=1	Mars1	Q68FL6	0.786652	-0.346202	0.260685	0.583884
Kinesin-like protein KIF3A OS=Mus musculus OX=10090 GN=Kif3a PE=1 SV=2	Kif3a	P28741	0.786194	-0.347042	0.224626	0.648541
Coatomer subunit alpha OS=Mus musculus OX=10090 GN=Copa PE=1 SV=2	Copa	Q8CIE6	0.785874	-0.347629	0.249575	0.602799
Cytospin-B OS=Mus musculus OX=10090 GN=Specc1 PE=1 SV=1	Specc1	A0A0J9YUR2	0.785479	-0.348355	0.163996	0.785166
Protocadherin-19 OS=Mus musculus OX=10090 GN=Pcdh19 PE=1 SV=3	Pcdh19	Q80TF3	0.784003	-0.351069	0.235171	0.628616
Nucleosome assembly protein 1-like 1 OS=Mus musculus OX=10090 GN=Nap1l1 PE=1 SV=2	Nap1l1	P28656	0.78392	-0.351222	0.253245	0.596459
Complement C3 OS=Mus musculus OX=10090 GN=C3 PE=1 SV=3	C3	P01027	0.783603	-0.351804	0.502062	0.299243
Myeloid-associated differentiation marker OS=Mus musculus OX=10090 GN=Myadm PE=1 SV=2	Myadm	O35682	0.783389	-0.352198	0.000621828	3.20633
ATP-binding cassette sub-family E member 1 OS=Mus musculus OX=10090 GN=Abce1 PE=1 SV=1	Abce1	P61222	0.783227	-0.352497	0.148445	0.828436
Heterogeneous nuclear ribonucleoprotein F OS=Mus musculus OX=10090 GN=Hnrnpf PE=1 SV=3	Hnrnpf	Q9Z2X1	0.783157	-0.352627	0.189188	0.723106
Heterogeneous nuclear ribonucleoprotein A0 OS=Mus musculus OX=10090 GN=Hnrnpa0 PE=1 SV=1	Hnrnpa0	Q9CX86	0.782519	-0.353802	0.113944	0.94331
Tyrosine-protein kinase Yes OS=Mus musculus OX=10090 GN=Yes1 PE=1 SV=3	Yes1	Q04736	0.782115	-0.354548	0.12737	0.894932
Guanine nucleotide-binding protein G(q) subunit alpha OS=Mus musculus OX=10090 GN=Gnaq PE=1 SV=4	Gnaq	P21279	0.780845	-0.356892	0.325953	0.486846
Nitric oxide-associated protein 1 OS=Mus musculus OX=10090 GN=Noa1 PE=1 SV=1	Noa1	Q9JJG9	0.779221	-0.359896	0.0422623	1.37405
Staphylococcal nuclease domain-containing protein 1 OS=Mus musculus OX=10090 GN=Snd1 PE=1 SV=1	Snd1	Q78PY7	0.779007	-0.360292	0.161781	0.791072
Serine/threonine-protein phosphatase PP1-beta catalytic subunit OS=Mus musculus OX=10090 GN=Ppp1cb PE=1 SV=3	Ppp1cb	P62141	0.778971	-0.360358	0.225804	0.646268
60S ribosomal protein L13a OS=Mus musculus OX=10090 GN=Rpl13a PE=1 SV=4	Rpl13a	P19253	0.778787	-0.360699	0.158377	0.800307
Cyclin-dependent kinase 1 OS=Mus musculus OX=10090 GN=Cdk1 PE=1 SV=3	Cdk1	P11440	0.778489	-0.361252	0.57666	0.23908
Ubiquitin-40S ribosomal protein S27a OS=Mus musculus OX=10090 GN=Rps27a PE=1 SV=2	Rps27a	P62983	0.778251	-0.361693	0.398545	0.399523
Transport and Golgi organization protein 1 homolog OS=Mus musculus OX=10090 GN=Mia3 PE=1 SV=2	Mia3	Q8BI84	0.778088	-0.361995	0.0730361	1.13646
DNA replication licensing factor MCM3 OS=Mus musculus OX=10090 GN=Mcm3 PE=1 SV=2	Mcm3	P25206	0.777907	-0.36233	0.0857358	1.06684
Heterogeneous nuclear ribonucleoprotein H OS=Mus musculus OX=10090 GN=Hnrnph1 PE=1 SV=1	Hnrnph1	Q8C2Q7	0.777829	-0.362476	0.593571	0.226527
Mothers against decapentaplegic homolog 4 OS=Mus musculus OX=10090 GN=Smad4 PE=1 SV=2	Smad4	P97471	0.777606	-0.362888	0.167653	0.775588
Guanine nucleotide-binding protein-like 1 OS=Mus musculus OX=10090 GN=Gnl1 PE=1 SV=4	Gnl1	P36916	0.777339	-0.363384	0.0845171	1.07306
Eukaryotic initiation factor 4A-I OS=Mus musculus OX=10090 GN=Eif4a1 PE=1 SV=1	Eif4a1	P60843	0.777073	-0.363877	0.0486453	1.31296
Sec1 family domain-containing protein 1 OS=Mus musculus OX=10090 GN=Scfd1 PE=1 SV=1	Scfd1	Q8BRF7	0.776952	-0.364103	0.294999	0.530179
Isoform 2 of Transmembrane protein KIAA1109 OS=Mus musculus OX=10090 GN=Kiaa1109	Kiaa1109	A2AAE1-2	0.776271	-0.365367	0.473316	0.324849
Ras-related protein Rab-7a OS=Mus musculus OX=10090 GN=Rab7a PE=1 SV=2	Rab7a	P51150	0.775483	-0.366833	0.256958	0.590137
Ribonucleoside-diphosphate reductase large subunit OS=Mus musculus OX=10090 GN=Rrm1 PE=1 SV=2	Rrm1	P07742	0.775214	-0.367334	0.410394	0.386799
B-TFIID TATA-box-binding protein-associated factor 1 OS=Mus musculus OX=10090 GN=Btaf1 PE=1 SV=1	Btaf1	E9QAE3	0.775184	-0.367389	0.266995	0.573497
RNA polymerase II subunit A C-terminal domain phosphatase OS=Mus musculus OX=10090 GN=Ctdp1 PE=1 SV=1	Ctdp1	Q7TSG2	0.774695	-0.3683	0.679922	0.167541
Replication protein A 70 kDa DNA-binding subunit OS=Mus musculus OX=10090 GN=Rpa1 PE=1 SV=1	Rpa1	Q8VEE4	0.774436	-0.368782	0.254168	0.594879
Disco-interacting protein 2 homolog B OS=Mus musculus OX=10090 GN=Dip2b PE=1 SV=1	Dip2b	Q3UH60	0.773552	-0.37043	0.770502	0.113226
Dehydrogenase/reductase SDR family member 1 OS=Mus musculus OX=10090 GN=Dhrs1 PE=1 SV=1	Dhrs1	Q99L04	0.773529	-0.370472	0.567497	0.246036
Fibronectin type III domain-containing protein 3B OS=Mus musculus OX=10090 GN=Fndc3b PE=1 SV=1	Fndc3b	Q6NWW9	0.773509	-0.370511	0.669563	0.174208
Synemin OS=Mus musculus OX=10090 GN=Synm PE=1 SV=2	Synm	Q70IV5	0.773267	-0.370961	0.470952	0.327023
Heat shock 70 kDa protein 4L OS=Mus musculus OX=10090 GN=Hspa4l PE=1 SV=2	Hspa4l	P48722	0.773146	-0.371188	0.227094	0.643794
Protein misato homolog 1 OS=Mus musculus OX=10090 GN=Msto1 PE=1 SV=1	Msto1	E9PUB7	0.773109	-0.371256	0.325718	0.487159
26S proteasome regulatory subunit 10B OS=Mus musculus OX=10090 GN=Psmc6 PE=1 SV=1	Psmc6	P62334	0.773057	-0.371353	0.298048	0.525714
GTP-binding protein SAR1a OS=Mus musculus OX=10090 GN=Sar1a PE=1 SV=1	Sar1a	Q99JZ4	0.77292	-0.371608	0.0935564	1.02893
Xaa-Pro aminopeptidase 1 OS=Mus musculus OX=10090 GN=Xpnpep1 PE=1 SV=1	Xpnpep1	Q3UE92	0.772727	-0.371969	0.473904	0.324309
Transportin-3 OS=Mus musculus OX=10090 GN=Tnpo3 PE=1 SV=1	Tnpo3	Q6P2B1	0.772703	-0.372015	0.280506	0.552058
rRNA 2'-O-methyltransferase fibrillarin OS=Mus musculus OX=10090 GN=Fbl PE=1 SV=2	Fbl	P35550	0.772573	-0.372257	0.102467	0.989418
Collagen alpha-1(I) chain OS=Mus musculus OX=10090 GN=Col1a1 PE=1 SV=4	Col1a1	P11087	0.771569	-0.374132	0.0979932	1.0088
Septin-11 OS=Mus musculus OX=10090 GN=Septin11 PE=1 SV=4	Septin11	Q8C1B7	0.771567	-0.374136	0.312396	0.505295
NADPH--cytochrome P450 reductase OS=Mus musculus OX=10090 GN=Por PE=1 SV=2	Por	P37040	0.771404	-0.374441	0.285215	0.544827
Tyrosine-protein kinase receptor OS=Mus musculus OX=10090 GN=Igf1r PE=1 SV=1	Igf1r	E9QNX9	0.771346	-0.374549	0.146372	0.834543
EH domain-containing protein 2 OS=Mus musculus OX=10090 GN=Ehd2 PE=1 SV=1	Ehd2	Q8BH64	0.771179	-0.374862	0.233671	0.631395
Serine/threonine-protein phosphatase 2A 65 kDa regulatory subunit A alpha isoform OS=Mus musculus OX=10090 GN=Ppp2r1a PE=1 SV=3	Ppp2r1a	Q76MZ3	0.770694	-0.37577	0.312429	0.505249
Thioredoxin-like protein 1 OS=Mus musculus OX=10090 GN=Txnl1 PE=1 SV=1	Txnl1	A0A498WGD8	0.769038	-0.378874	0.443325	0.353278
Protein RCC2 OS=Mus musculus OX=10090 GN=Rcc2 PE=1 SV=1	Rcc2	Q8BK67	0.767631	-0.381515	0.233144	0.632376
von Willebrand factor A domain-containing protein 8 OS=Mus musculus OX=10090 GN=Vwa8 PE=1 SV=2	Vwa8	Q8CC88	0.767253	-0.382226	0.312326	0.505391
Insulin-like growth factor 2 mRNA-binding protein 2 OS=Mus musculus OX=10090 GN=Igf2bp2 PE=1 SV=1	Igf2bp2	Q5SF07	0.767012	-0.382679	0.441356	0.355211
Importin subunit beta-1 OS=Mus musculus OX=10090 GN=Kpnb1 PE=1 SV=2	Kpnb1	P70168	0.766982	-0.382735	0.339191	0.469555
Rapamycin-insensitive companion of mTOR OS=Mus musculus OX=10090 GN=Rictor PE=1 SV=2	Rictor	Q6QI06	0.76698	-0.382738	0.228147	0.641785
40S ribosomal protein S18 OS=Mus musculus OX=10090 GN=Rps18 PE=1 SV=3	Rps18	P62270	0.766884	-0.38292	0.35943	0.444386
Cold shock domain-containing protein E1 OS=Mus musculus OX=10090 GN=Csde1 PE=1 SV=1	Csde1	Q91W50	0.766667	-0.383329	0.366339	0.436117
Kin of IRRE-like protein 1 OS=Mus musculus OX=10090 GN=Kirrel1 PE=1 SV=1	Kirrel1	Q80W68	0.766262	-0.38409	0.0942567	1.02569
Kinesin-1 heavy chain OS=Mus musculus OX=10090 GN=Kif5b PE=1 SV=3	Kif5b	Q61768	0.765839	-0.384888	0.275196	0.560359
Ptprk protein OS=Mus musculus OX=10090 GN=Ptprk PE=1 SV=1	Ptprk	B2RRF0	0.765524	-0.38548	0.15747	0.802804
MICAL-like protein 1 OS=Mus musculus OX=10090 GN=Micall1 PE=1 SV=3	Micall1	Q8BGT6	0.765339	-0.385829	0.124518	0.904768
Microtubule-associated protein RP/EB family member 2 OS=Mus musculus OX=10090 GN=Mapre2 PE=1 SV=1	Mapre2	Q8R001	0.764951	-0.386562	0.0366023	1.43649
Prelamin-A/C OS=Mus musculus OX=10090 GN=Lmna PE=1 SV=2	Lmna	P48678	0.764526	-0.387363	0.366492	0.435936
Nuclear pore complex protein Nup160 OS=Mus musculus OX=10090 GN=Nup160 PE=1 SV=2	Nup160	Q9Z0W3	0.764384	-0.387631	0.421131	0.375583
D-3-phosphoglycerate dehydrogenase OS=Mus musculus OX=10090 GN=Phgdh PE=1 SV=3	Phgdh	Q61753	0.764382	-0.387634	0.142236	0.846991
Isoform 2 of MAP/microtubule affinity-regulating kinase 3 OS=Mus musculus OX=10090 GN=Mark3	Mark3	Q03141-2	0.764278	-0.38783	0.599633	0.222114
Insulin-like growth factor 2 mRNA-binding protein 3 OS=Mus musculus OX=10090 GN=Igf2bp3 PE=1 SV=1	Igf2bp3	Q9CPN8	0.764203	-0.387973	0.297003	0.527239
Methionine aminopeptidase 1 OS=Mus musculus OX=10090 GN=Metap1 PE=1 SV=1	Metap1	Q8BP48	0.764126	-0.388118	0.104721	0.979967
Peptidyl-prolyl cis-trans isomerase D OS=Mus musculus OX=10090 GN=Ppid PE=1 SV=3	Ppid	Q9CR16	0.764087	-0.388192	0.111918	0.9511
Diacylglycerol kinase OS=Mus musculus OX=10090 GN=Dgkd PE=1 SV=1	Dgkd	E9PUQ8	0.763441	-0.389412	0.138055	0.859949
Heterogeneous nuclear ribonucleoprotein K OS=Mus musculus OX=10090 GN=Hnrnpk PE=1 SV=1	Hnrnpk	P61979	0.763424	-0.389443	0.178377	0.748662
Manganese-transporting ATPase 13A1 OS=Mus musculus OX=10090 GN=Atp13a1 PE=1 SV=2	Atp13a1	Q9EPE9	0.763072	-0.390109	0.164257	0.784475
Tyrosine-protein kinase Fer OS=Mus musculus OX=10090 GN=Fer PE=1 SV=2	Fer	P70451	0.763001	-0.390242	0.124198	0.905886
Vacuolar protein sorting 13D OS=Mus musculus OX=10090 GN=Vps13d PE=1 SV=2	Vps13d	B1ART2	0.762836	-0.390555	0.544261	0.264192
Engulfment and cell motility protein 2 OS=Mus musculus OX=10090 GN=Elmo2 PE=1 SV=1	Elmo2	Q8BHL5	0.762731	-0.390753	0.345346	0.461746
Matrin-3 OS=Mus musculus OX=10090 GN=Matr3 PE=1 SV=1	Matr3	Q8K310	0.762652	-0.390902	0.277528	0.556694
26S proteasome regulatory subunit 6A OS=Mus musculus OX=10090 GN=Psmc3 PE=1 SV=2	Psmc3	O88685	0.762324	-0.391524	0.344029	0.463405
Thymidylate kinase OS=Mus musculus OX=10090 GN=Dtymk PE=1 SV=2	Dtymk	P97930	0.76125	-0.393558	0.228339	0.64142
Coatomer subunit gamma-2 OS=Mus musculus OX=10090 GN=Copg2 PE=1 SV=1	Copg2	Q9QXK3	0.761165	-0.393719	0.377971	0.422542
Guanine nucleotide-binding protein G(I)/G(S)/G(T) subunit beta-2 OS=Mus musculus OX=10090 GN=Gnb2 PE=1 SV=3	Gnb2	P62880	0.760883	-0.394254	0.0732974	1.13491
Serine-threonine kinase receptor-associated protein OS=Mus musculus OX=10090 GN=Strap PE=1 SV=2	Strap	Q9Z1Z2	0.760526	-0.39493	0.292455	0.533941
Nucleolin OS=Mus musculus OX=10090 GN=Ncl PE=1 SV=2	Ncl	P09405	0.760271	-0.395414	0.173725	0.760137
Structural maintenance of chromosomes protein 3 OS=Mus musculus OX=10090 GN=Smc3 PE=1 SV=2	Smc3	Q9CW03	0.759686	-0.396525	0.356303	0.448181
Eukaryotic translation initiation factor 5B OS=Mus musculus OX=10090 GN=Eif5b PE=1 SV=2	Eif5b	Q05D44	0.75961	-0.396668	0.094725	1.02354
Transcription intermediary factor 1-beta OS=Mus musculus OX=10090 GN=Trim28 PE=1 SV=3	Trim28	Q62318	0.759367	-0.39713	0.089503	1.04816
Asparagine--tRNA ligase, cytoplasmic OS=Mus musculus OX=10090 GN=NARS1 PE=1 SV=2	NARS1	Q8BP47	0.758859	-0.398097	0.187923	0.726021
T-complex protein 1 subunit beta OS=Mus musculus OX=10090 GN=Cct2 PE=1 SV=4	Cct2	P80314	0.758432	-0.398908	0.0551112	1.25876
Bifunctional coenzyme A synthase OS=Mus musculus OX=10090 GN=Coasy PE=1 SV=2	Coasy	Q9DBL7	0.758257	-0.399241	0.279627	0.553421
ADP-ribosylation factor 6 OS=Mus musculus OX=10090 GN=Arf6 PE=1 SV=2	Arf6	P62331	0.758199	-0.399352	0.28429	0.546238
Heat shock protein 105 kDa OS=Mus musculus OX=10090 GN=Hsph1 PE=1 SV=2	Hsph1	Q61699	0.757278	-0.401106	0.0383842	1.41585
Elongator complex protein 2 OS=Mus musculus OX=10090 GN=Elp2 PE=1 SV=1	Elp2	Q91WG4	0.756944	-0.401741	0.378534	0.421896
WD repeat-containing protein 20 OS=Mus musculus OX=10090 GN=Wdr20 PE=1 SV=1	Wdr20	Q3UWE6	0.756527	-0.402537	0.524458	0.280289
Proliferation-associated protein 2G4 OS=Mus musculus OX=10090 GN=Pa2g4 PE=1 SV=3	Pa2g4	P50580	0.756342	-0.402889	0.0956453	1.01934
Heterogeneous nuclear ribonucleoprotein L (Fragment) OS=Mus musculus OX=10090 GN=Hnrnpl PE=1 SV=1	Hnrnpl	G5E924	0.756313	-0.402944	0.206151	0.685815
Nuclear pore complex protein Nup133 OS=Mus musculus OX=10090 GN=Nup133 PE=1 SV=2	Nup133	Q8R0G9	0.755886	-0.403759	0.146271	0.834842
Solute carrier family 12 member 2 OS=Mus musculus OX=10090 GN=Slc12a2 PE=1 SV=1	Slc12a2	E9QM38	0.755864	-0.403802	0.503518	0.297985
Inosine-5'-monophosphate dehydrogenase 2 OS=Mus musculus OX=10090 GN=Impdh2 PE=1 SV=2	Impdh2	P24547	0.75543	-0.404631	0.198902	0.70136
UBX domain-containing protein 1 OS=Mus musculus OX=10090 GN=Ubxn1 PE=1 SV=1	Ubxn1	Q922Y1	0.755113	-0.405236	0.219067	0.659424
Alkylglycerone-phosphate synthase OS=Mus musculus OX=10090 GN=Agps PE=1 SV=1	Agps	A2AL50	0.755043	-0.405369	0.515757	0.287555
Serine/threonine-protein kinase OSR1 OS=Mus musculus OX=10090 GN=Oxsr1 PE=1 SV=1	Oxsr1	Q6P9R2	0.754986	-0.405479	0.348827	0.45739
17beta-hydroxysteroid dehydrogenase type 10/short chain L-3-hydroxyacyl-CoA dehydrogenase OS=Mus musculus OX=10090 GN=Hsd17b10 PE=1 SV=1	Hsd17b10	Q99N15	0.754936	-0.405574	0.206626	0.684816
RRP12-like protein OS=Mus musculus OX=10090 GN=Rrp12 PE=1 SV=1	Rrp12	Q6P5B0	0.754626	-0.406165	0.138733	0.857819
Caveolae-associated protein 1 OS=Mus musculus OX=10090 GN=Cavin1 PE=1 SV=1	Cavin1	O54724	0.754089	-0.407193	0.0502935	1.29849
Peroxisomal multifunctional enzyme type 2 OS=Mus musculus OX=10090 GN=Hsd17b4 PE=1 SV=3	Hsd17b4	P51660	0.753977	-0.407408	0.403396	0.394268
Protein kinase C OS=Mus musculus OX=10090 GN=Prkca PE=1 SV=1	Prkca	Q4VA93	0.753514	-0.408294	0.0661716	1.17933
Rho GTPase-activating protein 12 OS=Mus musculus OX=10090 GN=Arhgap12 PE=1 SV=2	Arhgap12	Q8C0D4	0.753363	-0.408582	0.396119	0.402174
Anoctamin-6 OS=Mus musculus OX=10090 GN=Ano6 PE=1 SV=1	Ano6	Q6P9J9	0.753235	-0.408829	0.245911	0.609222
Catalase OS=Mus musculus OX=10090 GN=Cat PE=1 SV=4	Cat	P24270	0.753086	-0.409113	0.658722	0.181298
Glutaredoxin-3 OS=Mus musculus OX=10090 GN=Glrx3 PE=1 SV=1	Glrx3	Q9CQM9	0.753052	-0.409178	0.42487	0.371744
Kinesin-like protein KIF23 OS=Mus musculus OX=10090 GN=Kif23 PE=1 SV=1	Kif23	E9Q5G3	0.752204	-0.410804	0.0999027	1.00042
Sorting nexin-5 OS=Mus musculus OX=10090 GN=Snx5 PE=1 SV=1	Snx5	Q9D8U8	0.751965	-0.411263	0.16695	0.777415
Serine/threonine-protein kinase 25 OS=Mus musculus OX=10090 GN=Stk25 PE=1 SV=2	Stk25	Q9Z2W1	0.75137	-0.412405	0.275409	0.560021
Guanine nucleotide-binding protein subunit alpha-11 OS=Mus musculus OX=10090 GN=Gna11 PE=1 SV=1	Gna11	P21278	0.751346	-0.41245	0.264705	0.577237
Structural maintenance of chromosomes protein 1A OS=Mus musculus OX=10090 GN=Smc1a PE=1 SV=4	Smc1a	Q9CU62	0.751328	-0.412485	0.274954	0.560741
Peptidyl-prolyl cis-trans isomerase FKBP4 OS=Mus musculus OX=10090 GN=Fkbp4 PE=1 SV=5	Fkbp4	P30416	0.751092	-0.412939	0.271266	0.566605
Polypyrimidine tract-binding protein 1 OS=Mus musculus OX=10090 GN=Ptbp1 PE=1 SV=1	Ptbp1	Q922I7	0.750877	-0.413351	0.178081	0.749382
Leucine-rich repeats and immunoglobulin-like domains protein 1 OS=Mus musculus OX=10090 GN=Lrig1 PE=1 SV=2	Lrig1	P70193	0.750291	-0.414478	0.00397905	2.40022
Unconventional myosin-Id OS=Mus musculus OX=10090 GN=Myo1d PE=1 SV=1	Myo1d	Q5SYD0	0.750212	-0.414629	0.0942466	1.02573
Insulin-like growth factor 2 mRNA-binding protein 1 OS=Mus musculus OX=10090 GN=Igf2bp1 PE=1 SV=1	Igf2bp1	O88477	0.749155	-0.416663	0.321739	0.492496
Syntaxin-binding protein 3 OS=Mus musculus OX=10090 GN=Stxbp3 PE=1 SV=1	Stxbp3	Q60770	0.749154	-0.416665	0.301138	0.521235
AFG3-like protein 2 OS=Mus musculus OX=10090 GN=Afg3l2 PE=1 SV=1	Afg3l2	Q8JZQ2	0.749055	-0.416857	0.513266	0.289657
Rho guanine nucleotide exchange factor 12 OS=Mus musculus OX=10090 GN=Arhgef12 PE=1 SV=2	Arhgef12	Q8R4H2	0.749004	-0.416955	0.0496512	1.30407
MAGUK p55 subfamily member 6 OS=Mus musculus OX=10090 GN=Mpp6 PE=1 SV=1	Mpp6	Q9JLB0	0.748709	-0.417523	0.290581	0.536732
Prostaglandin reductase-3 OS=Mus musculus OX=10090 GN=Zadh2 PE=1 SV=1	Zadh2	Q8BGC4	0.748603	-0.417727	0.350698	0.455067
Uridine 5'-monophosphate synthase OS=Mus musculus OX=10090 GN=Umps PE=1 SV=3	Umps	P13439	0.748599	-0.417735	0.29871	0.52475
TAR DNA-binding protein 43 OS=Mus musculus OX=10090 GN=Tardbp PE=1 SV=1	Tardbp	Q921F2	0.748562	-0.417807	0.191682	0.717418
Beta-2-syntrophin OS=Mus musculus OX=10090 GN=Sntb2 PE=1 SV=2	Sntb2	Q61235	0.747777	-0.41932	0.0321846	1.49235
Tyrosine-protein phosphatase non-receptor type 9 OS=Mus musculus OX=10090 GN=Ptpn9 PE=1 SV=2	Ptpn9	O35239	0.747656	-0.419554	0.463666	0.333795
Centrosomal protein of 55 kDa OS=Mus musculus OX=10090 GN=Cep55 PE=1 SV=2	Cep55	Q8BT07	0.747288	-0.420264	0.0934869	1.02925
26S proteasome regulatory subunit 8 OS=Mus musculus OX=10090 GN=Psmc5 PE=1 SV=1	Psmc5	P62196	0.747285	-0.42027	0.173146	0.761588
Far upstream element-binding protein 2 OS=Mus musculus OX=10090 GN=Khsrp PE=1 SV=1	Khsrp	A0A3B2WCD8	0.746796	-0.421213	0.547542	0.261583
ATP-binding cassette sub-family F member 2 OS=Mus musculus OX=10090 GN=Abcf2 PE=1 SV=1	Abcf2	Q99LE6	0.746546	-0.421697	0.408622	0.388678
Serine/threonine-protein kinase mTOR OS=Mus musculus OX=10090 GN=Mtor PE=1 SV=2	Mtor	Q9JLN9	0.746411	-0.421957	0.0834395	1.07863
Ferrochelatase OS=Mus musculus OX=10090 GN=Fech PE=1 SV=1	Fech	A0A494BAI5	0.745862	-0.42302	0.474623	0.323652
Heterogeneous nuclear ribonucleoprotein A1 OS=Mus musculus OX=10090 GN=Hnrnpa1 PE=1 SV=2	Hnrnpa1	P49312	0.745854	-0.423034	0.448193	0.348535
Thioredoxin-interacting protein OS=Mus musculus OX=10090 GN=Txnip PE=1 SV=1	Txnip	Q8BG60	0.745547	-0.423629	0.38459	0.415002
Eukaryotic initiation factor 4A-III OS=Mus musculus OX=10090 GN=Eif4a3 PE=1 SV=3	Eif4a3	Q91VC3	0.74553	-0.423661	0.286816	0.542396
eEF1A lysine and N-terminal methyltransferase OS=Mus musculus OX=10090 GN=EEF1AKNMT PE=1 SV=1	EEF1AKNMT	Q91YR5	0.745141	-0.424414	0.0404694	1.39287
Isoform 2 of Myotubularin-related protein 13 OS=Mus musculus OX=10090 GN=Sbf2	Sbf2	E9PXF8-2	0.744509	-0.425639	0.0624659	1.20436
Eukaryotic translation initiation factor 5A-1 OS=Mus musculus OX=10090 GN=Eif5a PE=1 SV=2	Eif5a	P63242	0.744377	-0.425894	0.221816	0.654008
Ras-related protein Rab-35 OS=Mus musculus OX=10090 GN=Rab35 PE=1 SV=1	Rab35	Q6PHN9	0.744204	-0.426229	0.276489	0.558321
Ribonuclease inhibitor OS=Mus musculus OX=10090 GN=Rnh1 PE=1 SV=1	Rnh1	Q91VI7	0.744144	-0.426346	0.092091	1.03578
TATA element modulatory factor OS=Mus musculus OX=10090 GN=Tmf1 PE=1 SV=2	Tmf1	B9EKI3	0.744033	-0.426561	0.278423	0.555295
Glycerol-3-phosphate dehydrogenase 1-like protein OS=Mus musculus OX=10090 GN=Gpd1l PE=1 SV=2	Gpd1l	Q3ULJ0	0.74379	-0.427033	0.267139	0.573263
Tubulin alpha chain (Fragment) OS=Mus musculus OX=10090 GN=Tuba4a PE=1 SV=1	Tuba4a	A0A0A0MQA5	0.743494	-0.427606	0.0411164	1.38599
Elongin-B OS=Mus musculus OX=10090 GN=Elob PE=1 SV=1	Elob	P62869	0.742941	-0.42868	0.12214	0.913141
4-trimethylaminobutyraldehyde dehydrogenase OS=Mus musculus OX=10090 GN=Aldh9a1 PE=1 SV=1	Aldh9a1	Q9JLJ2	0.742306	-0.429915	0.135875	0.866859
Unconventional myosin-Va OS=Mus musculus OX=10090 GN=Myo5a PE=1 SV=1	Myo5a	D3Z4J3	0.742224	-0.430073	0.0412512	1.38456
Cytosol aminopeptidase OS=Mus musculus OX=10090 GN=Lap3 PE=1 SV=3	Lap3	Q9CPY7	0.742155	-0.430208	0.224195	0.649374
E3 ubiquitin-protein ligase listerin OS=Mus musculus OX=10090 GN=Ltn1 PE=1 SV=3	Ltn1	Q6A009	0.742128	-0.430261	0.537773	0.269401
Vacuolar protein sorting-associated protein 4B OS=Mus musculus OX=10090 GN=Vps4b PE=1 SV=2	Vps4b	P46467	0.741775	-0.430947	0.0855649	1.0677
ADP-ribosylation factor-like protein 6 OS=Mus musculus OX=10090 GN=Arl6 PE=1 SV=1	Arl6	O88848	0.741688	-0.431116	0.171883	0.764768
ADP-ribosylation factor-like protein 3 OS=Mus musculus OX=10090 GN=Arl3 PE=1 SV=1	Arl3	Q9WUL7	0.740977	-0.4325	0.579847	0.236686
Calnexin OS=Mus musculus OX=10090 GN=Canx PE=1 SV=1	Canx	P35564	0.740925	-0.432601	0.268586	0.570916
Titin OS=Mus musculus OX=10090 GN=Ttn PE=1 SV=1	Ttn	A2ASS6	0.740644	-0.433147	0.419228	0.37755
ATP-dependent RNA helicase DDX19A OS=Mus musculus OX=10090 GN=Ddx19a PE=1 SV=2	Ddx19a	Q61655	0.740099	-0.43421	0.379859	0.420377
Ras-related protein Rab-23 OS=Mus musculus OX=10090 GN=Rab23 PE=1 SV=2	Rab23	P35288	0.740047	-0.434312	0.433623	0.362888
Vesicle-fusing ATPase OS=Mus musculus OX=10090 GN=Nsf PE=1 SV=2	Nsf	P46460	0.740028	-0.434347	0.104827	0.979527
ADP-ribosylation factor 3 OS=Mus musculus OX=10090 GN=Arf3 PE=2 SV=2	Arf3	P61205	0.739987	-0.434428	0.410773	0.386398
Immunoglobulin superfamily member 10 OS=Mus musculus OX=10090 GN=Igsf10 PE=2 SV=2	Igsf10	Q3V1M1	0.739938	-0.434524	0.25551	0.592591
Serine/threonine-protein kinase D1 OS=Mus musculus OX=10090 GN=Prkd1 PE=1 SV=2	Prkd1	Q62101	0.739341	-0.435688	0.142105	0.847391
Cyclin-dependent kinase 4 OS=Mus musculus OX=10090 GN=Cdk4 PE=1 SV=1	Cdk4	P30285	0.739297	-0.435774	0.0191665	1.71746
Heterogeneous nuclear ribonucleoprotein U-like protein 2 OS=Mus musculus OX=10090 GN=Hnrnpul2 PE=1 SV=2	Hnrnpul2	Q00PI9	0.739217	-0.43593	0.359308	0.444533
Large proline-rich protein BAG6 OS=Mus musculus OX=10090 GN=Bag6 PE=1 SV=1	Bag6	G3UZT6	0.739101	-0.436156	0.311161	0.507015
Sodium/potassium-transporting ATPase subunit alpha-1 OS=Mus musculus OX=10090 GN=Atp1a1 PE=1 SV=1	Atp1a1	Q8VDN2	0.73891	-0.436529	0.561277	0.250823
Rac GTPase-activating protein 1 OS=Mus musculus OX=10090 GN=Racgap1 PE=1 SV=1	Racgap1	Q9WVM1	0.738122	-0.438068	0.108693	0.963799
60S acidic ribosomal protein P0 OS=Mus musculus OX=10090 GN=Rplp0 PE=1 SV=3	Rplp0	P14869	0.738103	-0.438106	0.08582	1.06641
Transforming protein RhoA OS=Mus musculus OX=10090 GN=Rhoa PE=1 SV=1	Rhoa	Q9QUI0	0.737485	-0.439314	0.446844	0.349844
Dystrobrevin alpha OS=Mus musculus OX=10090 GN=Dtna PE=1 SV=2	Dtna	Q9D2N4	0.73733	-0.439617	0.173949	0.759578
Eukaryotic translation initiation factor 3 subunit I OS=Mus musculus OX=10090 GN=Eif3i PE=1 SV=1	Eif3i	Q9QZD9	0.737251	-0.439772	0.220195	0.657193
FYN-binding protein 1 OS=Mus musculus OX=10090 GN=Fyb1 PE=1 SV=2	Fyb1	O35601	0.737102	-0.440064	0.130682	0.883785
Intraflagellar transport protein 57 homolog OS=Mus musculus OX=10090 GN=Ift57 PE=1 SV=1	Ift57	Q8BXG3	0.736902	-0.440455	0.39004	0.408891
Multifunctional procollagen lysine hydroxylase and glycosyltransferase LH3 OS=Mus musculus OX=10090 GN=Plod3 PE=1 SV=1	Plod3	Q9R0E1	0.736797	-0.440662	0.120155	0.920257
N-acetylgalactosamine kinase OS=Mus musculus OX=10090 GN=Galk2 PE=1 SV=1	Galk2	Q8BUU7	0.736721	-0.440811	0.155102	0.809383
Calpain-6 OS=Mus musculus OX=10090 GN=Capn6 PE=1 SV=2	Capn6	O35646	0.736497	-0.441249	0.14088	0.851152
Adenylate kinase isoenzyme 1 OS=Mus musculus OX=10090 GN=Ak1 PE=1 SV=1	Ak1	Q9R0Y5	0.736357	-0.441523	0.248116	0.605345
ATP-dependent (S)-NAD(P)H-hydrate dehydratase OS=Mus musculus OX=10090 GN=Naxd PE=1 SV=1	Naxd	K3W4M4	0.736	-0.442222	0.281533	0.550471
Electron transfer flavoprotein subunit beta OS=Mus musculus OX=10090 GN=Etfb PE=1 SV=3	Etfb	Q9DCW4	0.735756	-0.442701	0.451776	0.345077
Asparagine synthetase [glutamine-hydrolyzing] OS=Mus musculus OX=10090 GN=Asns PE=1 SV=3	Asns	Q61024	0.734876	-0.444428	0.373025	0.428262
40S ribosomal protein S5 (Fragment) OS=Mus musculus OX=10090 GN=Rps5 PE=1 SV=1	Rps5	D3YYM6	0.734272	-0.445613	0.357138	0.447164
Adapter molecule crk OS=Mus musculus OX=10090 GN=Crk PE=1 SV=2	Crk	Q5ND50	0.734237	-0.445682	0.0772281	1.11222
TBC1 domain family member 10A OS=Mus musculus OX=10090 GN=Tbc1d10a PE=1 SV=1	Tbc1d10a	Q5SPX8	0.734153	-0.445848	0.852324	0.0693955
SWI/SNF-related matrix-associated actin-dependent regulator of chromatin subfamily A member 5 OS=Mus musculus OX=10090 GN=Smarca5 PE=1 SV=1	Smarca5	Q91ZW3	0.733992	-0.446165	0.085572	1.06767
RNA cytidine acetyltransferase OS=Mus musculus OX=10090 GN=Nat10 PE=1 SV=1	Nat10	Q8K224	0.733644	-0.446849	0.240698	0.618527
Phosphoserine aminotransferase OS=Mus musculus OX=10090 GN=Psat1 PE=1 SV=1	Psat1	Q99K85	0.732743	-0.44862	0.177534	0.750719
Maestro heat-like repeat family member 1 OS=Mus musculus OX=10090 GN=Mroh1 PE=1 SV=1	Mroh1	E0CZ22	0.731947	-0.450189	0.510871	0.291689
E3 ubiquitin-protein ligase PDZRN3 OS=Mus musculus OX=10090 GN=Pdzrn3 PE=1 SV=3	Pdzrn3	Q69ZS0	0.731785	-0.450509	0.281208	0.550973
Glutathione S-transferase Mu 1 OS=Mus musculus OX=10090 GN=Gstm1 PE=1 SV=2	Gstm1	P10649	0.731405	-0.451258	0.524724	0.280069
Toll-like receptor 2 OS=Mus musculus OX=10090 GN=Tlr2 PE=3 SV=1	Tlr2	G3X8Y8	0.729811	-0.454405	0.263587	0.579077
Vesicle-trafficking protein SEC22b OS=Mus musculus OX=10090 GN=Sec22b PE=1 SV=3	Sec22b	O08547	0.729327	-0.455362	0.00712961	2.14693
Pachytene checkpoint protein 2 homolog OS=Mus musculus OX=10090 GN=Trip13 PE=1 SV=1	Trip13	Q3UA06	0.729104	-0.455803	0.18477	0.73337
40S ribosomal protein S13 OS=Mus musculus OX=10090 GN=Rps13 PE=1 SV=2	Rps13	P62301	0.728989	-0.45603	0.243019	0.61436
Structural maintenance of chromosomes protein 4 OS=Mus musculus OX=10090 GN=Smc4 PE=1 SV=1	Smc4	Q8CG47	0.72888	-0.456246	0.0941438	1.02621
Ubiquitin-like modifier-activating enzyme 1 OS=Mus musculus OX=10090 GN=Uba1 PE=1 SV=1	Uba1	Q02053	0.727379	-0.459221	0.115133	0.938801
RNA-binding protein Raly (Fragment) OS=Mus musculus OX=10090 GN=Raly PE=1 SV=1	Raly	A2AU62	0.726499	-0.460968	0.132687	0.877171
Argininosuccinate synthase OS=Mus musculus OX=10090 GN=Ass1 PE=1 SV=1	Ass1	P16460	0.72622	-0.461521	0.445086	0.351556
Non-specific lipid-transfer protein OS=Mus musculus OX=10090 GN=Scp2 PE=1 SV=3	Scp2	P32020	0.726038	-0.461883	0.41859	0.378211
Peptidyl-prolyl cis-trans isomerase FKBP8 OS=Mus musculus OX=10090 GN=Fkbp8 PE=1 SV=2	Fkbp8	O35465	0.725849	-0.46226	0.232861	0.632904
Protein flightless-1 homolog OS=Mus musculus OX=10090 GN=Flii PE=1 SV=1	Flii	Q9JJ28	0.725796	-0.462365	0.0144256	1.84087
Ras-related protein Ral-B OS=Mus musculus OX=10090 GN=Ralb PE=1 SV=1	Ralb	Q9JIW9	0.725094	-0.46376	0.114967	0.939425
Serine-rich coiled-coil domain-containing protein 1 OS=Mus musculus OX=10090 GN=Ccser1 PE=2 SV=2	Ccser1	Q8C0C4	0.725	-0.463947	0.0208507	1.68088
Procollagen galactosyltransferase 1 OS=Mus musculus OX=10090 GN=Colgalt1 PE=1 SV=2	Colgalt1	Q8K297	0.72361	-0.466716	0.226598	0.644744
Interferon-activable protein 204 OS=Mus musculus OX=10090 GN=Ifi204 PE=1 SV=1	Ifi204	P0DOV2	0.722925	-0.468081	0.0626521	1.20306
Chromodomain-helicase-DNA-binding protein 4 OS=Mus musculus OX=10090 GN=Chd4 PE=1 SV=1	Chd4	E9QAS5	0.722323	-0.469284	0.17426	0.758803
Sorting nexin 1 OS=Mus musculus OX=10090 GN=Snx1 PE=1 SV=1	Snx1	Q6NZD2	0.722222	-0.469485	0.273532	0.562992
Alanine aminotransferase 2 OS=Mus musculus OX=10090 GN=Gpt2 PE=1 SV=1	Gpt2	Q8BGT5	0.722222	-0.469485	0.313736	0.503435
Coiled-coil domain-containing protein 93 OS=Mus musculus OX=10090 GN=Ccdc93 PE=1 SV=1	Ccdc93	Q7TQK5	0.719962	-0.474007	0.18277	0.738096
Isoform Long of Estradiol 17-beta-dehydrogenase 8 OS=Mus musculus OX=10090 GN=Hsd17b8	Hsd17b8	P50171-2	0.719657	-0.474618	0.577038	0.238796
Protein S100-A4 OS=Mus musculus OX=10090 GN=S100a4 PE=1 SV=1	S100a4	P07091	0.719503	-0.474927	0.229145	0.63989
Prostaglandin E synthase 3 OS=Mus musculus OX=10090 GN=Ptges3 PE=1 SV=1	Ptges3	Q9R0Q7	0.718111	-0.477721	0.0405764	1.39173
Adenine phosphoribosyltransferase OS=Mus musculus OX=10090 GN=Aprt PE=1 SV=2	Aprt	P08030	0.717841	-0.478264	0.220583	0.656427
Kinesin-like protein KIF14 OS=Mus musculus OX=10090 GN=Kif14 PE=1 SV=1	Kif14	L0N7N1	0.717787	-0.478373	0.254132	0.59494
26S proteasome non-ATPase regulatory subunit 12 OS=Mus musculus OX=10090 GN=Psmd12 PE=1 SV=4	Psmd12	Q9D8W5	0.717512	-0.478926	0.2293	0.639597
Alanine--tRNA ligase, cytoplasmic OS=Mus musculus OX=10090 GN=Aars1 PE=1 SV=1	Aars1	Q8BGQ7	0.716251	-0.481462	0.123062	0.909877
Lamin-B1 OS=Mus musculus OX=10090 GN=Lmnb1 PE=1 SV=3	Lmnb1	P14733	0.715466	-0.483044	0.12641	0.89822
Vacuolar protein sorting-associated protein 18 homolog OS=Mus musculus OX=10090 GN=Vps18 PE=1 SV=2	Vps18	Q8R307	0.714623	-0.484745	0.977971	0.00967387
Chromosome-associated kinesin KIF4 OS=Mus musculus OX=10090 GN=Kif4 PE=1 SV=3	Kif4	P33174	0.713314	-0.487391	0.111781	0.951633
LIM and senescent cell antigen-like-containing domain protein OS=Mus musculus OX=10090 GN=Lims1 PE=1 SV=1	Lims1	E9QP62	0.712911	-0.488206	0.0483305	1.31578
ADP-ribosylation factor-like protein 2 OS=Mus musculus OX=10090 GN=Arl2 PE=1 SV=1	Arl2	Q9D0J4	0.71198	-0.490092	0.206479	0.685125
ATP-dependent RNA helicase DDX1 OS=Mus musculus OX=10090 GN=Ddx1 PE=1 SV=1	Ddx1	Q91VR5	0.710512	-0.49307	0.0620163	1.20749
Carbonyl reductase family member 4 OS=Mus musculus OX=10090 GN=Cbr4 PE=1 SV=2	Cbr4	Q91VT4	0.710359	-0.493379	0.157532	0.802632
Aldose reductase-related protein 2 OS=Mus musculus OX=10090 GN=Akr1b8 PE=1 SV=2	Akr1b8	P45377	0.710046	-0.494016	0.334212	0.475978
Acyl-protein thioesterase 1 OS=Mus musculus OX=10090 GN=Lypla1 PE=1 SV=1	Lypla1	P97823	0.709991	-0.494127	0.305931	0.514377
Prolyl endopeptidase OS=Mus musculus OX=10090 GN=Prep PE=1 SV=1	Prep	Q9QUR6	0.709924	-0.494264	0.269096	0.570093
Epidermal growth factor receptor kinase substrate 8 OS=Mus musculus OX=10090 GN=Eps8 PE=1 SV=2	Eps8	Q08509	0.709893	-0.494326	0.200532	0.697816
Leucine--tRNA ligase, cytoplasmic OS=Mus musculus OX=10090 GN=Lars1 PE=1 SV=2	Lars1	Q8BMJ2	0.709409	-0.49531	0.487869	0.311697
EPM2A-interacting protein 1 OS=Mus musculus OX=10090 GN=Epm2aip1 PE=1 SV=1	Epm2aip1	Q8VEH5	0.708178	-0.497815	0.0848782	1.0712
Isoform 5 of Citron Rho-interacting kinase OS=Mus musculus OX=10090 GN=Cit	Cit	P49025-5	0.708067	-0.498042	0.371929	0.429539
UDP-N-acetylhexosamine pyrophosphorylase-like protein 1 OS=Mus musculus OX=10090 GN=Uap1l1 PE=1 SV=1	Uap1l1	Q3TW96	0.706414	-0.501413	0.0893663	1.04883
DNA (cytosine-5)-methyltransferase 1 OS=Mus musculus OX=10090 GN=Dnmt1 PE=1 SV=5	Dnmt1	P13864	0.705467	-0.503349	0.0819528	1.08644
Conserved oligomeric Golgi complex subunit 5 OS=Mus musculus OX=10090 GN=Cog5 PE=1 SV=3	Cog5	Q8C0L8	0.704605	-0.505113	0.0609171	1.21526
40S ribosomal protein SA OS=Mus musculus OX=10090 GN=Rpsa PE=1 SV=4	Rpsa	P14206	0.703911	-0.506536	0.164199	0.78463
Tyrosine-protein kinase receptor UFO OS=Mus musculus OX=10090 GN=Axl PE=1 SV=2	Axl	Q00993	0.703731	-0.506904	0.0530209	1.27555
Nucleolar protein 58 OS=Mus musculus OX=10090 GN=Nop58 PE=1 SV=1	Nop58	Q6DFW4	0.703533	-0.507311	0.486707	0.312732
Nuclear RNA export factor 1 OS=Mus musculus OX=10090 GN=Nxf1 PE=1 SV=3	Nxf1	Q99JX7	0.703365	-0.507654	0.371387	0.430174
NADH-cytochrome b5 reductase 3 OS=Mus musculus OX=10090 GN=Cyb5r3 PE=1 SV=3	Cyb5r3	Q9DCN2	0.703164	-0.508066	0.550539	0.259212
Transducin beta-like protein 3 OS=Mus musculus OX=10090 GN=Tbl3 PE=2 SV=1	Tbl3	Q8C4J7	0.701482	-0.511521	0.281527	0.550479
Signal recognition particle subunit SRP72 OS=Mus musculus OX=10090 GN=Srp72 PE=1 SV=1	Srp72	F8VQC1	0.701473	-0.511541	0.0394556	1.40389
Fatty acyl-CoA reductase 1 OS=Mus musculus OX=10090 GN=Far1 PE=1 SV=1	Far1	Q922J9	0.700807	-0.51291	0.207834	0.682284
HEAT repeat-containing 1 OS=Mus musculus OX=10090 GN=Heatr1 PE=1 SV=1	Heatr1	G3X9B1	0.700167	-0.514229	0.124651	0.904305
Pyrroline-5-carboxylate reductase 2 OS=Mus musculus OX=10090 GN=Pycr2 PE=1 SV=1	Pycr2	Q922Q4	0.700085	-0.514397	0.317796	0.497852
Unconventional myosin-Ib OS=Mus musculus OX=10090 GN=Myo1b PE=1 SV=3	Myo1b	P46735	0.699913	-0.514753	0.408958	0.388321
Multiple epidermal growth factor-like domains protein 8 OS=Mus musculus OX=10090 GN=Megf8 PE=1 SV=2	Megf8	P60882	0.69954	-0.515522	0.145004	0.838621
RNA-binding protein 28 OS=Mus musculus OX=10090 GN=Rbm28 PE=1 SV=4	Rbm28	Q8CGC6	0.697832	-0.519048	0.396209	0.402076
N(G),N(G)-dimethylarginine dimethylaminohydrolase 2 OS=Mus musculus OX=10090 GN=Ddah2 PE=1 SV=1	Ddah2	Q99LD8	0.695431	-0.52402	0.236177	0.626762
2-oxoisovalerate dehydrogenase subunit alpha OS=Mus musculus OX=10090 GN=Bckdha PE=1 SV=1	Bckdha	Q3U3J1	0.693957	-0.527082	0.321758	0.49247
Nuclear autoantigenic sperm protein OS=Mus musculus OX=10090 GN=Nasp PE=1 SV=2	Nasp	Q99MD9	0.691972	-0.531214	0.142693	0.845598
Isoform 2 of Acidic leucine-rich nuclear phosphoprotein 32 family member B OS=Mus musculus OX=10090 GN=Anp32b	Anp32b	Q9EST5-2	0.691702	-0.531778	0.255849	0.592017
NmrA-like family domain-containing protein 1 OS=Mus musculus OX=10090 GN=Nmral1 PE=1 SV=1	Nmral1	Q8K2T1	0.69086	-0.533534	0.195866	0.708042
Protoporphyrinogen oxidase OS=Mus musculus OX=10090 GN=Ppox PE=1 SV=1	Ppox	P51175	0.690098	-0.535126	0.386511	0.412838
Galectin-1 OS=Mus musculus OX=10090 GN=Lgals1 PE=1 SV=3	Lgals1	P16045	0.68982	-0.535707	0.137293	0.862351
Ataxin-10 OS=Mus musculus OX=10090 GN=Atxn10 PE=1 SV=2	Atxn10	P28658	0.689455	-0.536471	0.0300202	1.52259
Isoform 4 of CUGBP Elav-like family member 1 OS=Mus musculus OX=10090 GN=Celf1	Celf1	P28659-4	0.689268	-0.536863	0.136609	0.86452
Interleukin-6 receptor subunit beta OS=Mus musculus OX=10090 GN=Il6st PE=1 SV=2	Il6st	Q00560	0.687631	-0.540293	0.210402	0.67695
Lanosterol 14-alpha demethylase OS=Mus musculus OX=10090 GN=Cyp51a1 PE=1 SV=1	Cyp51a1	Q8K0C4	0.686064	-0.543584	0.0877381	1.05681
Carnitine O-palmitoyltransferase 1, liver isoform OS=Mus musculus OX=10090 GN=Cpt1a PE=1 SV=4	Cpt1a	P97742	0.685969	-0.543785	0.302023	0.51996
3-mercaptopyruvate sulfurtransferase OS=Mus musculus OX=10090 GN=Mpst PE=1 SV=4	Mpst	Q99J99	0.685776	-0.544191	0.407801	0.389552
Enoyl-CoA delta isomerase 2 OS=Mus musculus OX=10090 GN=Eci2 PE=1 SV=2	Eci2	Q9WUR2	0.685044	-0.545731	0.380968	0.419112
Condensin complex subunit 1 OS=Mus musculus OX=10090 GN=Ncapd2 PE=1 SV=2	Ncapd2	Q8K2Z4	0.682872	-0.550313	0.0679152	1.16803
Putative GTP-binding protein 6 OS=Mus musculus OX=10090 GN=Gtpbp6 PE=1 SV=1	Gtpbp6	Q3U6U5	0.679487	-0.557482	0.106279	0.973554
S-formylglutathione hydrolase OS=Mus musculus OX=10090 GN=Esd PE=1 SV=1	Esd	Q9R0P3	0.679043	-0.558424	0.130913	0.883016
Signal transducer and activator of transcription 2 OS=Mus musculus OX=10090 GN=Stat2 PE=1 SV=1	Stat2	Q9WVL2	0.678525	-0.559526	0.181179	0.741892
Tetratricopeptide repeat protein 8 OS=Mus musculus OX=10090 GN=Ttc8 PE=1 SV=1	BBS8	Q8VD72	0.678404	-0.559784	0.0182742	1.73816
Microtubule-associated protein 2 OS=Mus musculus OX=10090 GN=Map2 PE=1 SV=2	Map2	P20357	0.674544	-0.568017	0.917944	0.0371838
TBC1 domain family member 9B OS=Mus musculus OX=10090 GN=Tbc1d9b PE=1 SV=1	Tbc1d9b	Q5SVR0	0.67427	-0.568602	0.630542	0.200286
Adipocyte enhancer-binding protein 1 OS=Mus musculus OX=10090 GN=Aebp1 PE=1 SV=1	Aebp1	Q640N1	0.67204	-0.573382	0.766471	0.115504
Heterogeneous nuclear ribonucleoprotein R OS=Mus musculus OX=10090 GN=Hnrnpr PE=1 SV=1	Hnrnpr	Q8VHM5	0.671366	-0.574828	0.0969563	1.01342
Isoform 3 of Unconventional myosin-Ic OS=Mus musculus OX=10090 GN=Myo1c	Myo1c	Q9WTI7-3	0.670656	-0.576355	0.0380867	1.41923
3-ketoacyl-CoA thiolase A, peroxisomal OS=Mus musculus OX=10090 GN=Acaa1a PE=1 SV=1	Acaa1a	Q921H8	0.668833	-0.580282	0.301023	0.5214
Ras-related protein Rap-1b OS=Mus musculus OX=10090 GN=Rap1b PE=1 SV=2	Rap1b	Q99JI6	0.66818	-0.581691	0.28675	0.542496
Basic leucine zipper and W2 domain-containing protein 1 OS=Mus musculus OX=10090 GN=Bzw1 PE=1 SV=1	Bzw1	A0A087WQS2	0.66688	-0.584501	0.0556823	1.25428
Polyadenylate-binding protein 1 OS=Mus musculus OX=10090 GN=Pabpc1 PE=1 SV=2	Pabpc1	P29341	0.666083	-0.586227	0.116068	0.935288
Guanine nucleotide-binding protein G(i) subunit alpha OS=Mus musculus OX=10090 GN=Gnai3 PE=1 SV=3	Gnai3	Q9DC51	0.665772	-0.5869	0.0723964	1.14028
UDP-glucose 6-dehydrogenase OS=Mus musculus OX=10090 GN=Ugdh PE=1 SV=1	Ugdh	O70475	0.665215	-0.588106	0.109322	0.961293
Amylo-1,6-glucosidase, 4-alpha-glucanotransferase OS=Mus musculus OX=10090 GN=Agl PE=1 SV=1	Agl	F8VPN4	0.663287	-0.592294	0.258045	0.588305
ELKS/Rab6-interacting/CAST family member 1 OS=Mus musculus OX=10090 GN=Erc1 PE=1 SV=1	Erc1	Q99MI1	0.661176	-0.596893	0.190927	0.719132
Huntingtin-interacting protein 1 OS=Mus musculus OX=10090 GN=Hip1 PE=1 SV=2	Hip1	Q8VD75	0.660324	-0.598755	0.970565	0.0129754
Ran GTPase-activating protein 1 OS=Mus musculus OX=10090 GN=Rangap1 PE=1 SV=2	Rangap1	P46061	0.659255	-0.601092	0.171993	0.76449
Nucleolar RNA helicase 2 OS=Mus musculus OX=10090 GN=Ddx21 PE=1 SV=3	Ddx21	Q9JIK5	0.656309	-0.607553	0.0637894	1.19525
Hsc70-interacting protein OS=Mus musculus OX=10090 GN=St13 PE=1 SV=1	St13	Q99L47	0.652764	-0.615366	0.0523936	1.28072
Mediator of RNA polymerase II transcription subunit 12 OS=Mus musculus OX=10090 GN=Med12 PE=1 SV=1	Med12	A2AGH8	0.652204	-0.616604	0.367674	0.434537
Heat shock 70 kDa protein 14 OS=Mus musculus OX=10090 GN=Hspa14 PE=1 SV=2	Hspa14	Q99M31	0.650079	-0.621314	0.0197752	1.70388
Isoform 2 of Cilia- and flagella-associated protein 54 OS=Mus musculus OX=10090 GN=Cfap54	Cfap54	Q8C6S9-2	0.641225	-0.641098	0.440718	0.355839
Protein-lysine 6-oxidase OS=Mus musculus OX=10090 GN=Lox PE=1 SV=1	Lox	P28301	0.638798	-0.646568	0.0698805	1.15564
Thrombospondin-2 OS=Mus musculus OX=10090 GN=Thbs2 PE=1 SV=2	Thbs2	Q03350	0.6313	-0.663603	0.380424	0.419732
Sacsin OS=Mus musculus OX=10090 GN=Sacs PE=1 SV=2	Sacs	Q9JLC8	0.627976	-0.671218	0.721167	0.141964
Protein phosphatase 1 regulatory subunit 21 OS=Mus musculus OX=10090 GN=Ppp1r21 PE=1 SV=2	Ppp1r21	Q3TDD9	0.624265	-0.679769	0.171387	0.766022
Lon protease homolog 2, peroxisomal OS=Mus musculus OX=10090 GN=Lonp2 PE=1 SV=1	Lonp2	Q9DBN5	0.618226	-0.693793	0.509857	0.292551
Isoform 2 of Heterogeneous nuclear ribonucleoprotein Q OS=Mus musculus OX=10090 GN=Syncrip	Syncrip	Q7TMK9-2	0.614744	-0.701942	0.280471	0.552112
Nucleoredoxin OS=Mus musculus OX=10090 GN=Nxn PE=1 SV=1	Nxn	P97346	0.613652	-0.704508	0.0309837	1.50887
NHS-like protein 2 OS=Mus musculus OX=10090 GN=Nhsl2 PE=1 SV=2	Nhsl2	B1AXH1	0.613267	-0.705413	0.762385	0.117826
Mediator of DNA damage checkpoint protein 1 OS=Mus musculus OX=10090 GN=Mdc1 PE=1 SV=1	Mdc1	Q5PSV9	0.611594	-0.709353	0.19581	0.708165
SH3 domain-binding protein 1 OS=Mus musculus OX=10090 GN=Sh3bp1 PE=1 SV=3	Sh3bp1	P55194	0.603732	-0.728019	0.00418626	2.37817
Heterogeneous nuclear ribonucleoprotein D0 OS=Mus musculus OX=10090 GN=Hnrnpd PE=1 SV=2	Hnrnpd	Q60668	0.583591	-0.776971	0.178296	0.748859
