# Supplementary material for: Numb positively regulates Hedgehog signaling at the ciliary pocket
Source: Nat Commun. 2024 Apr 25;15:3365. doi: 10.1038/s41467-024-47244-1 (PMC11045789; doi:10.1038/s41467-024-47244-1)
Supplement: Supplementary file 7 — Source data [file 41467_2024_47244_MOESM7_ESM.xlsx]

## Sheet: Figure 2
Fig. 2a
Fig. 2c													Fig. 2d				Fig. 2d
Cilia+SAG+Biotin-1	Cilia+SAG+Biotin-2	Cilia+SAG+Biotin-3	Cilia+SAG-1	Cilia+SAG-2	Cilia+SAG-3	Cilia+Biotin-1	Cilia+Biotin-2	Cilia+Biotin-3	nonCilia+SAG+Biotin-1	nonCilia+SAG+Biotin-2	nonCilia+SAG+Biotin-3		FC	LOG2(FC)	adjusted P-value		Rich factor	Celluar components	Counts	-log10(p-adjust)
40.6498	50.2872	53.562	0	0	0	79.8089	72.1643	73.4651	9.54128	7.54856	2.97287		0.652204	-0.616604	0.367674		0.183275	membrane-associated components	263	8.165
43.3655	50.5556	52.1115	0	0	1.17731	74.7813	73.5731	73.9228	11.8532	5.8713	2.78837		0.668833	-0.580282	0.301023		0.161787	anchoring junction	105	15.6964
56.6576	58.1161	58.4542	0	0	0	69.209	66.7651	66.3092	4.13339	5.11881	5.23666		0.855091	-0.22585	0.449216		0.150298	perinuclear region of cytoplasm	101	13.059
43.2216	58.0804	58.0835	0	1.39864	0	65	55.872	63.5861	21.7784	14.6489	8.33039		0.872412	-0.196918	0.370056		0.135501	postsynapse	100	10.3267
54.3512	60.5417	57.1956	0.377558	0.62997	0.656635	66.5017	62.1409	65.9097	8.76964	6.68738	6.23803		0.884848	-0.176498	0.372177		0.123822	dendrite	92	7.56761
40.931	51.7833	96.6259	2.31172	0	0	75.6747	74.7094	24.1565	11.0826	3.50735	9.2176		0.714623	-0.484745	0.977971		0.120643	microtubule organizing center	90	6.975
57.4952	60.0869	70.0071	0	0	2.31812	67.729	62.5152	51.7404	4.77576	7.39791	5.93438		0.99601	-0.00576764	0.990302		0.224747	cell leading edge	89	22.4328
36.6008	45.7667	56.6926	0	0.397149	1.98444	79.3281	76.8577	66.07	14.0711	6.97847	5.25292		0.618226	-0.693793	0.509857		0.121253	axon	89	6.98266
45.6904	43.3333	63.406	0	0	0	74.6095	81.3104	60.218	9.70014	5.3563	6.37602		0.613267	-0.705413	0.762385		0.171657	actin cytoskeleton	86	14.1303
47.4481	55.9302	55.277	0	2.51938	0	69.6934	60.843	70.4017	12.8586	10.7074	4.32133		0.789707	-0.340611	0.428877		0.126844	polymeric cytoskeletal fiber	86	7.53444
57.9338	63.0768	62.488	0	1.33791	0.853751	68.3729	62.8259	63.8343	3.69336	2.75943	2.82395		0.941907	-0.0863428	0.502214		0.123729	presynapse	73	5.96238
58.0989	65.8576	59.9341	0	1.08333	1.09404	63.7923	54.4826	66.2605	8.10883	8.57639	2.71131		0.996813	-0.00460529	0.970209		0.239437	myelin sheath	51	13.5791
39.9575	48.9422	54.8088	1.84136	0	0	54.6884	52.9228	61.7686	33.5127	28.135	13.4226		0.844869	-0.243201	0.159897		0.136646	spindle	44	4.4956
55.6099	60.6768	61.9266	0.659779	0.892947	0.874979	70.5021	65.3158	65.1422	3.2282	3.11442	2.0562		0.889397	-0.169101	0.103983		0.182609	ribonucleoprotein granule	42	7.55374
50.625	49.5512	57.7082	0	0	0	64.5312	73.464	69.3393	14.8438	6.98483	2.95251		0.755043	-0.405369	0.515757		0.259494	midbody	41	12.0791
54.1511	63.5556	60.8582	0	3.61111	0	64.3453	55.8519	61.4594	11.5036	6.98148	7.68243		0.973938	-0.0380978	0.94913		0.22619	focal adhesion	38	9.34232
57.2147	58.1579	55.9475	0	2.36842	0	64.1247	59.6491	69.3037	8.66052	9.82456	4.74886		0.901248	-0.150004	0.696694		0.209302	lamellipodium	36	7.89062
43.1332	58.2636	53.2348	0	0	0	72.4557	61.8325	69.4265	14.4111	9.90391	7.33871		0.765524	-0.38548	0.15747		0.173267	spliceosomal complex	35	5.74571
60.8992	68.4507	67.1759	0.622904	1.00604	0.89308	58.989	52.8974	56.8161	9.4889	7.64588	5.11491		1.16758	0.223518	0.270618		0.271429	vesicle tethering complex	19	5.80445
42.5214	50.0269	52.3435	0	1.60926	1.71766	70.7066	65.4198	68.3449	16.7719	12.944	7.59388		0.703731	-0.506904	0.0530209		0.151786	actin-based cell projection	34	4.31244
41.6667	50.1768	52.868	0	2.45732	0	57.0635	51.7622	59.1806	31.2698	25.6037	17.9514		0.859026	-0.219226	0.15046
55.8229	57.087	56.875	0	0	0	67.7694	69.441	67.4375	6.40769	3.47205	5.6875		0.827278	-0.273557	0.65684
45.3597	52.6417	57.8085	0	2.85192	0	65.4676	55.7313	65.4149	19.1727	18.7751	6.7766		0.831558	-0.266111	0.0799407
38.7993	53.6336	65.755	0	2.36185	0	78.9365	66.3285	59.1658	12.2642	7.676	5.0792		0.82111	-0.284352	0.720818
47.5713	56.8891	57.518	0	0	3.42926	56.7889	51.3692	52.6859	25.6398	21.7418	16.3669		0.994737	-0.00761318	0.980073
45.8368	49.0355	59.8699	0	1.61213	1.52212	71.9297	71.1126	63.647	12.2335	8.23975	4.96097		0.753977	-0.407408	0.403396
37.3356	54.3086	49.252	0	0	0	66.1246	52.7948	62.1463	26.5398	22.8967	18.6016		0.791234	-0.337823	0.206111
59.5216	65.157	64.1678	0.361781	0.942029	1.69316	62.5364	56.7685	60.2792	7.58017	7.13251	3.85982		1.04536	0.0639972	0.791079
57.4296	62.855	63.5926	0.946296	1.04	1.0425	59.0068	53.9283	54.648	12.6173	12.1767	10.7169		1.09677	0.133256	0.110636
32.466	45.1872	56.875	0	2.89661	0	74.3051	62.2193	58.8567	23.2288	19.697	14.2683		0.663287	-0.592294	0.258045
42.0352	51	54.2077	0	2.1	2.11903	77.5043	65.3667	66.7741	10.4605	11.5333	6.89917		0.687631	-0.540293	0.210402
45.8121	50.257	56.8618	2.92135	0	0	62.4106	58.3911	55.8049	18.856	21.352	17.3333		0.84507	-0.242857	0.50015
42.3349	58.1187	62.1932	0	0	0	59.1091	51.7954	57.4659	28.5561	20.0858	10.3409		0.955787	-0.0652393	0.855537
55.9592	45.6243	55.5877	0	3.36333	0	62.506	65.9505	69.3186	11.5348	15.0619	5.0937		0.791416	-0.337491	0.237131
47.4432	56.8351	58.0288	0.837937	1.61421	1.20192	64.4015	59.2001	61.4904	17.3174	12.3506	9.27885		0.87472	-0.193106	0.320156
64.4601	74.3603	72.8497	0	0	0	53.8787	46.1487	50.8254	11.6611	9.49096	6.32493		0.729811	-0.454405	0.263587
52.1786	50.525	54.1345	0	3.85267	0	70.5496	66.5961	72.0079	7.27184	9.02625	3.85757		1.02342	0.0334019	0.761876
40.1126	50.307	54.3958	0	3.26512	0	67.1959	64.8186	64.8036	22.6914	11.6093	10.8006		0.83427	-0.261414	0.322697
56.0503	67.2709	63.8133	1.26298	1.37113	1.16431	66.7203	55.1022	61.1712	5.9665	6.25577	3.85119		0.932251	-0.101209	0.639
55.5902	57.9113	55.1515	0	0	0	67.0267	65.9612	70.5665	7.38307	6.12754	4.28195		0.928977	-0.106285	0.425042
48.048	49.1892	58.5855	0	0	0	56.264	55.8868	52.3136	25.688	24.924	19.1009		0.708178	-0.497815	0.0848782
50.06	52.025	57.4026	0	0	0	59.5369	56.5163	54.6753	20.4031	21.4587	17.9221		0.748709	-0.417523	0.290581
43.5234	46.129	41.8099	0	3.70968	0	58.1579	55	72.6172	28.3187	25.1613	15.5729		0.745547	-0.423629	0.38459
44.2	54.8084	56.2615	4.0625	0	0	69.7125	68.5482	66.7956	12.025	6.64344	6.94291		0.976995	-0.0335774	0.864562
41.7583	55.0459	50.953	0	3.38438	0	73.4283	61.1179	66.8322	14.8134	10.4518	12.2148		0.888482	-0.170586	0.380432
51.4746	60.0024	61.6029	1.06818	1.69673	1.10073	61.9254	55.6217	58.035	15.5319	12.6792	9.26131		0.911544	-0.133615	0.609675
53.4463	60.2038	54.0957	0	1.4839	2.9471	67.2881	59.1439	63.2645	9.26554	9.16837	9.6927		0.979396	-0.0300354	0.840673
53.4949	64.6092	61.9463	0	0	0	68.4442	65.3908	63.6913	8.06088	0	4.36242		1.00092	0.00132054	0.995354
59.2647	59.5997	61.8463	0	2.45468	1.80214	64.131	59.9924	60.4537	6.60428	7.95317	5.89792		0.726038	-0.461883	0.41859
54.1545	58.1892	65.9386	0	3.30621	0	55.3191	58.057	64.0614	20.5263	10.4476	0		0.87766	-0.188267	0.766116
44.8018	52.2074	56.3297	1.91176	1.33976	1.85403	74.1432	71.3098	70.1804	9.14322	5.14295	1.63591		0.725849	-0.46226	0.232861
50.1957	53.3448	50.792	0	0	3.02006	52.2776	59.1724	61.774	27.5267	17.4828	14.4139		1.03893	0.0550977	0.75983
40.2817	52.3377	47.9062	0	0	5.8794	67.9129	61.6234	65.9799	21.8054	16.039	10.2345		0.838824	-0.25356	0.376503
54.3063	64.6264	58.5189	0	3.64224	0	59.7271	51.5517	61.1617	15.9666	10.1796	10.3195		0.979325	-0.0301399	0.968711
44.7768	59.042	56.1497	0	4.21089	0	69.4604	55.3687	64.8242	15.7628	11.3784	9.02615		0.814112	-0.296702	0.212293
53.8401	58.8277	71.6992	3.74836	0	0	59.8034	62.0281	58.3008	12.6081	9.1442	0		0.755864	-0.403802	0.503518
47.2876	56.2191	61.1388	1.42678	2.24876	1.05097	73.9072	64.5717	63.1037	7.37849	6.96046	4.7065		0.858953	-0.219349	0.138644
45.2726	54.2761	56.9223	1.31106	1.51515	2.54363	74.116	65.2525	64.8281	9.30035	8.95623	5.70598		0.887624	-0.171979	0.306094
46.2222	53.5912	58.4764	0	4.35335	0	63.8765	56.1432	64.7642	19.9012	15.9122	6.75937		0.674544	-0.568017	0.917944
49.8496	60.3871	57.0802	0	2.6	2.02823	69.1319	56.9484	62.9718	11.0185	10.0645	7.91976		0.799497	-0.322836	0.872754
35.332	50.1944	81.25	0	2.76852	0	79.834	70.6574	48.75	14.834	6.37963	0		0.898127	-0.155008	0.170745
45.697	52.638	68.7397	0	0	0	71.5	68.589	50.2192	12.803	8.77301	11.0411		0.959794	-0.0592036	0.704771
52.9524	59.0626	59.1814	1.38384	2.29709	1.14841	65.814	59.5298	65.5742	9.84972	9.11051	4.096		0.822402	-0.282085	0.223417
46.063	51.9118	58.1132	0	3.67647	0	57.8346	50	54.9057	26.1024	24.4118	16.9811		0.722323	-0.469284	0.17426
46.9993	53.1942	56.4969	0	2.44259	2.85338	66.5036	60.5219	61.5189	16.497	13.8413	9.13082		0.889086	-0.169605	0.500707
37.3246	46.6751	53.5951	0	4.76612	0	69.9837	59.1656	65.7178	22.6917	19.3932	10.6871		0.660324	-0.598755	0.970565
52.4302	50.8549	53.1662	0	0	0	61.0341	53.7176	60.7124	16.5357	25.4275	16.1214		0.913289	-0.130857	0.777706
38.0272	50.7029	47.2817	0	0	2.76386	69.8639	69.8639	72.5513	22.1088	9.43311	7.40319		1.11706	0.159707	0.725235
55.4528	62.3317	60.711	2.67123	1.06732	1.62685	66.7314	64.7225	63.595	5.1446	1.87849	4.06712		0.791629	-0.337104	0.371395
62.5549	59.8684	59.1243	0	0	2.75424	49.5141	53.8816	55.7274	17.931	16.25	12.3941		0.67427	-0.568602	0.630542
38.9106	51.4671	58.1516	0	0	0	65.1491	54.973	64.8799	25.9404	23.5599	6.96858		1.01683	0.0240741	0.900962
49.0351	49.3519	55.8467	0	0	0	73.3626	77.9733	74.1533	7.60234	2.6749	0		0.734153	-0.445848	0.852324
52.5354	59.5136	50.3839	3.84813	0	0	53.8739	48.1688	59.6527	19.7426	22.3176	19.9634		0.890929	-0.166618	0.521541
50.0876	50.5457	48.5477	4.32574	4.25648	0	63.5201	53.0286	74.594	12.0665	22.1692	6.85833		0.927481	-0.10861	0.670008
40.7389	55.5117	61.0352	1.28079	3.16971	0	63.5961	53.9686	59.4158	24.3842	17.35	9.54897		0.835022	-0.260114	0.633736
46.026	57.6183	52.5697	0	4.51104	0	59.552	47.9811	60.8566	24.422	19.8896	16.5737		0.611594	-0.709353	0.19581
44.1071	52.1605	59.3885	0	4.01235	0	62.4464	54.3673	70.6115	23.4464	19.4599	0		0.819942	-0.286406	0.626841
32.8571	57.358	38.4979	0	0	0	77.9592	62.3382	80.9013	19.1837	10.3038	10.6009		0.889602	-0.168768	0.737627
48.3086	60.1628	43.139	0	0	0	64.5185	57.4419	73.1614	17.1728	12.3953	13.6996		0.773267	-0.370961	0.470952
49.866	57.8431	56.6237	0	0	7.70619	66.8509	60.1961	55.2835	13.2831	11.9608	10.3866		0.627976	-0.671218	0.721167
41.6109	60.5172	52	0	0	0	74.5188	64.0394	69.888	13.8703	5.44335	8.112		0.981308	-0.0272215	0.903903
34.6043	47.0804	62.5507	0	0	0	82.3022	78.0264	58.029	13.0935	4.89318	9.42029		0.988193	-0.0171359	0.960329
58.0199	62.9113	59.9758	0	1.43405	4.47464	65.034	61.976	56.9928	6.94605	3.67866	8.55676		0.889632	-0.168719	0.210659
50.0905	56.2439	56.199	0	4.21829	0	51.66	52.7925	62.137	28.2495	16.7453	11.6639		0.773509	-0.370511	0.669563
44.2075	49.3281	58.3934	0	4.62451	0	59.9424	52.0685	58.1803	25.8501	23.9789	13.4262		0.889029	-0.169697	0.17786
41.8417	53.4896	45.9378	0	0	0	51.9105	53.4896	70.0518	36.2478	23.0208	14.0104		0.899733	-0.152432	0.35286
45.5251	52.2152	52.1885	1.05405	2.25463	1.82601	57.973	53.0351	57.3131	25.4479	22.4951	18.6724		0.791718	-0.336941	0.35749
49.3939	56.1591	57.4172	0	2.50214	3.04636	66.0606	57.3268	57.6821	14.5455	14.012	11.8543		0.975863	-0.03525	0.875765
38.4397	53.1103	51.4908	0	0	7.07291	65.8966	55.1459	61.3928	25.6638	21.7438	10.0435		0.774436	-0.368782	0.254168
52.6349	56.0086	61.3174	0.865705	2.4976	2.08979	59.6182	55.5716	59.3041	16.8812	15.9222	7.28877		0.871983	-0.197628	0.756035
35.935	42.4081	54.5289	0	4.47212	0	61.935	56.4413	53.7386	32.1301	26.6785	21.7325		0.715466	-0.483044	0.12641
34.682	52.9167	61.0584	0	0	0	68.4452	58.125	53.892	26.8728	18.9583	15.0496		0.855739	-0.224757	0.39671
38.8312	46.6118	55.0847	0	5.77303	0	76.8182	66.2829	58.1695	14.3506	11.3322	16.7458		0.973708	-0.0384385	0.907713
49.8034	54.2215	56.9432	1.7043	1.72785	2.78658	65.6154	59.6519	62.5163	12.8769	14.3987	7.75396		0.853395	-0.228714	0.451721
52.1694	58.3533	60.2219	0.990659	2.57395	2.14666	61.5167	56.6582	55.19	15.3233	12.4146	12.4414		0.905237	-0.143633	0.487987
41.8445	51.1775	49.075	0	0	6.825	60.4159	50.0351	55.9	27.7396	28.7873	18.2		0.950585	-0.0731122	0.810968
48.4953	52.0373	54.5582	0	4.84935	0	59.0909	53.7159	58.4739	22.4138	19.3974	16.9679		0.689268	-0.536863	0.136609
40.1749	55.4789	57.1894	0	4.57746	0	57.9883	46.3239	55.6008	31.8367	23.6197	17.2098		0.895903	-0.158586	0.531865
34.2583	48.1996	50.9856	0	0	0	71.466	69.5187	79.0144	24.2757	12.2816	0		0.666083	-0.586227	0.116068
38.3817	46.2103	51.8589	0	3.40234	2.64586	65.5487	65.6055	67.8349	26.0696	14.7819	7.6604		0.765339	-0.385829	0.124518
52.1002	62.1499	60.0879	0	0	0	69.1329	59.024	69.9121	8.76686	8.82603	0		0.96193	-0.0559961	0.86187
38.5319	44.6875	46.8713	1.36842	2.85473	2.03788	62.0831	63.1334	71.4958	28.0166	19.3243	9.59504		0.929245	-0.105869	0.560513
39.5028	41.9022	58.3818	0	5.32365	0	63.0249	57.0145	58.1455	27.4724	25.7596	13.4727		0.93901	-0.090787	0.729399
51.1515	55.5578	64.9034	0	1.93356	4.44279	63.399	58.587	53.893	15.4495	13.9217	6.76077		0.736721	-0.440811	0.155102
50.1126	51.8617	66.4092	0	6.2234	0	65.8949	56.5293	57.7778	13.9925	15.3856	5.81301		0.746411	-0.421957	0.0834395
51.8709	68.3153	59.3204	0	0	0	71.457	55.8578	65.3786	6.67219	5.82689	5.30097		0.614744	-0.701942	0.280471
40.9619	53.4964	42.4597	0	0	0	63.5987	54.0576	73.9113	25.4395	22.446	13.629		0.948941	-0.075609	0.874092
37.9262	45.7955	50.4621	0	5.35511	0	62.6011	56.321	61.756	29.4728	22.5284	17.7819		0.835302	-0.259631	0.0696551
37.5823	49.2074	45.7348	1.87243	4.44781	1.55236	73.0247	65.1408	77.8567	17.5206	11.204	4.85609		0.691702	-0.531778	0.255849
44.3812	53.8527	52.7664	0	4.39614	0	53.2575	49.6135	58.6621	32.3613	22.1377	18.5714		0.833391	-0.262934	0.190262
46.6343	50.7589	54.0697	1.38042	3.0763	1.77579	62.3592	59.1391	59.9482	19.626	17.0257	14.2063		1.11425	0.156076	0.251345
44.0104	48.6735	46.1724	0	3.36735	3.04828	65.4062	59.7959	74.8621	20.5833	18.1633	5.91724		0.931118	-0.102964	0.617965
43.8275	53.9559	54.481	0	4.38392	1.66853	65.6767	54.0121	64.4922	20.4958	17.6481	9.35826		0.861239	-0.215515	0.563391
59.3478	66.2264	61.6185	0	0	0	54.3012	51.305	61.8064	16.3509	12.4686	6.57514		0.771179	-0.374862	0.233671
45.2235	54.8134	53.9567	0	2.85655	3.1623	59.3064	47.0522	57.366	25.4701	25.2778	15.515		0.935815	-0.0957045	0.861753
49.8837	54.4284	52.6392	0	3.02045	4.04194	64.3702	58.1134	59.4071	15.7461	14.4377	13.9118		0.881745	-0.181567	0.664321
46.6854	53.6805	56.3847	2.71696	2.79091	1.42832	69.5642	64.7996	68.106	11.0335	8.72902	4.08092		0.898294	-0.15474	0.670089
48.4682	57.7353	50.0456	0	5.35294	0	63.4971	52.5735	49.1572	18.0347	14.3382	30.7973		0.846509	-0.240403	0.678235
48.9318	59.6149	57.0455	2.25391	3.71645	0	69.3624	56.2777	60	9.4519	10.3909	12.9545		0.985546	-0.0210051	0.92363
47.6377	58.07	58.4713	1.5192	2.83268	2.13519	65	55.0856	62.4953	15.8431	14.0117	6.89829		0.958928	-0.0605049	0.873275
48.2474	58.4194	56.2162	0	2.82025	3.51351	68.7526	57.345	66.3385	13	11.4153	3.93179		1.17566	0.233476	0.099595
50.7763	56.1383	58.0311	0.63623	3.10088	2.41215	59.2652	51.2167	56.6893	19.3222	19.5441	12.8674		1.01929	0.0275595	0.891018
48.2821	55.6295	54.7139	0.707687	3.00844	2.27202	56.2108	50.9897	57.7915	24.7994	20.3724	15.2226		0.959456	-0.0597116	0.222911
60.0276	66.6145	64.5702	1.0765	1.63661	3.19985	57.567	52.9466	52.8692	11.3289	8.80231	9.36076		0.986971	-0.0189209	0.862351
59.8034	57.7778	58.4591	0	5.22751	0	55.0328	57.7778	60.0943	15.1638	9.21693	11.4465		0.902287	-0.148342	0.292592
54.6172	58.2748	56.688	1.12839	2.66269	2.69495	60.2592	57.0272	59.5709	13.9952	12.0353	11.0462		0.733992	-0.446165	0.085572
51.9308	55.3581	55.8009	0	5.65217	0	51.9308	48.5422	66.5163	26.1385	20.4476	7.68274		1.00272	0.00391771	0.985708
50.8255	55.3508	59.282	2.42991	2.73031	1.66904	63.3801	56.3437	64.2273	13.3645	15.5752	4.82168		0.974787	-0.0368404	0.862024
40.5714	50.1313	53.1587	1.88571	3.27253	1.90989	68.3429	61.3718	67.1645	19.2	15.2244	7.7669		1.04957	0.0697916	0.378109
52.6464	56.1623	57.5584	0	3.13596	3.34112	56.9206	52.7412	56.1916	20.433	17.9605	12.9089		0.899284	-0.153151	0.300871
52.5512	52.6682	55.7791	0.918728	2.7697	2.55347	58.0636	54.6466	51.2964	18.4664	19.9155	20.371		0.893059	-0.163173	0.558132
49.4019	53.1943	54.2786	0.663749	3.34807	1.66667	52.8392	47.1478	49.1791	27.0952	26.3098	24.8756		0.819365	-0.287422	0.379044
52.2787	61.1635	55.6779	3.64108	1.63161	1.78292	65.7642	58.3853	64.3887	8.31604	8.81954	8.15047		0.936345	-0.0948877	0.597984
48.0375	54.1958	57.1933	2.16208	2.13369	2.57426	61.7176	56.9502	58.1446	18.0829	16.7204	12.0878		0.869452	-0.201822	0.683199
46.9153	47.9108	51.125	0	3.58568	3.375	59.0591	57.3709	61.625	24.0255	21.1326	13.875		0.906946	-0.140911	0.717813
53.2304	60.3758	58.2147	1.64866	3.08283	2.36676	63.1682	57.4568	63.2726	11.9528	9.08466	6.14594		0.816935	-0.291707	0.357261
38.8612	56.8641	54.7202	0	0	0	66.1566	48.2907	64.5255	24.9822	24.8452	10.7543		0.753235	-0.408829	0.245911
50.5132	55.686	47.45	0	0	0	56.8035	48.75	71.175	22.6833	25.564	11.375		1.22631	0.294326	0.214412
41.3765	53.8069	49.5298	0	4.01544	3.24376	66.657	50.9961	58.0134	21.9665	21.1815	19.2131		0.942513	-0.085415	0.72842
47.129	43.8137	52.5427	0	6.19734	0	62.6277	60.388	65.8634	20.2433	19.6009	11.5939		0.82235	-0.282176	0.306253
58.9014	60.6042	71.7935	1.70275	2.81042	1.41304	53.3414	49.6508	49.8913	16.0545	16.9346	6.90217		0.986603	-0.0194586	0.864507
49.8022	60.0984	60.8018	0	0	0	63.8309	57.9672	58.7751	16.3669	11.9344	10.4232		0.895425	-0.159356	0.356905
42.0908	50.0784	51.25	0	6.11422	0	63.9904	50.5151	60	23.9188	23.2923	18.75		0.914143	-0.129508	0.676734
40.25	44.2553	54.7537	0	0	0	61.5	65.6915	69.1626	28.25	20.0532	6.08374		0.73733	-0.439617	0.173949
52.8897	53.4904	60.3237	3.13054	3.80892	0	56.0203	55.9745	57.2062	17.9594	16.7261	12.47		0.76698	-0.382738	0.228147
55.4412	51.9341	64.5031	0	8.125	0	69.0359	63.5726	60.3287	5.52288	6.36824	5.1682		1.13022	0.1766	0.428245
49.4694	54.356	54.5134	0	3.44984	3.32907	61.2741	55.4218	57.5512	19.2565	16.7724	14.6063		1.1202	0.163762	0.581105
43.9919	51.1198	44.9157	0	6.43229	0	63.8804	55.7465	77.0506	22.1277	16.7014	8.03371		0.749154	-0.416665	0.301138
50.497	53.7277	42.3913	1.31846	2.31767	3.84348	60.8469	55.4835	71.2739	17.3377	18.4711	12.4913		0.700807	-0.51291	0.207834
44.183	54.1093	72.5647	2.79178	2.9806	0	54.986	51.0141	42.0259	28.0392	21.8959	15.4095		1.08252	0.114399	0.389701
61.3128	62.8011	66.1607	0	0	9.28571	57.3096	60.6901	47.8795	11.3776	6.5088	6.67411		0.809221	-0.305394	0.302143
42.4937	50.7842	57.6169	0	2.80576	6.22494	72.7211	65.3741	59.4989	14.7852	11.036	6.65924		1.05296	0.0744499	0.759548
38.9681	47.8947	49.8906	2.55528	2.62546	2.96263	64.6274	65.5569	65.2963	23.8493	13.9229	11.8505		0.885067	-0.176141	0.723224
54.0019	61.6124	65.957	2.56551	1.94788	2.43136	58.9647	52.6352	54.9901	14.4678	13.8046	6.62157		0.884017	-0.177854	0.417294
42.5393	46.5955	44.481	3.74346	0	3.44309	52.0681	58.2809	65.884	31.6492	25.1236	16.1918		0.908623	-0.138246	0.814099
48.6963	56.049	55.8589	3.86868	2.21013	2.53137	67.7326	64.9779	67.5595	9.70241	6.76301	4.05019		0.744509	-0.425639	0.0624659
45.2682	50.2539	52.958	1.92098	3.83292	2.26203	66.8166	62.214	67.639	15.9942	13.6992	7.14091		0.980247	-0.0287829	0.925752
52.1512	54.5846	68.1127	0	5.20772	0	51.1434	52.0772	61.8873	26.7054	18.1306	0		0.865905	-0.20772	0.437338
42.122	52.3755	54.962	1.40407	3.95513	2.00761	59.1773	49.7388	60.8102	27.2967	23.9305	12.2202		1.03613	0.0512089	0.79309
45.3659	61.2525	54.1443	0	0	0	65.6098	49.8807	65.6701	19.0244	18.8668	10.1856		0.800189	-0.321588	0.268925
44.1347	54.0307	50.2046	0	5.98326	0	61.3078	41.1576	64.1688	24.5575	28.8285	15.6266		0.744377	-0.425894	0.221816
42.6584	45.5369	52.7884	0	4.66288	3.00719	65.384	57.8729	65.8331	21.9576	21.9274	8.37137		0.875715	-0.191466	0.483619
42.9752	42.5894	56.3508	0	6.88126	0	63.3884	60.8155	63.6895	23.6364	19.7139	9.95968		0.953015	-0.0694298	0.625845
45.6074	53.625	56.9281	0	5.63333	0	58.62	46.15	55.2288	25.7726	24.5917	17.8431		0.716251	-0.481462	0.123062
42.982	50.6806	48.9704	1.09309	2.84412	2.99176	55.7087	51.3127	57.4104	30.2162	25.1626	20.6274		0.868727	-0.203025	0.337171
51.1216	53.1432	53.8554	0	3.11773	3.9759	54.0642	49.742	47.4699	24.8142	23.9971	24.6988		0.913377	-0.130717	0.766706
39.5918	51.0127	53.7832	1.42857	3.4906	2.8042	63.2143	54.7027	60.9015	25.7653	20.794	12.5111		0.731405	-0.451258	0.524724
40.9356	47.5431	57.2466	1.751	3.01248	3.67265	67.3426	64.1503	61.2691	19.9709	15.2941	7.81166		0.957016	-0.0633844	0.838659
44.8354	50.7536	53.1976	1.25168	3.44008	2.64596	59.0545	54.7421	54.3117	24.8585	21.0642	19.8447		0.940583	-0.0883736	0.619563
51.9347	56.6464	58.4298	1.76382	2.86817	3.05785	59.7085	55.7143	59.0083	16.593	14.7711	9.50413		1.03717	0.0526516	0.75399
40.1465	47.4172	48.0933	1.16592	3.78848	3.00882	62.5321	57.866	72.2116	26.1555	20.9283	6.68626		0.776271	-0.365367	0.473316
51.2024	54.0548	53.6904	0	4.61159	3.21981	65.8041	54.2883	64.1548	12.9936	17.0454	8.93498		1.19064	0.251742	0.463979
42.9961	50.7127	53.6877	0	3.60718	3.42427	61.4591	47.8836	51.1195	25.5447	27.7965	21.7686		0.849125	-0.235951	0.248311
41.6575	43.6986	52.3333	0	5.75342	0	61.2293	60.6849	61.3333	27.1133	19.863	16.3333		0.703365	-0.507654	0.371387
47.5953	57.2286	53.4454	1.74047	3.15621	2.14139	59.1092	49.6656	58.5312	21.5551	19.9496	15.8819		0.656309	-0.607553	0.0637894
50.357	54.684	60.2419	2.13218	2.00675	3.70968	60.8924	56.0637	57.2581	16.6184	17.2455	8.79032		0.900885	-0.150585	0.452153
58.598	59.3692	59.9769	0	3.93608	3.74856	58.8287	54.8865	58.0277	12.5732	11.8082	8.24683		0.878656	-0.18663	0.485677
45.0901	47.6812	57.7209	3.86486	3.18841	1.90208	62.8919	68.2609	64.4513	18.1532	10.8696	5.92572		0.703911	-0.506536	0.164199
55.4474	64.6463	64.3997	1.86834	2.39431	2.61965	53.7599	48.8656	51.9563	18.9244	14.0938	11.0243		0.984081	-0.023151	0.920204
52.1107	53.0535	55.2301	1.84572	2.70651	4.06748	62.6006	61.173	65.2393	13.443	13.0669	5.46319		0.926637	-0.109924	0.543649
40.367	48.4128	52.3206	2.93578	2.6977	3.35202	68.0734	64.6719	65.7287	18.6239	14.2176	8.59865		0.773146	-0.371188	0.227094
37.3653	44.5269	51.2511	2.62725	2.8024	3.62736	70.4491	62.5868	69.739	19.5584	20.0838	5.38254		1.10504	0.144097	0.627112
42.8951	52.6234	58.1687	1.21618	3.42266	2.88223	61.3679	54.7015	53.4523	24.5209	19.2525	15.4967		0.744033	-0.426561	0.278423
46.632	52.6937	54.8181	1.85104	3.06824	2.89532	61.9387	54.6947	58.003	19.5783	19.5434	14.2836		0.796821	-0.327672	0.717496
41.5015	49.0045	45.6942	0	3.92617	4.79789	65.9475	60.4922	70.826	22.551	16.5772	8.6819		0.818624	-0.288728	0.0836558
50.2083	54.6046	55.3191	0	0	8.57447	56.25	54.6046	50.3404	23.5417	20.7909	15.766		0.830769	-0.26748	0.255252
55.5466	59.4459	52.2715	2.47743	2.69459	2.98695	60.5667	56.3663	65.3734	11.4092	11.4932	9.36815		1.19904	0.261878	0.142037
43.795	47.6217	49.0674	2.05364	2.77725	3.49121	59.651	58.7716	63.8574	24.5004	20.8294	13.584		0.776952	-0.364103	0.294999
58.5	63.8643	58.7826	0	3.07297	5.65217	61.4018	49.8356	50.6812	10.0982	13.2271	14.8841		0.68982	-0.535707	0.137293
39.7417	48.2022	47.7618	0	6.9382	0	60.8719	58.7008	65.6588	29.3864	16.1587	16.5794		0.771346	-0.374549	0.146372
36.4943	54.5083	56.1321	1.70975	3.00343	4.0566	73.0476	56.8217	53.7736	18.7483	15.6666	16.0377		0.734876	-0.444428	0.373025
42.188	46.4072	49.9134	1.40815	2.45509	4.20323	54.8614	54.8503	58.8453	31.5425	26.2874	17.0381		0.66818	-0.581691	0.28675
51.2621	54.8944	57.1765	0	7.65195	0	70.9709	60.2175	65.8824	7.76699	7.23608	6.94118		0.884058	-0.177787	0.168393
57.5967	56.839	65.6059	1.49425	2.75234	2.59654	52.0951	49.03	47.3435	18.814	21.3786	14.4541		0.857949	-0.221037	0.509541
35.6185	47.131	42.5944	0	3.83764	5.54202	72.8902	61.6421	73.7881	21.4913	17.3893	8.07552		0.783157	-0.352627	0.189188
43.0112	48.8469	48.2168	0	9.56262	0	63.5502	55.3082	61.1983	23.4387	16.2823	20.5849		0.904818	-0.144301	0.740904
40.5475	49.7044	48.3113	2.17646	3.3642	3.7399	68.1668	62.4191	73.9527	19.1093	14.5122	3.99606		1.00252	0.0036276	0.974791
44.4094	57.1429	52.8571	2.3622	3.08271	3.90476	72.2047	61.5789	66.6667	11.0236	8.19549	6.57143		0.778251	-0.361693	0.398545
39.4965	47.4191	50.0532	1.30361	3.39986	4.15308	62.1016	59.5871	64.6323	27.0984	19.5939	11.1614		0.949949	-0.0740781	0.444739
36.5805	49.3951	46.1702	2.20827	3.80907	2.87234	71.6248	62.4197	70.3191	19.5864	14.3762	10.6383		0.945055	-0.0815299	0.785857
43.9492	47.9914	55.0836	1.45564	3.57003	2.5038	55.6503	52.1224	58.1145	28.9449	26.3162	14.298		0.947287	-0.0781268	0.536962
43.3333	59.9816	56.5169	0	5.09804	2.97458	73.8903	53.1311	64.8898	12.7764	11.7892	5.61864		0.810427	-0.303247	0.153957
39.1457	50.6187	52.2228	1.05528	4.58978	2.4244	60.402	54.9899	67.5554	29.397	19.8016	7.79738		0.775214	-0.367334	0.410394
83.6054	93.6848	89.4989	0	0	0	42.7527	32.3587	40.5011	3.6419	3.95652	0		0.893293	-0.162795	0.267855
46.5762	50.94	58.4914	1.36708	3.82786	3.03926	59.0707	53.9581	54.592	22.9861	21.2741	13.8774		0.929577	-0.105353	0.759413
50.8664	54.3713	54.5731	0	5.08143	2.7749	54.8631	48.7818	55.0776	24.2705	21.7655	17.5744		0.780845	-0.356892	0.325953
44.0592	48.8249	54.1049	2.4815	3.80843	2.00114	62.8983	62.5609	60.6271	20.561	14.8058	13.2668		1.12898	0.175014	0.430574
55.3117	56.1708	55.7143	0	4.54075	3.7538	59.7154	56.1708	60.4559	14.9729	13.1177	10.076		0.969662	-0.0444467	0.942121
55.1362	58.4644	43.3333	0	0	0	55.1362	52.5229	62.1739	19.7276	19.0128	24.4928		0.701482	-0.511521	0.281527
52.5253	60.7299	61.2287	0	4.20229	4.43686	67.4074	58.0188	59.1581	10.0673	7.04901	5.17634		0.6313	-0.663603	0.380424
36.8737	44.788	55.3647	0	6.89046	0	59.7516	50.9894	57.8118	33.3747	27.3322	16.8235		0.802775	-0.316932	0.508002
45.2972	47.6897	53.2184	1.98941	3.7071	2.98851	61.442	62.1411	62.9885	21.2713	16.4621	10.8046		0.831299	-0.26656	0.669738
47.7374	53.6262	48.5458	0	3.77513	4.55117	55.0668	52.755	61.149	27.1958	19.8436	15.754		0.682872	-0.550313	0.0679152
45.5307	55.0377	55.0473	2.75943	4.24623	0	57.7948	51.2814	57.0132	23.9151	19.4347	17.9395		0.951413	-0.0718557	0.931684
43.893	49.3417	49.2129	0	2.73109	6.72414	63.2411	57.9599	62.8561	22.8659	19.9673	11.2069		0.767012	-0.382679	0.441356
46.5909	61.3755	58.6466	0	6.52416	0	52.9545	37.4535	57.995	30.4545	24.6468	13.3584		0.691972	-0.531214	0.142693
41.2635	38.3453	48.9709	0	8.41727	0	56.4869	53.0755	61.5922	32.2496	30.1619	19.4369		0.809541	-0.304823	0.707143
50.2116	51.7946	58.9756	0	6.0158	0	57.9497	51.0609	54.5366	21.8386	21.1287	16.4878		0.839186	-0.252938	0.639512
37.9327	46.1064	52.8125	4.75767	3.40786	0	62.8783	63.246	67.2159	24.4313	17.2398	9.97159		0.717841	-0.478264	0.220583
38.7851	46.5006	52.61	0	4.8771	6.29032	77.8926	68.9521	64.8094	13.3223	9.67012	6.29032		0.89506	-0.159945	0.415585
44.8331	48.714	55.7556	4.01731	3.45898	0	60.2596	59.3792	64.1333	20.89	18.4479	10.1111		0.794032	-0.33273	0.063308
47.9635	53.4737	51.5806	0	3.36842	7.54839	67.0776	58.4211	57.2419	14.9589	14.7368	13.629		0.740028	-0.434347	0.104827
36.0909	46.5885	50.8126	2.40606	3.60766	3.49228	66.1301	61.9522	67.3136	25.373	17.8517	8.38146		0.802105	-0.318138	0.0887368
62.7033	63.1995	68.4765	1.89568	2.20464	2.42301	43.0174	41.0797	48.3549	22.3836	23.5161	10.7455		0.799354	-0.323093	0.315894
54.384	54.2169	49.0419	0	2.53012	9.08184	56.3706	56.747	53.7126	19.2455	16.506	18.1637		0.679043	-0.558424	0.130913
39.4946	50.0798	53.6063	2.14083	3.78842	2.98851	65.4798	59.3693	62.852	22.8847	16.7625	10.5532		0.866474	-0.206771	0.549529
39.4745	40.7175	48.3794	0	4.29385	4.36975	56.7445	57.5968	71.4766	33.781	27.3918	5.77431		0.863811	-0.211212	0.605908
46.0172	56.4545	53.0371	3.92395	3.82808	2.44786	62.6813	56.8412	71.2776	17.3775	12.8763	3.2375		0.794265	-0.332307	0.252183
46.701	53.0193	49.4701	0	3.8391	5.00963	62.5773	55.0051	66.0019	20.7216	18.1365	9.5183		0.881988	-0.18117	0.303244
40.4611	48.021	52.1831	2.47262	4.25157	2.66325	66.0865	64.2096	65.9987	20.9798	13.5178	9.15493		0.947681	-0.0775271	0.703653
44.589	54.1873	57.337	2.80822	3.3365	2.64448	61.5068	54.7433	59.4406	21.0959	17.7329	10.5779		0.832302	-0.264821	0.192237
42.1885	49.5332	47.085	1.55451	3.42973	3.84615	56.9744	55.7331	63.1579	29.2825	21.3039	15.9109		0.991277	-0.0126402	0.941742
42.2448	46.4832	49.097	2.43185	4.04202	2.53813	62.186	58.1723	67.2605	23.1374	21.3025	11.1043		0.771569	-0.374132	0.0979932
47.0005	51.2446	50.8605	3.64547	2.98786	2.70978	61.7777	61.0538	63.5061	17.5764	14.7138	12.9236		0.883387	-0.178883	0.574333
44.2222	45.5195	48.2921	2.59259	2.92208	3.21947	55.6296	54.4156	64.2784	27.5556	27.1429	14.2101		0.722222	-0.469485	0.313736
36.8609	47.4364	46.9337	2.03722	3.21108	4.81769	63.7267	59.4049	74.2857	27.3751	19.9476	3.96294		0.899314	-0.153103	0.250143
40.0744	51.6919	49.4834	0	4.46261	4.32304	58.9659	46.6449	56.7399	30.9597	27.2007	19.4537		0.755113	-0.405236	0.219067
47.9532	52.4483	54.3902	2.14937	2.46552	5.2439	60.0342	59.4713	57.561	19.8632	15.6149	12.8049		0.830918	-0.267222	0.382704
40.4218	49.1467	52.6134	1.75331	3.6	3.66422	62.5454	55.7067	60.8977	25.2795	21.5467	12.8248		0.813268	-0.298198	0.583935
44.5431	49.8855	57.2707	0	4.16953	4.26954	61.7005	56.4376	55.0623	23.7563	19.5074	13.3975		0.784003	-0.351069	0.235171
43.1812	48.1242	60.4529	2.96699	2.86646	2.28456	53.3146	54.9472	51.7979	30.5372	24.0621	15.4647		0.763441	-0.389412	0.138055
39.8214	50.5263	54.7399	1.30283	4.40191	2.88105	60.4401	53.2057	61.9132	28.4357	21.866	10.4659		1.06487	0.0906809	0.53324
54.6124	57.6465	58.1949	2.73684	2.75758	3.2852	60.0861	54.4949	56.787	12.5646	15.101	11.7329		0.830409	-0.268105	0.464102
43.3875	50.6547	45.485	0	4.11827	4.8037	59.15	55.3221	67.552	27.4625	19.905	12.1594		1.14686	0.197687	0.330925
50.9442	60.4806	52.3556	4.35533	4.12065	0	63.2183	56.227	69.1489	11.4822	9.17178	8.49544		1.033	0.0468403	0.728942
37.3366	46.8502	57.4492	1.71766	4.83575	2.64013	66.3561	63.5556	64.6304	24.5897	14.7585	5.28026		0.823852	-0.279543	0.517349
43.3691	49.5594	53.51	0.787879	4.69622	2.85875	56.7989	48.243	57.7981	29.0441	27.5014	15.8331		0.759686	-0.396525	0.356303
38.6646	46.7909	50.8644	3.7481	2.87711	2.60237	59.9697	56.7851	64.9409	27.6176	23.5469	11.5924		0.985772	-0.0206736	0.895998
41.4426	46.4579	47.6842	0	4.52245	4.63158	60.0141	55.4206	62.4211	28.5433	23.599	15.2632		0.792862	-0.334858	0.473008
41.6322	48.0213	50.1547	2.77548	2.76906	3.19381	55.6887	52.3935	61.747	29.9036	26.8161	14.9045		0.981132	-0.0274807	0.928255
47.0064	46.0033	54.5009	0	6.81932	0	59.9785	57.3689	61.5789	23.015	19.8085	13.9201		0.751965	-0.411263	0.16695
41.9607	54.2174	54.5325	3.54997	4.02062	2.02597	68.3015	61.2231	62.974	16.1879	10.5389	10.4675		0.98415	-0.0230501	0.794862
46.0377	49.7391	51.0895	0	4.14493	6.57588	66.9811	60.6667	63.9883	16.9811	15.4493	8.3463		0.779007	-0.360292	0.161781
57.5192	59.6513	63.0347	0	3.89819	4.73124	58.766	57.2036	54.0817	13.7148	9.24686	8.1523		1.06015	0.0842689	0.678641
46.6333	60.4311	50.5655	0	5.84817	4.12414	70.7315	54.9485	67.0621	12.6353	8.77226	8.24828		0.921946	-0.117245	0.570933
51.669	63.4025	61.6126	0	3.59447	5.11308	54.4272	47.8264	50.236	23.9038	15.1767	13.0383		0.963289	-0.053959	0.850946
48.8457	55.1472	55.9603	0	4.11123	3.96026	55.1237	50.1854	49.245	26.0306	20.5562	20.8344		0.807392	-0.308659	0.334845
46.8506	50.8092	55.7143	2.53247	3.87023	2.95665	63.4323	58.7481	63.0135	17.1846	16.5725	8.31557		1.00013	0.000190317	0.998268
42.0758	49.9788	53.98	1.55065	4.6205	3.47316	66.0531	61.1342	64.3021	20.3205	14.2665	8.24469		0.826848	-0.274307	0.266783
45.9127	54.4762	59.7331	2.47619	2.88889	3.09819	55.9206	53.2381	51.8017	25.6905	19.3968	15.367		0.915475	-0.127408	0.57175
40.5801	48.3828	60.64	1.8674	6.01342	0	68.8785	58.7112	60.8	18.674	16.8927	8.56		0.986037	-0.020287	0.827023
50.5005	46.3968	57.8261	0	7.41163	0	53.4712	50.5473	51.087	26.0283	25.6442	21.087		0.785479	-0.348355	0.163996
39.1995	43.9738	50.2155	0	4.72996	4.46129	59.9266	59.3462	56.233	30.8739	21.95	19.0902		0.866696	-0.206403	0.477467
55.4078	54.5122	59.4852	0	5.36585	3.5939	63.7379	53.1707	55.3956	10.8544	16.9512	11.5253		0.890402	-0.167472	0.731133
40.2289	48.1938	50.8238	2.81051	4.00881	2.53402	59.5167	56.2555	64.498	27.4438	21.5419	12.1442		0.868737	-0.203008	0.0609991
50.3732	58.0247	59.3563	0	4.44444	3.89222	55.7958	45.4321	59.3563	23.831	22.0988	7.39521		1.05009	0.0705168	0.78996
45.5229	50.7529	55.3664	1.45123	4.27775	2.75244	54.5358	51.333	58.3306	28.49	23.6364	13.5505		0.753363	-0.408582	0.396119
53.8005	54.3972	53.0036	2.25062	3.3422	3.44994	55.8368	54.8582	57.2376	18.1121	17.4025	16.3088		0.77292	-0.371608	0.0935564
43.6441	48.7099	52.3171	3.55932	2.24691	3.90244	61.3559	57.7778	58.1707	21.4407	21.2654	15.6098		0.83723	-0.256304	0.414301
48.2137	56.1082	56.7206	0.99968	4.38178	3.22154	56.3153	49.418	55.0669	24.4713	20.0921	14.9909		0.919437	-0.121178	0.713558
47.7287	51.4312	56.9663	3.31674	3.02188	3.78447	65.9303	61.3856	63.0746	13.0243	14.1613	6.17467		0.777339	-0.363384	0.0845171
48.6652	55.2662	45.3222	0	4.54243	4.58959	58.6503	47.0466	57.1403	22.6846	23.1448	22.9479		0.737251	-0.439772	0.220195
49.9214	55.9456	60.6765	1.51008	2.8548	4.81481	58.3157	53.0908	57.2373	20.2528	18.1088	7.27135		0.833237	-0.263201	0.644677
47.7907	55.5952	49.3264	1.97674	4.81825	3.50247	63.8953	60.3671	72.8514	16.3372	9.21953	4.31971		0.880576	-0.183481	0.0863462
40.4609	46.4115	57.5701	1.95236	3.81302	2.99065	56.1471	53.1439	53.9252	31.4397	26.6315	15.514		0.898627	-0.154206	0.457937
38.9177	42.5455	47.9755	2.02073	3.64128	3.6948	58.2268	57.8771	59.8557	30.8348	25.9361	18.474		1.05339	0.0750433	0.818181
47.1288	49.5329	58.701	1.48075	4.58992	3.12715	60.6599	54.8878	53.7869	20.7306	20.9893	14.3849		1.04313	0.0609213	0.688872
45.7225	51.1699	50.2332	1.86306	4.00115	3.37775	55.6588	52.3877	62.012	26.7556	22.4412	14.3771		0.843148	-0.246143	0.168443
46.3031	55.122	58.5094	0	2.92683	6.58466	56.8436	48.1707	43.2706	26.8533	23.7805	21.6353		0.744204	-0.426229	0.276489
36.5651	47.176	41.1527	1.79282	4.50477	3.84563	62.1232	55.5471	71.7409	29.5189	22.7722	13.2608		0.886047	-0.174546	0.498835
39.8474	46.0207	47.9375	5.04854	0	5.6875	55.8946	64.6641	53.3542	29.2094	19.3152	23.0208		0.944957	-0.0816793	0.65425
40.265	45.8654	51.8969	1.99733	3.35484	4.545	60.3251	56.4811	61.8249	27.4126	24.2986	11.7332		0.748599	-0.417735	0.29871
44.1652	50.3642	59.6824	2.20005	4.68137	2.66923	65.3448	57.3073	59.8075	18.29	17.6472	7.84087		0.767631	-0.381515	0.233144
48.8773	50.8864	50.0387	2.29112	2.93873	4.14894	56.0052	50.1904	58.588	22.8264	25.9845	17.2244		0.747288	-0.420264	0.0934869
44.7908	50.3727	49.3395	3.19934	2.83404	4.47442	60.1477	58.692	68.6884	21.8622	18.1013	7.49767		0.845261	-0.242532	0.300556
36.5906	46.1153	49.808	0	6.01197	3.14691	65.2697	55.9467	58.8147	28.1397	21.926	18.2304		0.789037	-0.341836	0.453213
48.4084	60.6975	49.751	2.63514	3.42349	5.45216	68.7087	59.3096	66.1075	10.2477	6.5694	8.68938		0.782115	-0.354548	0.12737
45.0834	46.7477	56.2162	2.2827	6.21123	0	55.0132	52.9589	59.3081	27.6207	24.0821	14.4757		0.888606	-0.170384	0.566787
44.034	58.2907	54.2105	3.15279	3.43518	3.02632	61.2692	51.7424	61.0526	21.5441	16.5318	11.7105		0.945265	-0.0812093	0.791782
47.7551	65.7019	44.6704	0	3.65011	4.37588	49.1837	39.4492	68.7377	33.0612	21.1987	12.216		0.810184	-0.303679	0.452242
45.7817	52.8982	58.9178	0.669432	4.0708	4.07068	53.2013	46.3717	49.2291	30.3476	26.6593	17.7825		0.86588	-0.207761	0.581905
45.6627	51.756	55.2911	2.58468	4.18231	3.18143	62.0324	58.9008	59.6793	19.7202	15.1609	11.8481		0.748562	-0.417807	0.191682
39.4391	48.0496	49.2727	1.88179	4.41445	3.63636	66.0193	57.3313	62.7273	22.6598	20.2046	14.3636		0.772703	-0.372015	0.280506
46.5755	50.3876	58.1723	4.86331	3.69509	0	52.1871	57.1059	65.8193	26.3741	18.8114	6.0084		0.975173	-0.0362696	0.928278
46.1215	50.1821	57.2198	0	4.73416	4.71149	56.3084	50.8449	53.5622	27.5701	24.2389	14.5064		0.827765	-0.272706	0.353922
41.672	43.4851	45.8182	0	3.41506	7.27273	58.147	59.4221	55.8182	30.181	23.6778	21.0909		0.802853	-0.316791	0.542329
42.9022	48.8203	53.6649	0	4.22078	5.66757	70.7131	59.7944	62.5204	16.3847	17.1645	8.14714		0.799717	-0.322439	0.375468
39.9411	44.2697	47.5577	0	4.16542	6.13208	57.1212	57.6379	61.3208	32.9377	23.927	14.9895		0.758859	-0.398097	0.187923
43.7052	47.8866	52.7313	3.10448	3.10448	3.39177	54.0373	55.9194	60.8398	29.153	23.0896	13.0371		0.834025	-0.261838	0.125731
40.8279	50.1248	49.2279	3.16032	3.47143	3.34559	59.5335	55.8348	65.6572	26.4783	20.569	11.7693		0.828125	-0.27208	0.290756
44.4255	52.6131	55.3893	5.10749	5.05417	0	66.6864	61.1472	67.5591	13.7806	11.1855	7.05162		0.742128	-0.430261	0.537773
44.7081	54.2409	51.5217	0	3.56164	6.84783	61.5355	50.9018	58.0435	23.7563	21.2957	13.587		0.835471	-0.259339	0.403129
48.2565	48.231	54.6359	0	4.79115	4.19355	54.252	51.7445	54.6359	27.4916	25.2334	16.5346		0.709991	-0.494127	0.305931
42.9544	53.3713	50.6167	2.21353	3.38204	5.18742	64.0727	55.7805	65.0786	20.7593	17.4661	9.11729		0.923401	-0.11497	0.260424
48.9693	52.0363	58.0503	3.66871	5.43933	0	63.1656	56.2064	61.5933	14.1963	16.318	10.3564		0.700167	-0.514229	0.124651
43.8525	48.2324	50.9148	2.09285	3.61836	5.37099	64.4403	62.2582	64.6164	19.6144	15.891	9.09781		1.14467	0.194937	0.175624
36.8382	46.388	56.9813	1.93885	4.78478	3.15888	63.5943	58.3905	56.2523	27.6286	20.4367	13.6075		0.813074	-0.298541	0.529509
50.9041	60.8771	57.1289	1.58827	5.19186	3.55469	60.7514	53.6492	55.8594	16.7563	10.2819	13.457		0.905558	-0.143121	0.652594
38.8901	53.3708	50.8882	0	2.92135	7.26974	62.389	56.1798	56.0197	28.7209	17.5281	15.8224		1.10755	0.147377	0.617498
43.1178	51.3206	48.6809	1.74352	4.43613	4.19775	62.0419	55.4763	63.4543	23.0967	18.767	13.6671		0.820601	-0.285247	0.538866
42.5143	47.5031	51.5565	1.99358	3.96541	4.36567	59.0193	56.7013	60.2878	26.4729	21.8302	13.79		0.820074	-0.286174	0.21355
41.9742	46.4238	44.4184	2.39852	3.90728	3.78029	56.0455	54.4371	68.2553	29.5818	25.2318	13.546		0.905123	-0.143814	0.436887
42.4099	51.8928	52.0103	1.2592	4.10855	4.68144	62.9097	53.7238	59.8298	23.4212	20.2748	13.4784		0.762324	-0.391524	0.344029
44.7651	51.4494	50.2323	3.67474	4.10975	2.14105	57.8414	56.3734	64.451	23.7188	18.0674	13.1757		0.9092	-0.13733	0.469895
39.4483	45.9356	55.8603	3.76552	3.39426	3.86026	63.3862	63.6989	58.6987	23.4	16.9713	11.5808		0.842683	-0.246938	0.544194
47.2215	51.4058	48.4184	2.12475	4.04199	4.09014	58.4089	54.3423	67.0451	22.2448	20.2099	10.4464		0.820959	-0.284618	0.188465
40.0946	49.9496	56.6559	3.77168	4.98357	2.61776	73.7938	67.5203	64.6962	12.34	7.54655	6.0302		0.766884	-0.38292	0.35943
41.2511	45.2876	47.0855	1.50454	4.10237	4.34859	55.9156	53.4116	63.7724	31.3287	27.1984	14.7935		0.750877	-0.413351	0.178081
50.3209	53.7744	53.9232	2.19013	3.89513	4.07772	58.4557	53.3417	59.279	19.0333	18.9888	12.72		0.846561	-0.240314	0.110403
42.2065	47.084	50.3015	0	6.49665	4.10625	70.2155	63.2921	67.7531	17.578	13.1273	7.8392		0.921508	-0.117931	0.885725
53.2841	57.8092	63.082	1.09751	4.35976	3.62295	52.9	46.8249	51.5027	22.7184	21.0061	11.7923		0.75961	-0.396668	0.094725
40.0704	50.3521	55.9302	2.19564	3.73826	4.94715	64.6798	56.1502	56.0677	23.0542	19.7594	13.055		0.932304	-0.101128	0.682903
45.7358	51.5901	55.1818	1.68394	4.15766	4.09091	57.456	54.8108	54.9091	25.1244	19.4414	15.8182		1.00769	0.0110484	0.963231
50.0734	55.913	61.7078	1.63579	3.85916	3.54545	54.8899	42.4059	52.9286	23.4009	27.8219	11.8182		0.820576	-0.28529	0.216833
40.0884	50.2382	53.7751	2.52948	3.50979	4.6988	59.8644	54.1609	60.1707	27.5177	22.0911	11.3554		0.748603	-0.417727	0.350698
44.7304	56.3478	50.4618	1.52403	4.95652	4.78355	65.6096	54.087	63.6869	18.136	14.6087	11.0678		0.822341	-0.282192	0.640557
46.187	47.8947	50.4101	0	4.94737	4.39568	51.8943	50.4211	57.1439	31.9187	26.7368	18.0504		0.756527	-0.402537	0.524458
37.4602	45.2273	46.5988	1.99175	4.60227	3.2831	56.3819	53.125	61.9022	34.1662	27.0455	18.2159		0.851624	-0.231711	0.488011
50.2227	56.5553	53.859	2.49616	3.47439	4.83839	60.1075	54.8181	62.7718	17.1736	15.1522	8.53085		0.736497	-0.441249	0.14088
42.2131	48.6281	53.778	0	5.2	4.95516	59.3733	53.625	57.8587	28.4136	22.5469	13.4081		0.914104	-0.12957	0.791939
42.4519	52.6654	56.9524	3.35899	3.82907	3.87937	62.8202	59.1309	63.1429	21.3689	14.3747	6.0254		0.888204	-0.171037	0.502669
48.7966	49.9344	48.4606	3.27794	3.91053	4.38295	62.8023	61.5156	70.0445	15.1232	14.6394	7.11196		0.915225	-0.127802	0.883471
40.6807	47.7611	50.2419	2.67546	4.00451	4.36328	62.4274	58.4072	66.0267	24.2164	19.8272	9.36821		0.739938	-0.434524	0.25551
43.963	45.2809	52.7565	0	5.03121	5.17611	57.8732	54.3695	54.3492	28.1638	25.3184	17.7182		1.04774	0.0672834	0.674519
44.463	48.7933	60.9195	1.36576	4.40426	4.71264	56.6537	53.7419	45.1724	27.5175	23.0605	19.1954		0.890217	-0.16777	0.382798
37.8028	47.619	46.0796	2.73387	3.09524	4.78998	55.9971	54.0476	64.7605	33.4663	25.2381	14.3699		0.755886	-0.403759	0.146271
42.2222	53.6042	52.6626	2.72727	2.54327	4.2723	53.2323	48.6155	57.5453	31.8182	25.237	15.5198		0.850181	-0.234157	0.580722
56.5566	52.3858	52.5157	1.60444	5.22843	3.39623	52.6257	54.6701	54.2767	19.2132	17.7157	19.8113		0.767253	-0.382226	0.312326
43.5625	47.2482	49.7203	2.25916	4.49983	3.4965	53.3359	53.3229	66.8531	30.8425	24.929	9.93007		0.95825	-0.0615253	0.322934
45.3488	49.9491	51.9447	4.15698	6.28499	0	67.1415	63.098	68.2465	13.3527	10.6679	9.80871		0.87361	-0.194939	0.691928
44.454	55.1414	60.0161	4.85632	3.2862	3.77724	70.5287	63.6632	56.2389	10.1609	7.90917	9.96772		0.749055	-0.416857	0.513266
50.4637	49.0164	51.7383	1.65367	4.08832	7.85235	70.3611	66.5875	58.8054	7.52154	10.3078	11.604		0.766262	-0.38409	0.0942567
38.1905	47.2178	46.0809	1.52209	4.40558	5.26138	60.1224	53.7196	63.312	30.165	24.657	15.3457		0.840572	-0.250557	0.620321
41.4625	51.3273	53.9526	1.82407	4.67178	4.00791	60.4749	51.3896	60.7352	26.2385	22.6114	11.3043		0.838207	-0.254622	0.482623
43.427	51.0624	49.6139	4.26966	3.27646	4.7286	67.9775	61.6479	66.7823	14.3258	14.0132	8.87521		0.791257	-0.337781	0.609227
46.6207	54.7516	55.3414	0	4.35205	7.04819	60.6069	53.6285	58.2129	22.7724	17.2678	9.39759		0.887828	-0.171648	0.407031
43.2584	47.7351	58.0219	2.57401	4.25508	3.19988	53.3045	53.9466	57.9063	30.8631	24.0632	10.8719		0.922906	-0.115745	0.522156
45.6519	53.5541	53.3203	3.17403	2.67771	5.71289	56.2545	55.2342	54.209	24.9195	18.5339	16.7578		0.772727	-0.371969	0.473904
49.5472	41.7129	52.3786	0	5.17491	5.67961	68.1887	66.1761	56.5858	12.2642	16.9361	15.356		0.685776	-0.544191	0.407801
47.9595	51.8287	58.0602	0	4.49753	5.2782	54.4595	48.6161	46.5263	27.5811	25.0577	20.1353		0.842664	-0.24697	0.585761
47.7586	51.8579	53.4539	0	5.86066	5.13158	61.7241	53.8115	55.3783	20.5172	18.4699	16.0362		0.878292	-0.187227	0.100636
42.3964	48.1194	39.5462	0	4.26866	6.11765	56.6847	48.5075	68.8235	30.9189	29.1045	15.5126		0.944792	-0.0819319	0.864842
43.0548	48.2581	50.9063	2.41881	3.72809	4.4536	56.864	56.5082	52.3157	27.6624	21.5056	22.3244		0.773057	-0.371353	0.298048
45.1664	48.2045	58.4114	2.41963	5.98265	2.92828	66.8697	63.4553	66.7338	15.5443	12.3576	1.9265		0.846826	-0.239863	0.542297
48.9376	50.7	52.0463	1.90146	4.6	3.46975	49.5381	51.6	57.5979	29.6228	23.1	16.8861		0.865957	-0.207632	0.409487
48.6719	53.6204	44.6357	1.71875	3.90368	5.91985	60.7031	55.4618	53.0419	18.9063	17.0142	26.4026		0.866853	-0.206141	0.731611
38.8875	50.3404	46.926	3.85661	3.87234	4.47704	70.7046	56.0106	66.6582	16.5513	19.7766	11.9388		0.790323	-0.339486	0.41414
50.5246	47.3624	52.0295	0	5.18027	4.56916	47.6017	53.2827	55.5669	31.8737	24.1746	17.8345		0.933813	-0.0987945	0.685044
42.5618	52.7929	53.638	2.50742	3.96469	3.13156	52.9773	45.9069	51.0686	31.9535	27.3355	22.1618		0.760883	-0.394254	0.0732974
43.985	47.8126	60.0886	2.58324	5.86237	3.04846	71.1439	66.694	63.0693	12.2879	9.63104	3.79364		0.717512	-0.478926	0.2293
47.884	44.8704	45.6102	0	4.07913	7.71186	53.9969	62.4284	63.8983	28.1191	18.6221	12.7797		1.00047	0.000674314	0.996295
45.8248	51.8571	49.2662	2.2245	3.71429	6.26506	59.5277	54.5714	64.7864	22.423	19.8571	9.68237		0.915505	-0.127361	0.459928
48.8583	53.4383	57.7778	2.925	5.53191	3.57054	67.4917	61.9574	57.7778	10.725	9.07234	10.8739		0.762731	-0.390753	0.345346
44.771	48.2396	52.3403	3.15888	4.3079	4.20323	63.5421	58.9644	59.1455	18.528	18.4881	14.311		0.760526	-0.39493	0.292455
51.0184	56.9024	50.0962	3.8806	2.73569	4.71154	56.9535	55.4798	64.4231	18.1475	14.8822	10.7692		0.788365	-0.343064	0.149381
45.1606	50.1926	53.9205	3.78514	3.70184	2.95455	51.9478	53.6767	56.3826	29.1064	22.4288	16.7424		0.709893	-0.494326	0.200532
40.9382	48.6376	49.6288	2.17455	4.49707	5.10074	59.4691	57.0782	66.4475	27.4182	19.7871	8.82291		0.863268	-0.21212	0.31838
43.5579	45.6028	55.2977	3.48014	5.20257	4.2623	72.2971	71.2945	63.4858	10.6649	7.9002	6.95427		0.802319	-0.317752	0.699236
43.871	51.2551	52.4536	1.8894	4.41296	5.55993	59.7696	56.1943	58.3793	24.47	18.1377	13.6072		0.845173	-0.242681	0.31889
55.7687	53.2628	57.0611	0	6.31382	5.45802	65.0952	60.8717	63.3461	9.13616	9.55168	4.13486		0.87445	-0.193552	0.514655
47.2586	54.2006	52.4652	4.49344	4.6186	0	54.0763	51.2121	60.4771	24.1716	19.9687	17.0577		0.850585	-0.233473	0.112198
41.2408	42.3836	53.4109	2.00537	4.13151	5.79457	59.725	55.1342	59.3314	27.0288	28.3507	11.4632		0.736797	-0.440662	0.120155
44.2754	52.1757	59.3041	3.49896	4.47973	4.02062	62.4431	62.1014	60.9794	19.7826	11.2432	5.69588		0.709924	-0.494264	0.269096
44.7778	50.2585	50.9256	0	5.19389	6.01653	60.8472	52.7027	55.438	24.375	21.8449	17.6198		0.705467	-0.503349	0.0819528
42.8081	47.0464	56.156	1.70707	5.22738	3.95814	55.7424	56.4433	48.4872	29.7424	21.2829	21.3987		1.13101	0.177618	0.33093
42.0869	47.3737	48.8355	1.87803	4.68991	5.17915	59.1804	56.0532	60.0814	26.8547	21.8832	15.9039		0.857339	-0.222063	0.581174
45.5641	50.4196	57.4077	3.13253	4.54545	2.84099	56.8839	52.6573	52.2155	24.4195	22.3776	17.5358		0.783227	-0.352497	0.148445
42.432	44.6904	43.499	2.704	4.44128	4.22562	54.6	55.7011	62.6386	30.264	25.1673	19.6367		0.927251	-0.108968	0.661227
38.9416	46.1695	47.4744	2.25144	4.04506	6.54437	65.8756	59.0021	59.2321	22.9314	20.7833	16.7491		0.858034	-0.220893	0.855248
48.0092	55.4005	59.9831	4.95095	3.90488	2.0507	55.0606	49.5432	58.2986	21.9792	21.1514	9.66761		0.799804	-0.322282	0.329622
49.5368	55.0489	60.589	3.96842	4.37568	3.49552	62.6737	60.2714	55.5954	13.8211	10.304	10.3201		0.791204	-0.337879	0.192489
39.0836	49.1982	48.1381	0	3.50225	9.92678	64.4775	56.4529	59.0167	26.4389	20.8467	12.9184		0.678525	-0.559526	0.181179
40.3146	46.3291	47.4068	0	5.82278	6.32091	59.5955	56.3291	60.47	30.0899	21.519	15.8023		0.997241	-0.00398535	0.995012
43.1808	48.8947	48.2492	3.81455	3.74542	5.11475	65.2289	58.1561	65.2131	17.7758	19.2038	11.423		0.734237	-0.445682	0.0772281
41.2787	46.8041	47.4855	1.24521	5.71653	4.15215	60.0192	50.2238	64.4715	27.4569	27.2556	13.8908		0.665772	-0.5869	0.0723964
41.803	48.954	46.4785	0	7.94142	4.71774	68.8662	59.1799	66.7473	19.3309	13.9247	12.0565		1.10417	0.142958	0.67997
41.4113	46.8905	52.972	4.54301	5.17413	0	53.4677	50.7711	59.0467	30.578	27.1642	17.9813		0.777907	-0.36233	0.0857358
40.9343	55.4752	55.0093	4.49827	6.69307	2.75047	68.6736	54.4455	68.2763	15.8939	13.3861	3.96391		0.742155	-0.430208	0.224195
41.5479	47.3922	45.0743	1.78541	4.70463	4.81177	54.4921	51.4396	62.3474	32.1745	26.4635	17.7665		0.897796	-0.155541	0.512675
44.2665	49.3382	56.7139	0	6.04964	5.33994	60.7133	57.001	60.2125	25.0202	17.6112	7.73371		0.791845	-0.336709	0.414752
44.1594	49.8686	51.176	1.80243	5.1918	4.1201	56.2507	51.6448	58.7656	27.7874	23.2948	15.9383		0.638798	-0.646568	0.0698805
47.6416	54.6354	52.5843	3.75723	3.85661	4.74719	61.7688	57.0457	62.9916	16.8324	14.4623	9.67697		0.790493	-0.339175	0.129197
42.2807	44.618	43.9978	3.85965	5.03991	3.13253	53.6842	61.6648	61.6539	30.1754	18.6773	21.2158		0.961497	-0.0566452	0.902834
39.152	46.1798	50.7388	5.92982	3.48315	3.58955	61.1228	62.7528	67.8134	23.7953	17.5843	7.85821		0.778787	-0.360699	0.158377
37.2635	45.3997	47.6586	2.65306	4.28471	5.57836	64.6382	57.5245	64.7575	25.4453	22.791	12.0056		0.874001	-0.194293	0.3101
59.3508	56.9937	60.9922	2.17801	5.08873	3.22466	52.4084	51.4301	52.6081	16.0628	16.4875	13.1751		0.939949	-0.089345	0.530859
42.067	48.8109	51.6438	3.52285	3.83427	3.78425	58.1615	49.6021	58.9897	26.2487	27.7528	15.5822		0.855949	-0.224403	0.744429
38.3774	46.9072	49.7719	2.69478	4.46735	4.40221	59.1923	56.1397	58.217	29.7355	22.4857	17.6088		0.835832	-0.258716	0.311385
58.3198	59.2965	56.9168	1.88486	3.54009	8.08325	64.1962	62.9841	61.1254	5.59915	4.17927	3.87461		0.740047	-0.434312	0.433623
37.7545	55.5984	55.8276	3.50299	4.09246	4.26392	62.8315	56.7045	53.2494	25.911	13.6047	16.659		0.756313	-0.402944	0.206151
39.7027	50.3178	52	0	5.31215	6.91935	67.9865	54.4495	55.1452	22.3108	19.9205	15.9355		0.769038	-0.378874	0.443325
35.7676	49.6661	49.4643	5.71343	2.98851	2.85714	56.3516	57.2085	56.7857	32.1674	20.1368	20.8929		0.823385	-0.280361	0.179257
35.4228	41.3292	50.78	2.44295	6.05972	3.37984	63.1096	59.2717	62.2384	29.0246	23.3394	13.6018		0.763424	-0.389443	0.178377
53.5041	58.731	61.6788	1.93388	5.562	4.17518	61.6694	55.1487	55.2263	12.8926	10.5584	8.91971		0.773529	-0.370472	0.567497
42.066	47.8486	44.0099	2.45283	4.38531	5.44782	61.0755	55.8396	66.8694	24.4057	21.9265	13.673		0.836149	-0.258169	0.286381
34.6975	44.6252	45.4127	2.7758	6.20102	3.49328	69.395	56.6951	65.8733	23.1317	22.4787	15.2207		0.827957	-0.272372	0.242867
54.1133	62.0455	67.6263	4.80296	4.51872	0	60.197	51.6176	46.9444	10.8867	11.8182	15.4293		0.72361	-0.466716	0.226598
42.1841	50.2136	45.9398	3.44774	4.25774	4.64286	57.6989	54.2862	68.4211	26.6693	21.2424	10.9962		0.763072	-0.390109	0.164257
44.3766	49.2522	47.1783	3.12984	5.0618	4.72937	60.6965	61.7058	69.3256	21.7971	13.9802	8.76664		0.753086	-0.409113	0.658722
42.7424	50.8962	57.7593	0	10.5778	0	65	49.3632	57.5928	22.2576	19.1627	14.6479		0.731947	-0.450189	0.510871
39.2203	51.6344	43.7957	3.30508	3.80785	4.85518	63.4576	57.1178	53.3079	24.0169	17.44	28.0412		0.910744	-0.134882	0.537403
30.0228	48.765	46.0443	3.84528	4.07373	5.75553	72.7645	60.3871	66.9394	23.3675	16.7742	11.2608		0.762652	-0.390902	0.277528
39.4681	46.3486	48.75	2.34043	5.08284	4.11815	56.0638	53.6713	61.661	32.1277	24.8973	15.4709		0.791612	-0.337135	0.104599
46.381	51.8794	61.9872	3.18337	3.31787	5.44872	55.746	55.4988	48.8462	24.6896	19.3039	13.7179		0.933873	-0.0987015	0.474513
39.5191	49.4195	44.0303	2.77223	3.603	5.71902	60.9301	53.6067	58.3586	26.7786	23.3708	21.8921		0.869097	-0.202411	0.220512
43.3333	51.2236	51.5572	3.86905	3.78733	4.00649	53.1718	53.496	61.2571	29.6259	21.4931	13.1792		0.983986	-0.0232906	0.907468
43.7905	50.4372	55.4082	1.86134	4.66823	4.59184	56.624	47.3927	54.7959	27.7242	27.502	15.2041		0.671366	-0.574828	0.0969563
44.2745	49.4393	57.839	3.27353	3.83471	5.71504	61.8697	57.5207	51.0222	20.5823	19.2053	15.4237		0.72622	-0.461521	0.445086
37.0667	48.2258	56.01	0	6.39516	4.78607	59.6	51.8952	59.3731	33.3333	23.4839	9.83085		0.858679	-0.219809	0.178739
45.2731	45.5716	56.2411	3.4915	4.38705	6.30024	66.8039	69.8347	54.3972	14.4315	10.2066	13.0615		0.788953	-0.341988	0.222174
41.8985	52.7141	50.5	4.87859	3.8503	5.08333	67.7263	64.0549	62.75	15.4967	9.38072	11.6667		0.695431	-0.52402	0.236177
41.9305	53.586	44.2	3.27338	3.84473	6.71667	61.8825	57.3105	69.55	22.9137	15.2588	9.53333		0.777829	-0.362476	0.593571
41.8896	43.6483	49.7315	2.3272	5.07951	3.96583	54.4953	54.6343	53.7767	31.2879	26.6379	22.5259		0.853216	-0.229016	0.520534
42.1102	48.2999	47.5419	2.45821	5.06417	5.22438	58.9614	57.5501	66.1319	26.4703	19.0858	11.1018		0.952703	-0.069902	0.840115
39.6283	53.8217	50.3104	3.02045	6.69948	3.40446	66.8123	56.8327	67.5849	20.539	12.6462	8.70029		0.802641	-0.317174	0.0829429
40.7827	45.8295	48.1109	2.52264	4.79263	4.35848	56.1708	51.5207	58.588	30.5239	27.8571	18.9426		0.949283	-0.0750893	0.763968
41.7212	47.1671	50.0754	3.86905	4.09882	3.74229	56.5526	51.5718	57.7382	27.8571	27.1624	18.4441		1.00304	0.00437844	0.983907
40.3128	49.4741	56.6358	4.76318	3.89335	4.15475	59.1332	56.3112	62.5399	25.7909	20.3214	6.66947		1.02041	0.0291463	0.949925
42.1322	44.3155	44.1433	4.43497	6.71804	0	55.4371	59.5195	68.0374	27.9957	19.447	17.8193		0.725094	-0.46376	0.114967
43.556	44.981	44.8656	2.80576	4.94297	4.96464	58.1192	55.7319	62.1499	25.519	24.3441	18.0198		0.987172	-0.0186261	0.977253
37.433	46.1117	54.7812	0	2.9576	10.1135	59.1964	66.2771	57.9417	33.3705	14.6536	7.1637		0.758199	-0.399352	0.28429
38.6386	42.6618	55.1003	3.3534	3.96401	6.83469	63.9754	59.5576	51.3659	24.0327	23.8165	16.6992		0.758257	-0.399241	0.279627
47.8528	47.1918	57.7778	0	4.89726	7.07483	57.4233	53.6473	53.0612	24.7239	24.2637	12.0862		0.758432	-0.398908	0.0551112
40.9623	47.0466	56.9629	2.53459	4.97504	3.87606	52.2862	49.1015	58.4449	34.217	28.8769	10.7162		0.89485	-0.160283	0.347703
39.738	52.9511	53.3929	4.70368	5.77648	3.16195	66.2165	61.7908	66.561	19.3419	9.4816	6.88424		0.851824	-0.231373	0.377542
39.754	46.9254	51.3797	3.42707	3.91861	5.52905	58.9455	53.4891	62.5726	27.8735	25.6669	10.5187		1.0488	0.0687405	0.678705
46.4286	52.208	53.8964	0	5.616	6.73704	57.3651	49.712	55.8925	26.2063	22.464	13.4741		0.764126	-0.388118	0.104721
44.3182	47.3606	50.6675	0	3.02045	9.76162	49.8244	54.8513	59.1895	35.8574	24.7677	10.3814		0.833746	-0.26232	0.18973
44.6421	50.0324	58.7653	2.76286	4.77838	3.84694	54.821	49.3297	52.5306	27.774	25.8595	14.8571		0.66688	-0.584501	0.0556823
39.4253	48.3551	49.0839	3.44828	6.39875	4.67466	70.9195	63.4206	73.125	16.2069	11.8255	3.11644		0.961709	-0.0563274	0.952536
43.638	45.3257	50.678	0	5.64496	6.73258	64.4288	65.083	65.4896	21.9332	13.9464	7.09981		0.751092	-0.412939	0.271266
51.5042	42.3621	47.3904	0	10.7586	0	50.4025	53.7931	59.0438	28.0932	23.0862	23.5657		0.93789	-0.0925092	0.860767
40.9589	49.3716	48.1897	2.37443	5.06148	5.72797	62.9224	54.4331	58.6494	23.7443	21.1339	17.433		0.764278	-0.38783	0.599633
34.7286	41.9697	60.74	4.82857	3.78788	6.04651	64.0714	62.1212	63.2135	26.3714	22.1212	0		0.729104	-0.455803	0.18477
45.5042	48.9312	47.4948	5.1594	3.98699	4.74948	60.9824	59.5632	64.5929	18.3539	17.5186	13.1628		0.759367	-0.39713	0.089503
52.4176	55.6507	49.3199	6.04396	3.38356	4.69713	61.0989	60.726	65.2072	10.4396	10.2397	10.7758		0.955687	-0.0653901	0.905189
42.7487	45.1884	64.2673	0	6.45548	5.44283	64.4519	50.3082	46.0548	22.7993	28.0479	14.2351		0.754936	-0.405574	0.206626
39.0573	48.5376	50.0108	4.00881	4.35458	4.34267	54.4053	53.1046	65	32.5286	24.0033	10.6466		0.788432	-0.342941	0.106329
44.2222	53.7131	49.9323	3.03704	4.64286	3.95939	51.7778	47.149	57.8511	30.963	24.4951	18.2572		1.03632	0.0514762	0.8518
46.6939	51.8508	61.0023	0	9.13917	0	54.1224	49.4261	55.9681	29.1837	19.5839	13.0296		0.72888	-0.456246	0.0941438
57.4226	53.9126	62.2814	4.97268	4.29638	0	55.765	59.0405	41.0266	11.8397	12.7505	26.692		0.901734	-0.149226	0.475016
41.8215	45.5967	45.4631	1.88491	7.86446	2.64178	63.9103	56.5124	65.3072	22.3833	20.0264	16.5879		0.699913	-0.514753	0.408958
53.9265	63.3933	63.3262	4.69284	11.2472	0	67.0171	47.9101	60.5365	4.36352	7.44944	6.13734		0.700085	-0.514397	0.317796
39.1054	45.2511	51.4302	3.42501	4.84833	5.04806	62.4783	58.7618	54.7789	24.9913	21.1387	18.7428		0.835194	-0.259817	0.210081
38.4091	50.4887	47.1599	3.04144	5.21605	5.17104	61.1765	56.1728	65.7757	27.373	18.1224	11.8934		0.778971	-0.360358	0.225804
40.3788	43.1535	50.0602	3.65801	3.45228	6.10108	57.8247	54.4813	59.29	28.1385	28.9129	14.5487		0.858749	-0.219691	0.35727
37.6693	43.1853	46.388	2.21102	6.79895	3.08172	54.6205	52.3075	61.7561	35.4992	27.7083	18.7742		0.706414	-0.501413	0.0893663
45.5138	57.092	49.6783	2.57973	2.79674	7.0847	60.0709	51.0163	58.2994	21.8356	19.095	14.9376		0.805648	-0.311779	0.253701
47.3237	49.8346	59.1193	2.19044	6.48868	4.3715	63.5227	59.6808	59.6397	16.9632	13.9959	6.8695		0.882953	-0.179591	0.544727
53.7089	55.2832	58.8739	0	5.55246	7.16034	57.615	49.3686	52.1909	18.6761	19.7957	11.7748		0.830691	-0.267616	0.249501
41.4824	48.7146	48.8462	4.24623	3.82353	5.96154	59.9372	58.4858	64.4231	24.3342	18.976	10.7692		0.989274	-0.015558	0.982639
43.7511	47.4182	44.5377	2.90535	4.65179	4.79423	52.5241	48.6687	64.7568	30.8195	29.2613	15.9113		0.823765	-0.279696	0.395054
39.7906	44.4388	50.4297	5.44367	4.09014	5.8885	69.2124	66.216	65.0755	15.5533	15.2551	8.60627		0.924331	-0.113519	0.812583
46.9013	46.2338	68.2042	3.4318	3.8961	5.18779	56.6248	56.7532	35.8568	23.0421	23.1169	20.7512		0.931955	-0.101668	0.749327
43.8719	47.0097	49.9188	2.98279	5.60501	5.27842	63.26	59.3046	66.0557	19.8853	18.0807	8.7471		0.800924	-0.320263	0.223947
47.9323	48.5226	52.2843	2.76774	4.60964	4.89672	50.9516	52.4044	54.7327	28.3484	24.4635	18.0863		0.75137	-0.412405	0.275409
36.447	49.0311	65.5118	4.36693	7.04729	0	63.9922	63.5755	53.9108	25.1938	10.346	10.5774		0.867689	-0.204749	0.496167
42.7422	44.8063	44.6454	2.03956	6.80489	4.97211	60.6548	57.9742	62.8765	24.5634	20.4147	17.506		0.751328	-0.412485	0.274954
39.8789	45.4663	48.5237	3.14834	5.61313	5.06964	64.1473	56.5803	62.8273	22.8254	22.3402	13.5794		0.71198	-0.490092	0.206479
43.2793	49.0566	51.5299	5.18703	3.67925	5.96662	60.4613	61.7296	67.8025	21.0723	15.5346	4.70097		0.751346	-0.41245	0.264705
49.6092	51.3695	60.5479	0	5.19258	7.12329	57.3793	58.2311	50.7534	23.0115	15.2068	11.5753		0.867393	-0.205243	0.812715
41.4381	45.7653	55.7517	2.40919	6.5	4.88591	67.6501	61.4184	61.2483	18.5026	16.3163	8.11409		0.817448	-0.290801	0.144538
38.4566	42.6509	50.7606	3.48339	5.68679	3.42799	55.3162	52.6597	59.858	32.7438	29.0026	15.9533		0.883489	-0.178716	0.588827
51.1417	51.2481	55.7518	0	7.32116	4.59132	49.1747	49.2694	54.0464	29.6836	22.1613	15.6105		0.813924	-0.297034	0.381828
39.4041	42.9776	44.881	3.92919	5.23881	4.08009	56.9171	56.4627	61.6234	29.7496	25.3209	19.4156		0.877099	-0.189188	0.390211
43.871	51.1965	49.0539	4.08602	4.32647	3.86139	52.3656	50.1664	58.6359	29.6774	24.3106	18.4488		0.739217	-0.43593	0.359308
40.748	43.2219	46.373	5.20926	5.01285	3.44739	57.7649	54.6958	63.9435	26.2778	27.0694	16.2361		0.978182	-0.0318254	0.830464
39.7332	46.9287	43.5788	3.76524	5.48763	5.03305	60.5412	56.2009	66.9641	25.9604	21.3828	14.424		0.898889	-0.153785	0.427895
41.0983	39.1365	55.4228	4.02306	5.33397	5.10026	62.6335	64.876	57.1229	22.2451	20.6536	12.354		0.877804	-0.18803	0.550188
39.3689	48.1321	54.1618	3.15534	4.9433	5.05197	58.932	52.0781	58.0976	28.5437	24.8466	12.6887		0.864508	-0.210049	0.0734572
40.416	48.2216	52.4629	5.80182	4.83079	2.95747	62.1483	57.7107	60.178	21.6339	19.2369	14.4016		0.927654	-0.108341	0.765662
42.8362	48.2411	49.0435	1.95599	5.28472	5.5396	56.6993	49.845	57.9852	28.5086	26.6292	17.4317		0.939992	-0.0892792	0.497171
42.4784	47.51	44.5936	5.8508	4.89458	4.16853	60.0308	58.996	75.5183	21.64	18.5994	5.71961		0.832107	-0.26516	0.511061
40.7677	45.5363	48.087	2.11451	6.20583	4.71442	57.3455	52.3869	56.3373	29.7723	25.871	20.8613		0.892265	-0.164456	0.768393
40.8505	51.4304	52.9204	0	6.36598	5.75221	60.0537	52.268	55.0121	29.0958	19.9356	16.3154		0.83717	-0.256407	0.781083
38.1607	50.0125	48.0096	2.24474	6.10902	4.26059	58.461	48.4649	59.4404	31.1336	25.4135	18.2894		0.820644	-0.285171	0.182315
48.3278	57.9902	66.5773	4.07062	7.92017	3.15453	68.7675	56.2605	56.0068	8.83411	7.82913	4.26139		0.873709	-0.194775	0.222308
39.2973	51.6632	54.408	5.51032	5.05181	3.74836	62.4261	54.9637	61.0529	22.7663	18.3212	10.7907		0.83153	-0.26616	0.382225
48.4278	49.1519	57.7167	0	5.66549	8.52008	55.6091	57.1143	50.5708	25.9632	18.0683	13.1924		0.750212	-0.414629	0.0942466
43.3333	52.9499	48.5193	4.16081	4.13396	4.08722	53.0757	48.9919	55.2434	29.4301	23.9242	22.1501		0.980817	-0.0279444	0.90798
38.2174	46.7262	52.9092	3.03916	3.48397	7.83482	59.3396	54.7189	56.3914	29.4039	25.0709	12.8646		0.74379	-0.427033	0.267139
40.1357	45.6265	48.3641	3.52841	4.6537	6.51715	59.983	56.3502	61.5699	26.3528	23.3696	13.5488		0.838036	-0.254915	0.660651
52.5282	41.9133	49.4654	0	7.14588	6.33648	51.2077	57.3044	56.6195	26.2641	23.6364	17.5786		0.789555	-0.340888	0.0647151
41.8644	50.2423	53.3684	5.0077	8.29082	0	66.9029	61.1862	65.1368	16.225	10.2806	11.4947		0.800452	-0.321114	0.240079
44.8166	42.7071	44.2948	3.97311	5.38536	5.35658	59.4377	61.2428	64.691	21.7726	20.6647	15.6577		0.734272	-0.445613	0.357138
38.7126	45.5323	50.2719	5.07152	4.65672	4.51662	60.3511	59.3731	58.5196	25.8648	20.4378	16.6918		0.834919	-0.260291	0.390678
37.4609	52.725	58.2329	3.19434	5.43726	4.63014	65.1452	53.3016	42.9178	24.1996	18.5361	24.2192		0.762836	-0.390555	0.544261
43.0758	48.2515	51.3158	3.47697	4.78528	5.67175	57.4666	57.6626	59.8684	25.9807	19.3006	13.144		0.806825	-0.309671	0.110085
42.2383	46.8793	58.8158	3.05054	4.41748	6.05263	53.2671	57.337	54.2105	31.444	21.3662	10.9211		0.896257	-0.158016	0.696727
41.0786	54.2431	58.1022	2.81843	7.61801	4.32998	69.9675	53.7493	61.9287	16.1355	14.3896	5.63904		0.745854	-0.423034	0.448193
42.8451	55.8199	49.2316	3.78404	5.79147	3.99561	58.2254	45.0995	66.6411	25.1455	23.2891	10.1317		0.8762	-0.190669	0.524456
40.6336	50.2885	41.8626	4.80465	5.86114	3.98179	56.1457	47.9441	74.1474	28.4161	25.9062	10.0083		0.778489	-0.361252	0.57666
43.1139	53.3116	55.7024	5.26582	3.85757	3.50225	54.3038	46.7537	54.9519	27.3165	26.0772	15.8435		0.754626	-0.406165	0.138733
44.8359	49.4222	51.7424	2.41486	5.03611	6.11891	57.0712	47.459	57.4319	25.678	28.0827	14.7069		0.719503	-0.474927	0.229145
42.2383	49.9513	51.4548	3.2852	4.85784	5.28178	56.6697	49.74	57.7588	27.8069	25.4509	15.5046		0.850556	-0.233522	0.519801
61.7779	66.932	67.0686	3.53194	5.50126	3.26311	50.9962	47.3501	51.1026	13.694	10.2166	8.56567		0.783603	-0.351804	0.502062
49.2179	54.7581	58.0019	7.2067	5.25078	2.45878	65.1397	58.2779	63.3608	8.43575	11.7133	6.17847		0.836471	-0.257613	0.590682
47.8511	49.7583	63.2229	4.42553	5.51927	3.41746	54.0468	59.0137	56.4564	23.6766	15.7087	6.90326		0.944018	-0.0831131	0.805914
46.9753	49.2105	59.7948	3.02469	7.43421	3.18819	57.284	54.6711	53.6136	22.716	18.6842	13.4034		0.856728	-0.223091	0.0746471
45.1361	51.6834	56.2846	2.00308	8.93983	5.06367	65.9682	53.5458	59.4981	16.8927	15.8309	9.15356		0.67204	-0.573382	0.766471
49.4	55.2288	58.7671	5.2	5.52288	4.70646	65.6	60.7516	60.0391	9.8	8.49673	6.48728		0.923077	-0.115477	0.680903
37.6831	48.9631	63.3959	3.84935	4.2352	7.31491	60.9818	58.1565	46.1994	27.4857	18.6452	13.0898		0.761165	-0.393719	0.377971
42.5579	49.7517	48.5735	3.14737	7.43681	3.20829	59.1158	48.3681	66.0267	25.1789	24.4435	12.1915		0.772573	-0.372257	0.102467
42.3677	46.2555	53.0363	4.10399	4.15262	5.18171	53.9554	52.0231	55.0176	29.5729	27.5688	16.7644		0.862113	-0.21405	0.383944
44.0239	48.7086	49.6119	3.6255	5.41206	5.04528	56.7131	56.2192	58.3571	25.6375	19.6602	16.9858		0.731785	-0.450509	0.281208
41.1266	48.2962	46.7143	2.53924	5.86742	6.21429	64.8866	56.8406	61.6786	21.4475	18.9958	15.3929		0.764087	-0.388192	0.111918
50.4188	56.575	60.2145	6.15441	3.13489	4.69039	58.7036	57.1628	52.2916	14.7232	13.1274	12.8035		0.861021	-0.21588	0.558586
37.4373	45.2634	51.7714	4.25575	3.07126	8.90075	62.3734	57.6491	60.0188	25.9335	24.0163	9.30905		0.788152	-0.343454	0.447305
39.8478	52.189	59.5345	4.02717	3.30775	9.27177	66.0598	58.2795	52.8979	20.0652	16.2237	8.2958		0.786652	-0.346202	0.260685
38.9544	45.2853	49.1636	4.92632	3.98198	5.29455	56.2877	53.5616	59.6582	29.8316	27.1712	15.8836		0.996394	-0.00521143	0.993002
40.9472	46.277	50.7599	3.65345	5.00939	5.80027	56.4458	52.8873	64.3392	28.9536	25.8263	9.10068		0.850054	-0.234374	0.639638
37.9538	52.6141	51.0637	5.89897	6.21041	3.9196	72.4572	60.2899	66.9598	13.6901	10.8857	8.05695		0.907556	-0.139942	0.647157
41.7284	44.7169	50.8662	3.05703	2.93316	8.35003	53.2687	54.6786	56.0754	31.9459	27.6713	14.7083		0.753514	-0.408294	0.0661716
44.476	46.1203	49.9481	1.84584	8.361	3.50987	64.3408	61.8983	53.3229	19.3374	13.6203	23.2191		0.849352	-0.235565	0.578306
37.0965	47.0706	51.3925	3.35275	5.21933	5.46729	54.1847	53.1599	60.9907	35.3661	24.5502	12.1495		0.857843	-0.221214	0.632128
41.3484	52.5456	53.5923	2.85161	5.31198	5.82267	58.0387	51.9713	53.9488	27.7613	20.1712	16.6362		0.819425	-0.287315	0.289983
41.8558	53.2883	47.9101	3.70598	5.48321	7.69288	69.469	61.6994	64.1723	14.9693	9.52907	10.2247		0.905426	-0.143331	0.591327
44.0345	52.3901	45.8703	3.78641	4.45874	5.96519	53.8511	50.9968	60.0633	28.3279	22.1543	18.1013		0.710512	-0.49307	0.0620163
50.524	51.4444	65.8904	3.21689	9.10096	0	59.8908	57.3839	57.9756	16.3683	12.0707	6.13394		0.831927	-0.265471	0.238265
37.5809	48.6957	55.623	7.18329	4.26087	4.70299	64.2116	55.2174	65.7838	21.0243	21.8261	3.89013		0.803991	-0.314749	0.387332
35.3947	50.9475	50.9459	6.18421	4.4789	5	59.0789	56.5461	68.2432	29.3421	18.0276	5.81081		0.76125	-0.393558	0.228339
40.3448	48.4631	45.0142	5.59317	5.39979	5.01183	59.7564	55.7191	70.4115	24.3056	20.418	9.56244		0.876498	-0.190177	0.259553
44.9359	49.445	49.6996	3.17924	5.06007	6.63374	56.4509	53.5368	61.3086	25.4339	21.9582	12.358		1.05957	0.0834745	0.525075
37.8203	51.9132	55.7808	6.82384	3.54283	6.61175	60.8363	64.9277	62.765	24.5196	9.61624	4.84241		0.852451	-0.23031	0.385401
43.0846	44.8977	52.1622	3.91679	3.75451	7.56757	56.1406	57.7256	48.6486	26.858	23.6221	21.6216		0.868421	-0.203533	0.229453
44.6219	50.538	53.0535	3.2831	5.7615	4.10343	49.3876	49.3724	59.9799	32.7074	24.3282	12.8632		0.796641	-0.327998	0.329771
44.2	50.5375	49.4458	5.0375	5.0375	4.42065	52.975	53.95	61.398	27.7875	20.475	14.7355		0.745862	-0.42302	0.474623
33.3166	49.2599	56.7436	6.01005	4.31024	11.1085	74.603	67.1166	51.0393	16.0704	9.3132	11.1085		0.943755	-0.0835164	0.849421
45.4428	47.4485	54.7746	6.63343	3.56979	2.75069	50.8563	51.8364	56.0902	27.0674	27.1453	16.3845		0.877653	-0.188278	0.769337
38.467	45.561	49.5607	5.32977	3.60304	6.58228	61.4661	54.8011	55.2718	24.7371	26.0349	18.5853		0.737102	-0.440064	0.130682
40.9553	47.5637	53.0967	3.43496	6.51104	5.61728	62.3577	60.9168	60.0514	23.252	15.0085	11.2346		0.693957	-0.527082	0.321758
42.9043	48.4175	49.1892	0	8.15825	5.27027	59.4224	49.8363	54.7104	27.6733	23.588	20.8301		0.88203	-0.1811	0.38395
39.927	47.218	48.0275	4.69983	6.61654	5.01351	57.3035	58.3459	68.8479	28.0697	17.8195	8.11103		0.74553	-0.423661	0.286816
37.8301	47.7705	47.9807	3.0614	4.90922	7.78744	59.9159	54.8511	61.0435	29.1926	22.4691	13.1884		1.00985	0.0141379	0.934413
40.3433	48.0435	55.7749	3.67553	5.97061	4.5242	56.4456	51.3472	57.1887	29.5355	24.6387	12.5122		0.799087	-0.323576	0.219554
44.2884	46.4261	59.425	2.84059	8.00989	4.23575	62.8387	62.0462	61.3872	20.0323	13.5178	4.95208		0.797844	-0.325822	0.339562
40.3522	43.6871	51.1134	2.87469	7.16327	4.79471	55.045	50.585	66.8546	31.7281	28.5646	7.2373		0.833333	-0.263034	0.378299
55.0319	49.896	56.4538	4.46486	4.93671	4.88355	52.6957	56.9485	50.0075	17.8075	18.2188	18.6551		0.888754	-0.170144	0.448497
44.4536	49.0007	60.5726	3.89542	5.63556	6.11212	62.8613	60.3196	56.0277	18.7897	15.0441	7.28752		0.686064	-0.543584	0.0877381
41.5464	52.3957	48.9533	5.23319	3.16522	6.07637	54.5017	47.9304	57.0836	28.7187	26.5087	17.8868		0.813273	-0.298189	0.561125
39.0747	40.2008	49.3658	3.81621	6.26506	4.6249	51.9336	57.6535	59.621	35.1755	25.8807	16.3882		1.19624	0.258509	0.0918027
39.9342	46.3788	52.9848	3.47808	5.45303	5.54601	56.6053	48.4367	60.4909	29.9825	29.7314	10.9783		0.792905	-0.33478	0.187469
40.8763	47.0855	52.1378	3.48454	3.98099	8.26855	55.0825	54.4984	48.6926	30.5567	24.4351	20.9011		0.788186	-0.343393	0.455459
46.6176	46.273	53.8909	6.17647	5.66164	4.37273	60	62.2781	56.9636	17.2059	15.7873	14.7727		0.870548	-0.200004	0.231233
43.9073	52.3315	49.9086	5.45254	4.73588	4.51554	53.6645	47.5956	61.0786	26.9757	25.337	14.4973		0.869439	-0.201843	0.568696
37.4427	47.125	45.3593	4.41801	6.31944	5.62771	62.9567	58.0486	63.7056	25.1827	18.5069	15.3074		0.834586	-0.260867	0.0751435
40.8258	46.5586	49.6353	3.19373	5.41268	6.36471	53.5045	50.7338	61.9529	32.476	27.2949	12.0471		0.911203	-0.134155	0.506783
48.7743	39.2794	53.1447	5.44096	8.0531	0	53.438	60.1517	57.5052	22.3468	22.5158	19.3501		0.926413	-0.110272	0.53028
42.1663	53.2594	53.253	4.41452	6.9376	6.14458	69.8712	62.9721	66.3855	13.548	6.83087	4.21687		0.741775	-0.430947	0.0855649
47.9694	46.6766	53.4247	2.74381	6.71217	5.43619	56.9578	56.6291	54.6431	22.329	19.9822	16.496		0.770694	-0.37577	0.312429
47.0286	49.5108	60.2963	3.8974	6.45003	3.13577	49.8001	45.2411	52.7705	29.2738	28.798	13.7974		0.866602	-0.206559	0.351558
47.0052	51.7091	47.0512	3.53169	5.55443	6.65465	55.8344	53.2299	64.9531	23.6287	19.5066	11.341		0.823371	-0.280385	0.465787
43.5913	47.2828	50.5005	3.74008	5.64736	5.37541	50.9425	53.0409	59.1295	31.7262	24.029	14.9946		0.982622	-0.0252909	0.899532
35.9574	50.0583	45.1971	3.45745	3.71645	7.52176	61.5426	46.4936	58.4434	29.0426	29.7316	18.8377		1.02954	0.0419941	0.822677
36.2791	53.8816	55.7505	5.18272	7.12719	5.32164	76.2292	61.2939	61.8324	12.309	7.69737	7.09552		0.934109	-0.0983379	0.707053
46.117	54.5851	54.3695	4.86098	5.02146	5.5181	53.3461	52.1674	61.6729	25.6759	18.226	8.43945		1.04942	0.0695881	0.34144
42.6388	50.639	52.9293	3.79508	4.50346	8.38384	57.0006	54.0416	56.2626	26.5655	20.816	12.4242		0.735756	-0.442701	0.451776
46.326	46.3559	47.4309	0	8.22034	8.46566	63.5635	60.339	67.1454	20.1105	15.0847	6.95807		0.849157	-0.235897	0.368918
39.8217	44.3938	52.486	4.21394	7.80868	5.34579	67.423	66.663	59.5327	18.5413	11.1346	12.6355		0.874294	-0.19381	0.276639
37.7933	47.6042	54.4543	3.58581	5.10417	6.24526	56.007	47.1354	56.2621	32.6138	30.1563	13.0383		0.904581	-0.144678	0.731609
33.1488	52.4284	47.1624	9.55535	4.62272	3.45546	62.0508	52.2029	64.3463	25.245	20.7459	15.0359		0.764526	-0.387363	0.366492
48.4169	52.8417	57.3578	4.44191	5.02698	5.42351	53.7472	50.036	53.5777	23.3941	22.0953	13.641		0.897415	-0.156154	0.852118
36.8299	45.5302	49.595	3.44302	5.29097	7.215	57.801	52.0278	54.405	31.9262	27.151	18.785		0.892054	-0.164797	0.7677
37.3805	53.3119	57.1375	10.8552	2.93076	4.49286	63.8182	60.1503	62.021	17.9461	13.6071	6.34861		0.992	-0.011588	0.91318
38.7942	48.75	48.4887	3.80024	6.58784	5.01608	59.5371	49.482	53.9228	27.8685	25.1802	22.5723		0.719657	-0.474618	0.577038
40.8011	47.4048	55.1141	4.13986	4.80378	6.47495	54.1169	48.9688	59.1224	30.9422	28.8227	9.28847		1.01417	0.0202962	0.923315
33.8999	43.6069	48.75	4.23749	8.32281	4.225	63.2596	58.0252	63.8625	28.603	20.0451	13.1625		0.803649	-0.315363	0.555916
41.717	49.1135	47.3089	5.13439	5.06214	6.75841	58.9742	54.9834	57.4465	24.1744	20.8409	18.4862		0.8178	-0.29018	0.272226
45.697	42.3386	48.3204	0	6.71449	10.1089	56.5303	56.7001	60.6532	27.7727	24.2468	10.9176		0.764203	-0.387973	0.297003
45.3148	57.1808	60.8706	3.01524	4.98893	5.30196	47.8993	40.8708	46.3922	33.7707	26.9594	17.4353		0.728989	-0.45603	0.243019
37.44	42.8571	51.1894	5.2	7.14286	3.903	56.68	52.8571	57.4942	30.68	27.1429	17.4134		0.82983	-0.269112	0.441424
43.4009	49.7899	58.3263	6.28705	7.69819	4.0225	67.5351	63.9446	61.6174	12.7769	8.56734	6.03376		0.847059	-0.239466	0.588766
41.368	47.1014	55.3066	4.92937	5.22398	5.90462	53.1599	54.6377	57.1764	30.5428	23.0369	11.6124		0.739341	-0.435688	0.142105
38.1242	47.1605	55.0215	4.12153	6.54321	4.47633	59.0753	50.7407	52.0373	28.679	25.5556	18.4648		0.820125	-0.286085	0.434825
42.2383	47.8238	46.6077	4.69314	5.72539	5.64309	50.8424	50.1813	64.373	32.2262	26.2694	13.3762		0.818584	-0.288798	0.444853
40.682	46.5705	59.0025	2.999	6.73175	5.51122	53.33	49.6604	56.0848	32.989	27.0374	9.4015		0.887746	-0.171782	0.42267
48.7831	48.399	53.9369	3.44663	10.8196	2.19141	61.4208	54.5108	49.2713	16.3494	16.2706	24.6003		0.736	-0.442222	0.281533
40.2538	42.5216	44.291	6.15905	5.6196	6.46409	56.0914	60.317	68.4715	27.4958	21.5418	10.7735		0.742306	-0.429915	0.135875
34.3802	43.3837	51.8825	4.83471	6.19767	6.06928	61.9559	54.1163	58.5392	28.8292	26.3023	13.509		0.722925	-0.468081	0.0626521
38.2571	45.3957	54.9398	6.03571	5.97122	5.42169	62.4	56.259	59.1566	23.3071	22.3741	10.4819		0.858874	-0.219481	0.729718
41.1551	49.121	49.2651	3.75401	4.60046	8.24207	55.615	50.9018	53.1988	29.4759	25.3767	19.2939		0.956989	-0.0634254	0.841396
41.1667	47.031	54.2827	5.73529	3.48378	9.04711	59.1373	57.8491	54.8394	23.9608	21.6361	11.8308		0.892971	-0.163315	0.451181
40.578	51.6907	58.0632	7.13873	4.41801	3.7253	51.5992	49.2608	52.4111	30.684	24.6304	15.8004		0.821174	-0.284239	0.305241
47.0968	52.3666	54.9336	3.01075	4.71299	7.76549	53.7634	47.9154	45.8739	26.129	25.005	21.427		0.845427	-0.242247	0.538893
49.1425	49.867	61.3777	5.02415	6.91796	4.62848	58.2488	58.6585	51.1146	17.5845	14.5565	12.8793		0.771567	-0.374136	0.312396
51.0345	52.9721	61.3473	4.05172	7.24968	4.2147	51.1207	52.725	53.1988	23.7931	17.0532	11.2392		0.763001	-0.390242	0.124198
45.6554	50.3367	54.0694	6.04517	8.72294	4.29796	70.1816	65.938	70.2	8.1178	5.00241	1.43265		0.891961	-0.164947	0.123615
43.8035	47.8983	45.3625	3.71216	4.92475	8.34592	52.1188	52.7556	58.0287	30.3655	24.4214	18.2628		0.862403	-0.213566	0.231945
41.174	48.2653	53.1447	5.27027	5.5102	5.45073	56.326	50.102	56.1426	27.2297	26.1224	15.2621		1.1002	0.13777	0.346036
44.6671	52.6467	56.0897	5.2577	5.96474	5.73319	61.0916	55.4721	54.1308	18.9835	15.9164	14.0463		0.868571	-0.203284	0.372028
44.3502	50.2051	46.6238	7.03971	4.35407	8.50467	62.1841	59.5352	66.0631	16.426	15.9057	8.80841		0.836957	-0.256775	0.637886
44.588	53.24	49.4305	3.04009	6.19985	8.05695	60.2227	53.24	52.6968	22.1492	17.3202	19.8157		0.97392	-0.0381246	0.938391
40.3285	52.5272	49.6209	2.96533	6.49529	6.96732	58.8321	50.6445	50.9804	27.8741	20.3331	22.4314		0.972451	-0.040303	0.861397
44.6585	50.5258	55.0105	3.97554	3.48454	7.93684	52.8746	46.7732	51.5895	28.4913	29.2165	15.4632		0.821475	-0.283712	0.377359
38.2828	45.2891	49.6889	6.36552	5.92854	6.5	63.2966	61.6079	55.9	22.0552	17.1744	17.9111		0.787088	-0.345403	0.496523
43.1687	50.7681	59.2884	4.74164	6.53266	4.34406	51.4666	50.4882	50.8416	30.6231	22.2111	15.526		0.838932	-0.253374	0.42034
38.9029	46.5898	57.1223	4.55182	6.32144	7.07955	64.9393	59.0275	50.3897	21.606	18.0613	15.4084		1.1651	0.220453	0.489942
36.3879	52.8335	51.8779	5.73751	6.99069	4.88263	56.7712	50.0103	67.5939	31.1034	20.1655	5.64554		0.827044	-0.273964	0.480539
38.824	46.2712	44.7312	4.50931	5.67797	7.62463	59.0609	55.8475	56.0411	27.6058	22.2034	21.6031		0.917949	-0.123515	0.778189
36.0235	50.5353	45.3785	3.56164	4.12698	12.3865	66.0431	58.1015	59.3856	24.3718	17.2362	12.8495		0.888007	-0.171358	0.533435
42.6316	45.632	52.4891	4.27632	5.76461	7.90159	55.7237	53.8748	58.9797	27.3684	24.7286	10.6295		0.990373	-0.013956	0.944192
38.7132	49.7109	54.1722	6.97794	6.1498	4.99744	60.3162	52.5296	58.57	23.9926	21.6097	12.2604		0.754089	-0.407193	0.0502935
36.0572	47.5682	44.2812	3.71891	7.38636	6.90625	64.0299	48.1591	62.9688	26.194	26.8864	15.8438		0.86694	-0.205996	0.168916
40.665	51.8719	51.6061	5.44335	5.63547	7.68182	60.0369	57.2512	59.2879	23.8547	15.2414	11.4242		0.8153	-0.294597	0.420797
46.8127	49.9678	47.7233	3.95377	7.5423	6.37255	56.7762	58.6624	61.8845	22.4574	13.8276	14.0196		0.652764	-0.615366	0.0523936
47.4002	51.5493	44.9859	4.34736	6.90141	5.87571	53.4304	51.1268	59.6751	24.822	20.4225	19.4633		0.710046	-0.494016	0.334212
40.8219	49.511	47.7395	9.0411	5.90909	5.68067	60.8219	60.7025	68.605	19.3151	13.8774	7.97479		0.94572	-0.0805146	0.498348
36.5844	41.0345	58.2448	4.8111	7.67241	6.505	65.1503	61.3793	55.5427	23.4541	19.9138	9.70747		0.904006	-0.145596	0.538188
39.1398	45.256	43.5039	0	8.43003	9.4685	59.2688	57.2355	61.6732	31.5914	19.0785	15.3543		0.911392	-0.133856	0.624838
46.3114	45.1088	50.6761	4.5582	6.32522	6.40234	51.5989	55.7618	58.2721	27.5316	22.8041	14.6494		0.775483	-0.366833	0.256958
43.2024	54.606	53.3073	0	5.27161	12.3464	55.1158	47.2456	58.9721	31.6818	22.8768	5.3743		0.773552	-0.37043	0.770502
40.4524	51.0127	51.8876	3.60111	6.73188	6.80596	55.277	44.4304	63.6263	30.6694	27.8251	7.68012		0.823626	-0.279939	0.445343
36.4117	47.1735	50.0676	3.50956	8.48881	4.74324	59.5163	48.0224	56.3919	30.5624	26.3153	18.7973		0.941928	-0.0863113	0.479007
48.9652	52.0598	57.5684	5.27318	6.73188	8.47826	63.0629	65.6732	57.3591	12.6987	5.5351	6.5942		0.904927	-0.144127	0.733723
43.4111	45.469	39.0682	4.66786	5.58029	7.33596	50.6463	50.8426	61.4173	31.2747	28.1081	22.1785		1.02125	0.0303377	0.881814
41.0714	43.5889	45.7497	3.57143	6.35215	9.66543	54.2857	55.5265	61.6976	31.0714	24.5324	12.8872		0.943918	-0.0832668	0.8029
45.079	51.8687	52.9381	4.82622	4.59596	9.15808	58.2227	53.1818	56.0653	21.872	20.3535	11.8385		0.754986	-0.405479	0.348827
40.8708	47.0384	48.8329	4.88543	6.87319	5.45042	48.4372	50.1528	61.3541	35.8066	25.9356	14.3626		0.957775	-0.0622416	0.905162
56.9559	47.6106	52.9671	4.34566	6.10619	5.28547	41.33	47.9646	54.8789	27.3684	28.3186	16.8685		0.851177	-0.232469	0.553283
42.8	53.7482	47.7286	7.6	5.39342	5.57143	53.6	48.9127	63.8857	26	21.9456	12.8143		0.885465	-0.175493	0.588716
39.3544	46.6319	58.5954	8.02009	5.1512	5.72327	59.3113	54.6298	54.2348	23.3142	23.5871	11.4465		0.685044	-0.545731	0.380968
45.8824	51.768	51.4583	3.6664	6.11517	8.5119	51.4343	47.5507	55.1339	29.0169	24.5661	14.8958		1.1704	0.227001	0.430395
44.3097	45.5794	60.2368	5.11026	6.35483	5.42277	52.2244	52.5369	46.5333	28.3557	25.5289	17.8072		0.851986	-0.231099	0.514402
36.0584	52	44.8199	0	4.42553	14.048	63.1022	50.156	52.4014	30.8394	23.4184	18.7307		0.782519	-0.353802	0.113944
40.2345	45.841	63.8728	5.48652	9.42901	5.10983	66.905	66.0031	53.9538	17.374	8.72685	7.06358		0.771404	-0.374441	0.285215
40.1286	51.3983	50.3933	4.87674	6.76953	7.85112	59.0782	54.1562	55.6882	25.9164	17.676	16.0674		0.850052	-0.234377	0.358173
50.7187	56.3524	54.0925	3.20329	6.07048	7.34589	46.4476	43.5242	50.976	29.6304	24.0529	17.5856		1.03998	0.0565624	0.830837
37.4706	48.3053	46.2908	3.44118	7.25263	7.52226	56.2059	52.8211	52.8487	32.8824	21.6211	23.3383		0.881885	-0.181337	0.586928
42.1062	54.524	49.9124	3.9115	5.75872	10.2482	57.292	47.6626	53.708	26.6903	22.0547	16.1314		0.756342	-0.402889	0.0956453
43.3892	49.1599	48.7079	4.78677	7.28099	6.20924	53.9201	51.5002	54.4723	27.9039	22.0589	20.6106		0.833503	-0.262742	0.477125
48.6196	44.7288	42.8388	0	13	8.90157	65.5217	59.9322	61.9401	15.8587	12.339	16.3195		0.813531	-0.29773	0.209885
46.8694	53.3333	55.9603	4.62908	6.5	7.31788	56.8991	49.8333	51.0099	21.6024	20.3333	15.7119		0.733644	-0.446849	0.240698
39.8748	49.8553	45.4507	2.64476	7.99566	10.6234	64.2879	52.8654	63.412	23.1925	19.2836	10.5139		0.970402	-0.043346	0.943423
47.0671	50.898	52.2735	7.97017	4.29598	8.51942	58.1607	58.3693	56.9013	16.802	16.4368	12.3058		0.901322	-0.149885	0.68494
31.5079	50.1457	49.3551	6.61425	2.8911	10.2725	62.7752	53.1365	46.7575	29.1027	23.8267	23.6149		0.924054	-0.11395	0.641777
39.7826	44.4819	41.7785	0	11.9036	9.53198	67.1739	60.3012	68.3463	23.0435	13.3133	10.3432		0.864749	-0.209647	0.681404
40.3548	51.7153	43.2669	8.50333	4.5073	11.9632	66.4412	63.5766	63.2055	14.7007	10.2007	11.5644		0.857673	-0.2215	0.610368
44.017	48.8256	52.2751	2.83981	8.76744	6.87831	49.2233	53.3605	50.3836	33.9199	19.0465	20.463		0.802756	-0.316966	0.609272
43.2539	50.3642	53.0168	4.28964	6.34934	9.58659	58.1485	51.6556	51.5642	24.308	21.6308	15.8324		0.742941	-0.42868	0.12214
44.9475	54.2619	50.1838	8.56734	3.76977	8.44363	53.3906	54.9473	56.2377	23.0946	17.0211	15.1348		0.732743	-0.44862	0.177534
37.2964	47.1258	46.4414	5.12723	8.51746	6.90345	59.9555	52.5968	58.8138	27.6209	21.7599	17.8414		0.803846	-0.315009	0.372584
41.7202	53.515	38.8906	5.11767	7.36137	11.1409	68.4211	61.2124	50.3049	14.7411	7.91118	29.6635		0.710359	-0.493379	0.157532
42.5921	45.1295	55.0959	9.23684	5.92746	7.21493	52.5132	59.544	61.6549	25.6579	19.399	6.03431		0.843293	-0.245895	0.605582
48.5643	57.6406	52.5123	9.84286	4.93791	6.29721	56.8286	53.9372	57.8489	14.7643	13.4843	13.3415		0.910678	-0.134988	0.17958
50.1186	51.6867	58.1527	5.86002	8.07229	8.1374	62.7639	58.9157	51.8015	11.2574	11.3253	11.9084		0.809475	-0.304942	0.541071
40.374	48.5542	47.3451	4.86179	10.2677	9.38053	69.2276	62.3025	60.4425	15.5366	8.8755	12.8319		0.760271	-0.395414	0.173725
47.156	53.0898	58.9832	8.17314	4.67066	8.85372	54.0882	47.524	53.3717	20.5826	24.7156	8.79137		0.826615	-0.274713	0.504359
43.2862	50.8143	57.7414	3.67791	6.77524	10.806	55.7345	56.4604	51.5197	27.3014	15.9501	9.93283		0.719962	-0.474007	0.18277
37.9442	44.07	45.4096	6.59898	5.33	12.6584	54.2766	59.15	54.0495	31.1802	21.45	17.8825		0.756944	-0.401741	0.378534
43.4019	51.2925	53.0642	4.73101	10.3711	4.60177	56.9778	48.7199	47.7434	24.8892	19.6166	24.5907		0.793233	-0.334183	0.19863
43.6719	40.6114	52.7296	7.82031	5.66164	9.28571	52.5078	55.7454	47.7551	26	27.9816	20.2296		0.69954	-0.515522	0.145004
44.1152	55.5587	48.0346	11.0965	5.22905	8.0739	56.3845	53.5978	59.6855	18.4039	15.6145	14.206		0.764384	-0.387631	0.421131
32.3644	46.1957	54.3471	23.3241	4.56522	6.03856	65.6328	71.8478	63.1201	8.67872	7.3913	6.4943		0.697832	-0.519048	0.396209
46.2222	55.2737	60.2899	3.88889	7.35401	9.23188	51.7778	38.5493	44.4638	28.1111	28.823	16.0145		0.69086	-0.533534	0.195866
39.128	50.6557	44.7026	8.77637	5.57377	8.94052	55.9494	50.3279	52.6766	26.1463	23.4426	23.6803		0.826618	-0.274708	0.14891
42.0268	41.433	50.0224	12.3032	5.29366	6.54362	54.33	56.0924	58.6018	21.34	27.1809	14.8322		0.624265	-0.679769	0.171387
35.2197	45.2532	50.5446	10.7427	7.64014	5.11346	55.4812	53.481	59.9849	28.5565	23.6257	14.357		0.837575	-0.25571	0.790467
43.936	53.21	46.2745	5.96662	4.34368	15.8824	60.0278	55.0716	54.902	20.0695	17.3747	12.9412		0.766667	-0.383329	0.366339
57.5431	62.8342	56.9476	3.84047	5.92155	18.7612	62.4717	57.461	49.9745	6.14476	3.78321	4.31673		0.81278	-0.299064	0.312084
47.2727	47.3967	62.5149	8.59504	12.4306	4.97026	58.2553	59.1055	59.2014	15.877	11.0672	3.31351		0.811906	-0.300615	0.352871
39.8159	46.1464	44.7049	9.35565	9.15746	8.34046	55.59	56.6506	61.497	25.2385	18.0456	15.4577		0.753052	-0.409178	0.42487
37.4156	45.3289	51.5419	7.63583	9.92105	7.87445	56.1233	50.8026	56.4097	28.8253	23.9474	14.174		0.851879	-0.23128	0.49079
38.6965	45.618	47.2829	10.0324	9.17692	5.054	54.2931	49.464	58.9071	26.978	25.7411	18.7559		0.703533	-0.507311	0.486707
34.2619	41.6481	50.3359	4.71643	12.0772	9.32365	64.1868	55.2099	51.8702	26.8349	21.0648	18.4703		0.803077	-0.31639	0.543257
44.3155	54.2886	47.5277	5.6573	12.3746	7.21332	50.0907	42.8454	53.8594	29.9365	20.4913	21.3995		0.830014	-0.268793	0.708078
39.0177	41.2308	57.2979	7.62619	10.9231	7.34219	50.3683	49.3846	54.4186	32.9877	28.4615	10.9413		0.834933	-0.260268	0.49527
38.8318	43.6222	56.0195	4.60046	9.32698	11.6834	56.1454	48.5746	46.7337	30.4224	28.4762	15.5634		0.744144	-0.426346	0.092091
42.7786	48.6125	47.369	5.38404	11.8782	10.1397	56.6792	47.6593	61.2922	25.1581	21.85	11.1991		0.641225	-0.641098	0.440718
42.1366	42.9714	51.5195	7.55814	7.4463	14.9487	51.3953	54.7613	48.8501	28.9099	24.821	14.6817		0.665215	-0.588106	0.109322
42.2601	44.8623	47.674	9.39112	9.06196	13.2428	52.4561	59.5181	52.5297	25.8927	16.5577	16.5535		0.805434	-0.312161	0.454249
35.0573	43.5357	47.9133	9.93125	7.71848	15.8537	57.5019	55.9373	55.8988	27.5095	22.8085	10.3342		0.801942	-0.318431	0.226278
41.7462	47.8947	41.9884	5.86882	10.0831	20.9311	65.2215	57.6177	58.7585	17.1635	14.4044	8.32202		0.804981	-0.312973	0.418714
41.0968	48.6291	43.273	12.4129	3.59192	18.8301	55.0194	59.4049	51.0585	21.471	18.3741	16.8384		0.774695	-0.3683	0.679922
31.5868	44.9002	49.9845	14.1818	12.4813	10.0775	64.4628	58.0299	58.0465	19.7686	14.5885	11.8915		0.703164	-0.508066	0.550539
38.5239	51.5075	52.896	11.5427	7.69534	15.9377	62.6193	57.9716	55.222	17.3141	12.8256	5.94433		0.800178	-0.321608	0.371512
44.6136	44.7692	49.4437	9.89773	16	11.2678	51.2614	51.5385	49.1074	24.2273	17.6923	20.1811		0.785874	-0.347629	0.249575
44.7117	45	42.1053	9.30417	11.6667	16.3158	50.9145	41.4583	51.0526	25.0696	31.875	20.5263		0.708067	-0.498042	0.371929
35.6522	46.7675	50.2933	9.34783	14.9114	19.2458	65.8696	56.3921	45.7542	19.1304	11.9291	14.7067		0.727379	-0.459221	0.115133
38.0227	52.7651	44.0706	28.7848	3.95738	21.7895	53.3522	63.6479	61.0271	9.84037	9.62963	3.11279		0.749155	-0.416663	0.321739
42.4631	45.4232	38.3729	5.45186	13.2766	34.0677	55.2865	50.6478	48.2001	26.7986	20.6525	9.35925		0.659255	-0.601092	0.171993
34.4832	49.0987	43.1864	0	3.20815	0	56.0149	53.5622	72.0508	39.5019	24.1309	14.7627		0.766982	-0.382735	0.339191
40.1592	48.6101	45.573	0	3.35793	0	62.1019	54.8462	64.5618	27.7389	23.1857	19.8652		0.778088	-0.361995	0.0730361
42.3468	47.7168	45.3707	0	0	4.70163	50.0876	55.2312	66.7631	37.5657	27.052	13.1646		0.739101	-0.436156	0.311161
33.5387	43.8169	46.8135	0	2.70104	1.88601	64.3075	58.6225	54.0207	32.1538	24.8596	27.2798		0.747285	-0.42027	0.173146
39.7162	49.2711	40.7357	0	3.79009	0	59.4658	51.1662	65.8856	30.818	25.7726	23.3787		0.794466	-0.331942	0.647383
31.4313	41.5845	56.6337	0	4.08072	0	64.6228	64.5142	47.9455	33.9458	19.8206	25.4208		0.661176	-0.596893	0.190927
32.7708	47.3433	47.129	0	4.65672	0	64.1875	54.7164	71.1679	33.0417	23.2836	11.7032		0.737485	-0.439314	0.446844
39	48.7762	53.2472	0	0	6.71587	56.3919	51.9163	59.9631	34.6081	29.3076	10.0738		0.859287	-0.218788	0.502404
35.214	39.3915	50.8105	2.37193	3.75157	0	66.0491	58.9649	72.0523	26.3649	27.8921	7.13725		0.752204	-0.410804	0.0999027
37.796	49.0336	57.3039	0	2.18121	5.00713	55.4748	59.4161	53.9658	36.7292	19.3691	13.7233		0.746796	-0.421213	0.547542
38.4789	42.5246	40.6353	2.67215	4.46955	0	55.7143	59.1257	65.7433	33.1346	23.8802	23.6213		0.713314	-0.487391	0.111781
40.9589	47.2727	40.2316	0	3.69318	3.28421	54.8817	48.6023	58.9789	34.1594	30.4318	27.5053		0.738103	-0.438106	0.08582
36.8208	50.348	54.4321	0	0	0	53.6031	49.3646	58.7751	39.5761	30.2874	16.7929		0.831205	-0.266724	0.723472
37.3584	47.0872	52.1189	1.32606	4.22764	2.84045	59.0784	56.0527	62.7541	32.2371	22.6325	12.2866		0.830112	-0.268623	0.50957
37.0868	46.0689	42.4456	0	4.1033	5.49296	62.4981	51.0115	56.4277	30.4151	28.8164	25.6338		0.845601	-0.241952	0.741138
35.493	51.1889	52.9321	0	4.05565	4.16133	57.0423	50.2024	58.0922	37.4648	24.5531	14.8143		0.788406	-0.34299	0.297913
35.6933	48.1754	49.0092	0	3.67751	4.69353	56.4646	53.4158	55.7767	37.8421	24.7313	20.5206		0.797902	-0.325716	0.137859
42.5944	46.7666	45.6548	0	5.14989	3.64796	53.2826	54.4914	60.0255	34.123	23.5921	20.6718		0.765839	-0.384888	0.275196
41.2219	44.8649	49.5486	2.04648	3.51149	4.30857	56.8141	59.023	63.7371	29.9175	22.6006	12.4057		0.891927	-0.165003	0.563476
39.6376	48.7393	52.5796	1.40124	3.29853	4.99575	57.8011	48.997	57.1614	31.1601	28.9652	15.2633		0.764382	-0.387634	0.142236
38.8755	45.1389	48.6667	2.38234	3.88889	4.55556	66.6514	57.8704	60.8889	22.0908	23.1019	15.8889		0.849106	-0.235983	0.434869
39.7578	44.6571	58.1841	3.24754	2.99875	3.49105	58.5541	56.409	55.5243	28.4406	25.9352	12.8005		0.872905	-0.196103	0.719637
41.1471	52.8916	41.8419	1.48348	4.2085	4.14277	59.2222	47.5775	67.4442	28.1471	25.3224	16.5711		0.740644	-0.433147	0.419228
39.4083	51.2288	47.0665	0	3.4887	7.08833	58.3053	51.3206	55.289	32.2863	23.9619	20.5562		0.740099	-0.43421	0.379859
37.4006	45.0167	50.6727	3.16682	4.33991	1.92271	57.6041	52.5524	69.2176	31.8286	28.091	8.18702		0.828178	-0.271987	0.269452
35.2915	42.955	51.1751	2.93417	4.0625	4.58284	65.2853	65.1195	65.3819	26.489	17.8631	8.86016		0.848859	-0.236403	0.634286
34.1405	44.2894	39.2871	2.92633	3.60185	3.77287	57.0191	52.0267	71.6845	35.9141	30.0821	15.2555		0.773109	-0.371256	0.325718
43.571	51.3938	43.085	3.1688	3.56995	3.35244	55.6124	51.8653	73.1328	27.6478	23.171	10.4298		0.746546	-0.421697	0.408622
41.7146	43.1105	53.8508	1.75138	4.54499	3.45626	57.477	52.401	61.7667	29.057	29.9434	10.9262		0.583591	-0.776971	0.178296
37.5357	49.6154	52.3377	2.00686	3.46154	5.30612	58.9423	49.4872	67.8942	31.5152	27.4359	4.46197		0.740925	-0.432601	0.268586
37.1429	48.8711	52.7688	0	4.01491	8.73656	60.3093	58.7007	56.6129	32.5479	18.4132	11.8817		0.801631	-0.31899	0.185472
33.6583	48.532	43.2274	3.81551	3.38595	3.81418	60.3669	58.7924	61.9804	32.1593	19.2897	20.978		0.836364	-0.257798	0.771751
33.964	38.9484	44.7574	4.58709	3.78307	2.8482	54.5571	59.6693	66.7293	36.8919	27.5992	15.6651		0.747656	-0.419554	0.463666
40.0106	44.603	50.738	1.29417	4.80433	4.48795	55.9951	53.2079	58.7199	32.7001	27.3847	16.0542		0.726499	-0.460968	0.132687
36.2528	46.6471	49.5013	1.89462	4.01471	4.82708	60.0813	51.2034	56.9785	31.7713	28.1348	18.6931		0.844116	-0.244487	0.685771
37.1048	41.4715	53.0673	2.4356	4.46831	4.89168	61.0802	57.5644	60.1824	29.3794	26.4957	11.8586		0.722222	-0.469485	0.273532
34.4748	43.2199	50.5521	1.98793	4.5517	4.5169	56.2374	56.0242	63.9791	37.2998	26.2042	10.9519		0.73891	-0.436529	0.561277
36.0023	44.8514	49.6242	2.0336	3.40133	6.22697	58.5226	56.7273	58.1503	33.4415	25.02	15.9985		0.738122	-0.438068	0.108693
33.8221	45.2357	44.1001	2.78945	3.60202	6.26602	63.7506	58.7082	66.7053	29.6379	22.4541	12.9286		0.709409	-0.49531	0.487869
39.0423	45.0325	53.6842	1.55182	5.35095	4.05263	57.7347	56.2977	64.3158	31.6712	23.3189	7.94737		0.704605	-0.505113	0.0609171
42.093	41.848	48.1871	3.37209	6.49031	0	55.5814	50.1788	65.6005	28.9535	31.4829	16.2125		0.820231	-0.285899	0.497933
35.7067	44.9645	52.7586	3.12	3.60085	5.86207	55.6978	57.6136	66.3793	35.4756	23.821	5		0.828058	-0.272196	0.643368
36.7361	44.7403	48.8679	3.68056	3.7987	4.24528	59.4444	53.7848	60.9434	30.1389	27.6763	15.9434		0.982402	-0.0256151	0.958658
41.6358	49.6019	49.6574	2.17703	4.66123	6.02157	59.7129	54.906	66.3198	26.4743	20.8309	8.00127		0.814782	-0.295514	0.370481
34.2072	43.9419	42.3978	1.7072	4.68633	6.91596	60.1313	60.3137	60.9406	33.9543	21.0581	19.7456		0.923957	-0.114102	0.897397
36.6001	44.4205	46.595	3.42837	3.80526	4.81481	55.5025	58.0884	57.6225	34.469	23.6858	20.9677		0.82716	-0.273761	0.983552
42.0753	45.717	54.3382	1.8172	4.17488	5.80882	53.5376	51.5453	58.9706	32.5699	28.5628	10.8824		0.717787	-0.478373	0.254132
37.9931	41.5937	54.4055	1.98382	4.90268	5.34068	57.6208	53.165	65.5645	32.4023	30.3386	4.68938		0.690098	-0.535126	0.386511
38.4211	46.0213	53.3477	1.8797	6.16305	3.36933	59.6241	58.8082	63.0346	30.0752	19.0075	10.2484		0.960223	-0.0585581	0.957158
33.7224	40.3265	51.5517	0	5.96939	5.82759	58.0026	52	65.6724	38.275	31.7041	6.94828		0.842701	-0.246907	0.593188
39.0977	40.7816	48.6494	3.69256	4.28321	3.87732	54.9541	53.5857	65.9145	32.2556	31.3495	11.5588		0.736357	-0.441523	0.248116
42.3674	49.6726	49.0546	2.54804	3.98467	6.67482	59.7041	53.3403	55.5175	25.3805	23.0024	18.7531		0.775184	-0.367389	0.266995
40.6933	47.2492	49.3725	0	4.60589	8.84412	58.4454	51.8033	53.1506	30.8613	26.3416	18.6328		0.792496	-0.335524	0.426537
40.5857	50.0397	54.0761	1.67652	3.97222	8.32869	60.9833	53.1865	55.5246	26.7544	22.8016	12.0706		0.679487	-0.557482	0.106279
36.8453	46.7161	50.5556	2.72928	4.87571	4.72565	59.8287	52.102	59.1152	30.5967	26.3061	15.6036		0.802395	-0.317615	0.201056
41.2168	47.3301	42.888	3.67609	4.73301	3.6074	49.4602	47.6456	71.2127	35.647	30.2913	12.2919		0.829268	-0.270089	0.565583
39.9371	45.3371	43.7884	2.2327	5.18223	5.31508	56.6667	52.2961	61.5379	31.1635	27.1845	19.3586		0.685969	-0.543785	0.302023
41.8779	47.8098	54.8365	1.63735	5.4741	4.69084	56.0978	47.2978	58.4042	30.3869	29.4184	12.0684		0.75543	-0.404631	0.198902
37.7818	45.3025	49.3141	2.08716	4.94662	5.88908	56.7366	52.6335	65.3302	33.3945	27.1174	9.46655		0.821405	-0.283835	0.591793
36.0113	46.0362	54.1801	1.79697	5.99553	3.93817	51.3646	46.6568	63.1317	40.8272	31.3115	8.75		0.78392	-0.351222	0.253245
44.516	49.3756	48.9024	2.40989	4.6385	5.85366	55.5613	52.1221	56.5854	27.5129	23.8638	18.6585		0.827473	-0.273215	0.636644
32.3258	50.0761	44.4586	4.1104	3.32642	6.30573	57.8242	56.8638	62.293	35.7395	19.7337	16.9427		0.930508	-0.103909	0.500911
39.4895	45.1343	45.7111	3.31844	4.57161	4.80403	55.9158	51.7008	56.1926	31.2763	28.5934	23.2923		0.875986	-0.191021	0.306559
39.497	44.2506	40.8632	0	4.84335	10.798	53.3602	55.4784	63.5179	37.1429	25.4276	14.8208		0.788899	-0.342087	0.140297
38.3681	44.0672	54.2766	2.476	5.32076	4.90981	54.1749	53.0241	56.133	34.981	27.5879	14.6806		0.786194	-0.347042	0.224626
43.135	45.4301	53.046	0	6.17384	7.47126	58.7529	49.5072	57.7778	28.1121	28.8889	11.705		0.807215	-0.308975	0.332654
40.488	42.8377	46.7488	2.65306	4.92495	6.08374	57.2138	53.431	57.1552	29.6451	28.8063	20.0123		0.985377	-0.0212518	0.897843
36.009	47.9598	45.6627	2.4251	4.80973	7.95181	60.701	55.6554	55.7831	30.8649	21.5751	20.6024		0.741688	-0.431116	0.171883
42.3316	48.4257	25.2701	4.12153	3.63193	8.60699	63.111	57.0732	81.8008	20.4359	20.8692	14.322		0.955691	-0.0653843	0.5997
35.4545	42.4021	50.3992	2.28306	6.45178	4.47134	55.6887	55.7713	60.7771	36.5737	25.3748	14.3524		0.923077	-0.115477	0.497604
38.9549	47.1169	44.7397	2.84004	5.23521	5.20637	53.1415	50.997	61.2027	35.0635	26.6509	18.8512		0.777606	-0.362888	0.167653
40.5157	52.381	38.2033	2.23468	2.69841	12.493	56.9357	51.9048	54.3175	30.3139	23.0159	24.9861		0.920656	-0.119266	0.833635
33.0306	47.7875	45.9348	5.04082	3.51045	6.24357	57.8367	53.676	58.6449	34.0918	25.0261	19.1767		0.855611	-0.224974	0.534304
37.464	47.9787	44.005	3.37176	5.15957	6.6894	59.318	53.617	69.3924	29.8463	23.2447	9.91321		0.740977	-0.4325	0.579847
41.7364	49.9716	45.6383	3.81636	4.85579	5.11702	57.4891	48.1277	65.2766	26.9582	27.0449	13.9681		0.736902	-0.440455	0.39004
47.7193	51.048	28.3459	3.85965	5.41667	5.86466	50	53.0177	78.1955	28.4211	20.5177	17.594		0.856013	-0.224296	0.0045346
40.7327	43.606	46.129	4.96493	3.68156	8.58679	56.1341	59.2322	59.9078	28.1684	23.4802	15.3763		0.897561	-0.155918	0.47339
37.7267	41.6248	51.3766	2.9081	5.48322	7.38899	56.1971	55.1421	64.1533	33.1681	27.7499	7.08111		0.884731	-0.17669	0.568963
40.2441	44.5351	33.8712	2.1582	5.08037	11.4508	57.0866	53.6306	68.416	30.5111	26.7539	16.262		0.792509	-0.335501	0.449707
35.4865	40.8752	50.1824	4.45045	5.58347	5.26849	56.4505	54.3598	63.0902	33.6126	29.1815	11.459		0.739987	-0.434428	0.410773
37.6054	40.1094	43.0019	2.61494	7.20642	4.84704	53.9176	51.9621	66.9885	35.8621	30.7221	15.1625		1.3083	0.387688	0.0147032
40.3997	47.7703	49.6244	3.35268	6.14865	5.54315	57.4984	49.7297	64.1421	28.7492	26.3514	10.6904		2.34735	1.23103	0.0235964
41.9738	46.3195	54.1667	3.85625	5.80266	6.00543	55.9156	52.7839	64.4112	28.2544	25.094	5.41667		1.47388	0.55962	0.023201
41.6667	52.0978	59.2647	3.33333	5.381	5.73529	54.2424	46.4722	54.4853	30.7576	26.0489	10.5147		1.41717	0.503017	0.0470998
39.8896	49.3269	45.9223	1.50662	4.07561	11.9417	57.3234	49.3269	63.2039	31.2804	27.2706	8.93204		0.750291	-0.414478	0.00397905
34.6937	48.3694	56.0331	9.71963	2.92793	3.58676	53.053	46.964	55.1563	32.5337	31.7387	15.2238		0.603732	-0.728019	0.00418626
47.8065	48.2857	51.9338	9.13262	4.30519	5.45802	53.2115	53.5195	65.3072	19.8495	23.8896	7.30098		0.701473	-0.511541	0.0394556
38.2591	43.5935	50.0385	5.29879	5.94626	6.29956	60.7565	56.0806	66.7896	25.6857	24.3796	6.87225		0.757278	-0.401106	0.0383842
37.4146	44.4659	44.7513	4.28049	4.875	7.99738	52.9512	50.5227	68.0628	35.3537	30.1364	9.18848		0.745141	-0.424414	0.0404694
42.2412	47.216	43.6912	0	9.152	5.58216	51.4851	43.576	57.5392	36.2736	30.056	23.1874		0.613652	-0.704508	0.0309837
37.6285	40.5659	47.4823	2.5789	5.88521	12.6773	66.1136	52.3363	60.1596	23.679	31.2126	9.68085		0.749004	-0.416955	0.0496512
45.9853	41.7174	59.7701	3.34149	11.3543	2.75257	57.4419	53.3268	51.4338	23.2313	23.6016	16.0436		0.764951	-0.386562	0.0366023
37.375	44.2841	47.4744	4.69444	6.15473	5.10239	54.7083	52.6905	51.6894	33.2222	26.8707	25.7338		0.670656	-0.576355	0.0380867
39.8744	46.8355	49.2261	3.73094	3.81584	12.1112	56.6054	49.3446	54.5004	29.7892	30.004	14.1623		0.777073	-0.363877	0.0486453
41.9752	45.5214	48.3912	5.99645	5.13721	5.33123	47.0491	50.4446	53.9274	34.9793	28.8968	22.3502		0.742224	-0.430073	0.0412512
39.4451	43.1294	47.6781	5.06494	7.44314	6.34565	57.4026	53.9373	68.2586	28.0874	25.4902	7.71768		0.712911	-0.488206	0.0483305
38.8262	41.1475	50.368	4.63596	5.57377	9.00433	55.6315	52.623	57.684	30.9064	30.6557	12.9437		0.747777	-0.41932	0.0321846
37.1267	47.2344	44.7797	5.41667	6.43147	7.28972	57.1007	51.4517	54.1522	30.3559	24.8824	23.7784		0.801925	-0.318461	0.0371702
39.6301	35.1965	46.0702	5.47194	8.79913	7.98246	53.8903	59.1812	62.0351	31.0077	26.8231	13.9123		0.813139	-0.298427	0.0365916
37.8975	42.3734	51.5006	5.74205	5.86234	10.4562	53.5159	52.2468	56.4946	32.8445	29.5174	11.5486		0.729327	-0.455362	0.00712961
37.6762	48.2665	47.1975	5.2611	4.2044	14.0764	55.4961	52.9754	49.1295	31.5666	24.5537	19.5966		0.739297	-0.435774	0.0191665
37.3112	44.251	36.708	7.33132	4.18039	14.5041	58.9124	57.302	59.9862	26.4451	24.2667	18.8017		0.689455	-0.536471	0.0300202
37.4545	48.3369	39.0965	6	4.54449	12.0668	56.3636	50.9534	60.9777	30.1818	26.1653	17.8589		0.725	-0.463947	0.0208507
42.2002	45.3729	42.5689	5.04058	6.83374	11.323	49.1163	52.5244	59.4818	33.6429	25.2689	16.6262		0.718111	-0.477721	0.0405764
40.656	41.6063	38.8879	5.45385	7.85024	9.75	47.2998	49.849	58.8362	36.5904	30.6944	22.5259		0.650079	-0.621314	0.0197752
35.0531	41.1736	40.6408	9.01628	9.12647	10.3495	49.2215	53.6442	56.9223	36.7091	26.0557	22.0874		0.725796	-0.462365	0.0144256
35.0547	43.4831	46.5122	6.33831	8.76404	17.5676	54.8458	50.8989	53.0373	33.7612	26.8539	12.8829		0.743494	-0.427606	0.0411164
36.7071	42.0087	50.4706	17.0388	7.0393	6.39572	42.7023	49.1616	59.0909	33.5518	31.7904	14.0428		0.779221	-0.359896	0.0422623
32.3253	41.3396	40.9807	24.2876	18.1191	20.718	45.6048	45.0338	57.6007	27.7823	25.5074	10.7005		0.783389	-0.352198	0.000621828
34.8315	49.0796	30.4731	17.9775	4.66459	46.828	50	50.3978	39.2796	27.191	25.858	13.4194		0.678404	-0.559784	0.0182742

## Sheet: Figure 3
Fig. 3b'						Fig. 3f									Fig. 3g											Fig. 3i	YFP		Ptch1-YFP
Distance_(um)	Gray_Value-red	Gray_Value-green	Gray_Value-magenta																								-Shh	+Shh	-Shh	+Shh
0.00408389	36	11	0																								0.057	0.048	0.307	0.651
0.00816778	36	11	0																								0.083	0.103	0.134	0.7
0.0122517	36	11.912	0																								0.078	0.042	0.263	0.549
0.0163356	36	12	0																								0.148	0.159	0.252	0.675
0.0204194	35.832	12	0																								0.092	0.111	0.115	0.615
0.0245033	34.761	12	0																								0.069	0.045	0.182	0.565
0.0285872	34.248	12.735	0																								0.066	0.101	0.169	0.552
0.0326711	34	13	0																								0.136	0.076	0.353	0.57
0.036755	34	13	0																								0.063	0.051	0.225	0.737
0.0408389	34	13	0																								0.127	0.069	0.492	0.55
0.0449228	34	13.513	0																								0.056	0.079	0.217	0.617
0.0490067	33.788	14.513	0																								0.049	0.039	0.319	0.524
0.0530906	33.496	15.469	0																								0.062	0.15	0.35	0.523
0.0571745	33.542	16	0																								0.121	0.076	0.206	0.528
0.0612584	34	16.034	0																								0.103	0.046	0.193	0.556
0.0653422	34	16.717	0																								0.087	0.11	0.242	0.545
0.0694261	34	17.673	0																								0.099	0.149	0.114	0.787
0.07351	34.248	17.973	0																								0.038	0.03	0.226	0.778
0.0775939	34.743	18	0																								0.052	0.07	0.255	0.879
0.0816778	34.451	18.159	0																								0.076	0.05	0.259	0.757
0.0857617	34.159	19.115	0																								0.109	0.053	0.443	0.691
0.0898456	34.071	20.071	0																								0.064	0.046	0.481	0.753
0.0939295	35	21.027	0																								0.052	0.018	0.398	0.761
0.0980134	35	21.982	0																								0.064	0.046	0.332	0.795
0.102097	34.991	22.938	0																								0.129	0.082	0.326	0.517
0.106181	34.699	23	0																								0.083	0.031	0.438	0.743
0.110265	34.407	23.85	0																								0.078	0.048	0.373	0.608
0.114349	34.92	24	0																								0.073	0.082	0.155	0.691
0.118433	35	24.761	0																								0.086	0.057	0.312	0.834
0.122517	35.717	26.434	0																								0.061	0.055	0.282	0.503
0.126601	36	27.673	0
0.130684	36.628	29.257	0
0.134768	37.584	30	0
0.138852	38.54	30.54	0
0.142936	39.496	31.46	0
0.14702	40.451	32.221	0
0.151104	41.407	33.327	0
0.155188	42.363	35.531	0
0.159272	43.319	37.319	0
0.163356	44.274	38.549	0
0.167439	45	40.23	0
0.171523	45.186	41.372	0
0.175607	46.142	43.407	0
0.179691	47.097	44.655	0
0.183775	48.106	45.911	0
0.187859	49.869	47.018	0
0.191943	50.949	48.929	0
0.196027	52.841	50.841	0
0.200111	53	52.77	0
0.204195	54.664	54.973	0
0.208278	55.788	57.177	0
0.212362	57.487	59.381	0
0.216446	59.398	60.699	0
0.22053	61.31	61.655	0
0.224614	62.611	63.221	0
0.228698	64.133	65.195	0
0.232782	65	67.92	0
0.236866	65.478	70.602	0
0.24095	66.434	72.372	0
0.245033	67.779	73.389	0
0.249117	69.345	74.69	0
0.253201	70.602	76.301	0
0.257285	72.257	77.363	0
0.261369	73.212	79.035	0
0.265453	74.168	82.027	0
0.269537	75.124	84.354	0
0.273621	76.159	87.628	0
0.277705	78.035	89.204	0
0.281788	78.991	91.699	0
0.285872	80.894	92.947	0
0.289956	82.805	94.805	0
0.29404	84.717	95.631	0
0.298124	85.814	99.288	0
0.302208	87.015	102.628	0
0.306292	88.336	106.07	0
0.310376	89.584	108.297	0
0.31446	91.274	110.469	0
0.318543	93.186	112.384	0
0.322627	95.097	114.525	0
0.326711	97.08	116.54	0
0.330795	99.743	118.743	0
0.334879	102.487	121.903	0
0.338963	104.69	125.082	0
0.343047	106.894	127.894	0
0.347131	109.097	129.814	0
0.351215	111.54	131.301	0
0.355298	114.504	133.195	0
0.359382	116.92	134.301	0
0.363466	120.536	136.212	0
0.36755	122.053	138.186	0
0.371634	123.597	141.035	0
0.375718	125.537	142.947	0
0.379802	127.602	144.858	0
0.383886	129.929	146.929	0
0.38797	132.973	148.292	0
0.392053	136.133	149.744	0
0.396137	139.292	151.531	0
0.400221	141.743	153.743	0
0.404305	144.611	155.947	0
0.408389	146.531	158.15	0
0.412473	148.354	159.575	0
0.416557	150.558	161.062	0
0.420641	153.248	162.487	0
0.424725	156.009	163.522	0
0.428808	158.965	164.77	0
0.432892	162.372	166.018	0
0.436976	164.871	166.956	0
0.44106	167.779	167.513	0
0.445144	169.982	168.761	0
0.449228	172.009	169.862	0
0.453312	173.513	170	0
0.457396	176.009	170	0
0.46148	178.549	170	0
0.465563	182	170	0
0.469647	183.248	169.336	0
0.473731	185.407	169.584	0
0.477815	185.876	169.009	0
0.481899	186.991	169.03	0
0.485983	188.239	168.221	0
0.490067	189.487	168	0
0.494151	190.735	167.354	0
0.498235	191.336	166.044	0
0.502318	192.23	165.027	0
0.506402	193.478	163.805	0
0.510486	194	162.802	0
0.51457	194	162.035	0
0.518654	194	161.372	0
0.522738	193.619	160.619	0
0.526822	192.664	159.327	0
0.530906	192	157.708	0
0.53499	192	156.752	0
0.539073	191.54	155.593	0
0.543157	190.379	153.61	0
0.547241	189.885	151.611	0
0.551325	188.929	149.991	0
0.555409	187.973	148.372	0
0.559493	187.018	146.752	0
0.563577	186.062	146.062	0
0.567661	184.212	144.212	0
0.571745	183.15	142.301	0
0.575828	181.389	140.389	0
0.579912	180.239	137.894	0
0.583996	179.283	136.035	0
0.58808	178.327	133.743	0
0.592164	176.743	132.425	0
0.596248	174.248	131.177	0
0.600332	171.92	130.097	0
0.604416	169.513	128.938	0
0.6085	167.549	127.319	0
0.612583	166.186	125.699	0
0.616667	164.637	124.08	0
0.620751	163.332	122.363	0
0.624835	161.062	120.726	0
0.628919	158.628	119.54	0
0.633003	155.65	117.995	0
0.637087	153.575	117.982	0
0.641171	150.805	116.558	0
0.645255	148.894	116.743	0
0.649339	147.133	114.991	0
0.653422	146.469	114.035	0
0.657506	144.885	112.159	0
0.66159	144.124	112.018	3.489
0.665674	142.336	111.478	9.83
0.669758	139.637	110.814	18.698
0.673842	137.513	110.894	25.478
0.677926	137.186	110.487	31.894
0.68201	137.165	109.823	36.619
0.686094	136.249	109.159	41.053
0.690177	135.434	108.558	43.928
0.694261	134.478	108.186	46.348
0.698345	133.044	107.814	50.115
0.702429	131.566	107.442	55.345
0.706513	130.841	107.23	63.633
0.710597	130.177	107.177	72.283
0.714681	129.513	106.513	76.641
0.718765	128.743	105.743	79.756
0.722849	127.788	104.872	82.088
0.726932	126.948	104.638	87.686
0.731016	126.861	104.843	89.445
0.7351	126.195	104.274	99.478
0.739184	125.531	104.511	105.248
0.743268	124.867	103.016	111.938
0.747352	124.053	103.15	121.469
0.751436	124	102.54	124.708
0.75552	124	101.876	129.292
0.759604	124.027	102.027	132.442
0.763687	123.549	102.319	135.31
0.767771	123.611	102.168	138.903
0.771855	123.903	102	145.451
0.775939	124	101.558	151.699
0.780023	124	101.487	157.952
0.784107	124	101.351	161
0.788191	124.071	101	161.937
0.792275	124.823	100.54	162.608
0.796359	125.655	100	164.951
0.800442	126.319	100	167.106
0.804526	127	100.239	168.258
0.80861	127.283	100.531	172.628
0.812694	128	100.823	175.621
0.816778	128.195	101	178.146
0.820862	129	101	179.779
0.824946	129.106	101	179.253
0.82903	130	101	181.283
0.833114	130.018	101.265	185.038
0.837197	130.973	100.602	186.241
0.841281	131	100.867	185.398
0.845365	131.903	101	187.655
0.849449	132	101	194.726
0.853533	132	101	197.593
0.857617	132	101	201.761
0.861701	132.708	101	207.248
0.865785	133	101	209
0.869869	132.381	100.945	209.619
0.873952	131.796	101	209.338
0.878036	131.768	101	209.531
0.88212	132	101	213.024
0.886204	131.558	101	216.141
0.890288	131	101	216.628
0.894372	130.646	101	216.336
0.898456	130	101	216.34
0.90254	129.487	101	218.327
0.906624	128.46	101	222.442
0.910707	128.168	101	225.062
0.914791	128	101.133	230
0.918875	127.963	102	230.089
0.922959	127.292	102.044	231
0.927043	127	103	231
0.931127	126.708	103	231
0.935211	126.416	103.912	231
0.939295	125.257	104	231
0.943379	124.862	104.823	235.115
0.947462	124.54	105	237.558
0.951546	124.248	105.735	238
0.95563	123.265	106.69	238
0.959714	122.664	107.646	238
0.963798	122.372	108.602	240.269
0.967882	122.08	109	244.815
0.971966	121.274	109.814	246
0.97605	120.027	110.496	246
0.980134	119.204	111.053	246
0.984217	118.912	112	246
0.988301	118.492	112.673	246
0.992385	117.655	114.584	246.982
0.996469	117.071	116.248	250.823
1.00055	116.743	117.151	251
1.00464	116.451	117.626	251
1.00872	116.159	118.974	250.425
1.0128	115.867	120.071	246.664
1.01689	115.575	121.027	248.037
1.02097	115.283	121.982	245.507
1.02506	114.991	123.876	246.044
1.02914	114.699	124.894	246.16
1.03322	114.407	126.699	244.301
1.03731	114.92	127.805	243.444
1.04139	114.823	128.761	244
1.04548	115.248	129.717	238.938
1.04956	115.239	130.673	235.695
1.05364	115.575	131.575	233.065
1.05773	115.655	132.239	228.839
1.06181	115.903	133.442	227.823
1.0659	116.071	135.062	225.646
1.06998	116.23	136.903	222
1.07406	116.894	138.407	219.558
1.07815	117.558	139.363	213.823
1.08223	118	140.221	207.77
1.08631	118.274	141.266	201.08
1.0904	119	143.46	194.159
1.09448	119.186	145.186	187.442
1.09857	120	146.018	185.268
1.10265	120.097	147.54	182.884
1.10673	121	148.204	180.161
1.11082	120.867	148.867	173.956
1.1149	121.531	149.531	169.177
1.11899	121.274	150.195	161.637
1.12307	121.876	151.735	154.011
1.12715	122	152.522	145.565
1.13124	122.788	154.761	140.85
1.13532	123	156.593	137.027
1.13941	122.814	158.027	131.805
1.14349	122.522	159.354	124.761
1.14757	122.841	160.681	120.168
1.15166	123.566	162.071	112.204
1.15574	124.522	163.69	103.867
1.15982	124.691	165.31	94.31
1.16391	124.496	166.929	84.398
1.16799	125.689	168.708	78.274
1.17208	126.478	170.991	71.584
1.17616	126.487	172.973	64.593
1.18024	127.407	174.407	57.204
1.18433	128.814	175.814	50.088
1.18841	129.478	176.646	41.15
1.1925	130.142	178.142	30.389
1.19658	131.08	178.965	18.442
1.20066	132.035	181.504	11.717
1.20475	132.991	183.124	4.071
1.20883	133.947	185.69	3.093
1.21292	135.805	186.46	0.292
1.217	136.858	187.982	0
1.22108	138.628	189.602	0
1.22517	140.54	190.451	0
1.22925	141.726	191.115	0
1.23333	142.681	192.46	0
1.23742	143.637	194.08	0
1.2415	144	196.292	0
1.24559	144.549	198.867	0
1.24967	146.009	200.938	0
1.25375	147.753	202.558	0
1.25784	149.449	204.177	0
1.26192	151.391	205.796	0
1.26601	152.655	207.089	0
1.27009	154.283	208.451	0
1.27417	155.478	211.029	0
1.27826	157.195	213.584	0
1.28234	158.301	216.24	0
1.28643	160.212	217.588	0
1.29051	162.124	220.062	0
1.29459	164.035	221.035	0
1.29868	165.947	222.947	0
1.30276	167.858	224.858	0
1.30684	168.885	227.655	0
1.31093	170.681	229.681	0
1.31501	171.796	231.593	0
1.3191	173.504	232.752	0
1.32318	174.708	234.416	0
1.32726	176.327	235.411	0
1.33135	177.619	237.15	0
1.33543	179.15	238.204	0
1.33952	180.799	239.558	0
1.3436	181.802	240.891	0
1.34768	182.442	241.965	0
1.35177	183	243.622	0
1.35585	183.354	244.235	0
1.35994	184.31	245.265	0
1.36402	185.265	246.248	0
1.3681	186.221	246.54	0
1.37219	187.177	246.832	0
1.37627	188	247.124	0
1.38035	188	247.416	0
1.38444	188	247.739	0
1.38852	188	249	0
1.39261	188	248.615	0
1.39669	188	249.547	0
1.40077	188	248.901	0
1.40486	188	248.375	0
1.40894	188	247.681	0
1.41303	187.265	247.018	0
1.41711	187	246.398	0
1.42119	186.354	246.027	0
1.42528	185.398	245.655	0
1.42936	184.442	244.726	0
1.43345	183.487	243.186	0
1.43753	182.531	241.566	0
1.44161	181.575	240.372	0
1.4457	180.531	238.6	0
1.44978	179.283	235.752	0
1.45386	177.743	233.469	0
1.45795	175.54	231.434	0
1.46203	173.593	229.389	0
1.46612	171.841	226.681	0
1.4702	170.77	224.655	0
1.47428	168.726	222.053	0
1.47837	166.549	219.717	0
1.48245	165.301	215.522	0
1.48654	163.106	212.265	0
1.49062	161.504	209.027	0
1.4947	158.265	206.637	0
1.49879	155.619	203.549	0
1.50287	152.717	201.832	0
1.50696	151.664	199.071	0
1.51104	149.894	196.504	0
1.51512	148.947	192.336	0
1.51921	147.487	187.568	0
1.52329	145.823	182.398	0
1.52737	144.045	178.442	0
1.53146	141.876	176.089	0
1.53554	139.673	173.805	0
1.53963	137.469	171.159	0
1.54371	135.363	167.726	0
1.54779	133.726	163.08	0
1.55188	132.54	156.776	0
1.55596	130.814	151.858	0
1.56005	129.082	146.434	0
1.56413	126.15	142.568	0
1.56821	122.991	138.645	0
1.5723	119.973	135.106	0
1.57638	117.106	131.575	0
1.58047	114.239	127.124	0
1.58455	112.23	122.637	0
1.58863	110.027	117.319	0
1.59272	107.823	111.402	0
1.5968	104.876	107.027	0
1.60088	101.903	104.918	0
1.60497	98.381	102.023	0
1.60905	95.168	99.549	0
1.61314	92.301	96.796	0
1.61722	90.478	93.788	0
1.6213	89.044	90.257	0
1.62539	87.54	86.204	0
1.62947	86.221	83.062	0
1.63356	83.965	80.832	0
1.63764	81.097	79.212	0
1.64172	78.593	77.487	0
1.64581	76.973	75.363	0
1.64989	75.354	72.664	0
1.65398	73.858	70.504	0
1.65806	72.92	67.035	0
1.66214	71.929	64.476	0
1.66623	70.018	62.025	0
1.67031	68.106	60.106	0
1.67439	65.691	58.195	0
1.67848	64.018	57.142	0
1.68256	62.372	55.372	0
1.68665	61.23	54.23	0
1.69073	60.274	51.823	0
1.69481	59.319	49.637	0
1.6989	58.363	47.088	0
1.70298	57.407	45.407	0
1.70707	55.903	44.451	0
1.71115	55.035	43.496	0
1.71523	53.786	43	0
1.71932	52.382	42.168	0
1.7234	51.628	40.628	0
1.72749	50.912	39.673	0
1.73157	50.248	38.717	0
1.73565	49.345	37.761	0
1.73974	47.92	37	0
1.74382	47.257	36.85	0
1.7479	46.593	36	0
1.75199	45.991	36	0
1.75607	46.283	35.982	0
1.76016	46.575	35.027	0
1.76424	46.867	34.071	0
1.76832	46.115	34	0
1.77241	46	34	0
1.77649	46	34	0
1.78058	46.035	34	0
1.78466	46.327	33.292	0
1.78874	46.619	33	0
1.79283	46.912	33	0
1.79691	47	33	0
1.801	47	33	0
1.80508	47	33	0
1.80916	47	33	0
1.81325	47	33	0
1.81733	47	33	0
1.82141	47	33	0
1.8255	47.248	33	0
1.82958	47.54	33	0
1.83367	47.862	33	0
1.83775	48	33	0
1.84183	48	33	0
1.84592	48	33	0
1.85	48	33	0

## Sheet: Figure 4
Fig. 4a													Fig. 4c	WT		Numb-/- #1		Numb-/- #2
														-Shh	+Shh	-Shh	+Shh	-Shh	+Shh
														19.7606	26.2732	11.3484	16.4917	15.3121	11.0989
														11.2679	9.53632	8.57512	14.2082	4.30376	10.8448
														16.3912	15.3805	9.73525	10.369	12.9102	10.3167
														20.0033	11.7201	18.0043	5.06999	12.3261	12.5246
														44.9395	11.8252	29.6237	6.14785	12.6812	3.69791
														26.4267	5.06066	12.1015	24.3533	14.862	7.00844
														24.6989	13.1127	19.2806	16.161	11.5968	12.0954
														19.0434	7.68769	7.63341	8.36793	22.9041	11.267
														38.1919	1.2041	3.16714	9.06315	26.71	5.09218
														21.0599	5.23349	23.7098	7.40596	18.4193	17.503
														17.2052	6.56836	12.6007	10.36	14.7942	14.0846
														20.4817	1.60695	12.1411	12.3487	19.7933	6.20153
														12.9222	6.28255	12.914	4.64183	18.3436	13.5444
														33.153	17.8008	0.484212	7.67746	12.2505	7.41641
														13.31	12.3632	11.0315	9.81249	13.5057	3.10108
														20.3678	3.70451	14.3859	7.84255	15.4385	15.4918
														21.8803	3.72763	13.9773	2.85552	20.3468	6.34799
														18.1947	6.603	13.5575	12.0169	19.5569	2.4718
														16.9903	7.18064	8.0801	3.31863	33.8967	8.07352
														28.5567	6.79402	17.5887	17.2436	7.96511	9.55529
														14.0992	5.75918	3.64196	9.87154	0.890779	13.2239
														30.476	0.234497	11.7067	9.28498	5.56921	9.92451
														16.7647	2.75867	32.634	12.0678	12.0661	4.69784
														36.4175	13.1585	5.86961	4.40725	7.91998	6.67763
														17.6965	3.12694	15.3737	11.6739	9.90219	5.73694
														25.0019	11.2601	12.5959	7.08956	15.9469	12.6267
														18.7567	0.030582	20.8042	3.85537	4.27523	7.92346
														14.154	8.19579	15.0438	11.8113	14.6732	13.3765
														13.479	4.84334	12.5305	2.51831	9.08883	5.38068
														27.3626	12.8241	8.73491	12.5618	10.3524	9.46745
														23.8957	18.0285	8.67132	1.86085	15.1968	15.9842
														21.0479	9.77679	13.9199	2.88749	12.0645	9.42503
														12.9957	12.2287	11.1665	16.1612	14.17	11.7595
														17.2182	1.04981	13.0939	12.8717	7.90037	10.5952
														26.467	6.69601	12.7506	11.2522	15.4516	13.0175
														9.36603	7.28386	11.6807	7.50496	7.69798	4.48721
														18.9557	8.68521	8.77431	18.5279	15.6857	8.11295
														17.0974	8.07062	7.42863	16.0078	3.68869	14.5499
														17.1381	7.22408	15.447	7.0857	16.6752	8.9017
														14.4067	15.8992	7.95177	8.10653	9.03167	9.94407
														29.0495	7.14554	10.9453	9.82411	11.1953	4.97371
														25.2789	7.4402	13.2228	5.24549	4.83511	12.2374
														22.0789	8.05947	12.3157	7.16943	15.879	11.5623
														16.7971	3.27653	6.91877	14.0955	6.87892	13.2294
														49.0907	7.1256	9.3681	14.0678	6.54188	6.34055
														33.7894	1.65124	10.6006	6.67752	7.58194	4.52745
														17.5113	4.39904	12.3095	9.83244	2.79429	4.59008
														29.9201	5.88261	9.09123	0.968941	9.21332	3.16809
														32.0694	4.961	3.21838	12.3108	1.30912	2.42977
														28.455	12.3246	6.37834	6.83304	6.05487	13.8855
														23.4429	6.67001	13.258	6.01426	10.8159	15.7585
														15.7687	6.71121	26.4419	13.3067	6.57542	2.75753
														15.2147	13.2918	28.5796	9.91633	11.4819	11.485
														39.612	10.9463	14.4146	6.21157	13.1443	13.2306
														10.4858	4.57249	10.0568	8.09242	10.5007	3.6335
														18.2186	3.83334	7.10389	10.2822	13.9812	7.57397
														18.9875	3.34e-06	15.5229	7.10172	14.7474	12.4921
														15.0389	3.98592	5.29999	9.2206	17.6552	11.1991
														37.3305	10.8121	15.3763	23.8567	13.3304	16.4958
														25.4236	6.02689	19.942	12.3583	12.3122	20.1444
														19.0019	7.84817	7.84541	17.4377	11.773	9.43919
														27.373	8.9849	11.161	16.6939	8.10594	2.07697
														14.0717	6.34392	12.8142	5.6358	3.05977	6.50494
														24.0564	1.01257	4.27826	9.34654	13.6693	10.7744
														19.657	6.23618	17.0572	20.2002	14.3607	14.9626
														33.1966	4.29991	3.62927	10.2082	14.3144	7.01985
														16.842	9.84145	11.0868	12.2788	11.3252	10.4663
														18.6105	3.05446	10.3798	5.67264	14.8332	18.0076
														17.7286	7.91363	9.13204	24.1116	6.96896	9.25733
														47.5682	8.57624	12.5216	14.5868	9.6161	9.06481
														31.1647	3.9308	17.9958	5.67119	6.64345	21.8211
														12.4809	13.7196	13.9521	6.21141	15.4716	8.85686
														21.3848	7.77145	24.9292	11.806	16.2774	7.426
														20.6147	12.1829	21.7381	8.8558	12.3619	9.84373
														38.1625	0.683444	10.8498	16.9226	12.354	14.4058
														26.6804	1.97432	27.3799	5.52367	21.8803	14.9949
														33.9203	7.35377	25.0969	22.8558	15.0459	12.1555
														40.1992	11.9065	16.6245	12.4265	9.20132	24.6927
														16.6559	22.4757	5.43886	12.5985	8.85944	1.68003
														38.333	9.20543	39.3084	7.2373	22.5821	6.67739
														39.8404	8.07739	4.26676	11.3515	12.7679	8.96464
														21.3158	11.4705	22.6086	22.3308	7.94462	7.22322
														28.3659	12.7033	3.69626	6.47593	14.3377	1.23248
														18.3353	25.8325	8.03811	5.17625	17.658	4.11815
														23.2656	7.37213	3.84372	14.8615	18.9148	7.41766
														22.3978	8.51604	9.08465	7.9715	21.4981	8.42493
														6.44927	4.60099	14.7562	4.55206	5.68232	0.949809

## Sheet: Figure 5
Fig. 5b												Fig. 5e									Fig. 5f
																						-Shh			+Shh
	WT			Numb KO #1			Numb KO #2														WT	0.017001	0.023211	0.001177	1	1	1
-Shh	5.40886e-05	3.6674e-05	5.9961e-05	5.11e-05	4.85e-05	5.12e-05	4.76e-05	5.78e-05	6.97e-05												Numb KO #1	0.002878	0.026127	0.007262	0.094825	0.309832	0.16503
+0.1Shh	0.000132295	0.000139711	0.000157816	5.96e-05	6.11e-05	6.1e-05	0.000165	0.000202	0.000169												Numb KO #2	0.033566	0.010384	0.017622	0.221716	0.335	0.249908
+0.2Shh	0.000213901	0.000221874	0.000267263	0.000127	0.000114	0.000129	0.000201	0.000159	0.000198
+0.4Shh	0.000620068	0.000641193	0.000749791	0.000163	0.000144	0.000158	0.000325	0.000211	0.000241
+0.6Shh	0.000946938	0.000937634	0.000978927	0.000222	0.000194	0.000192	0.000232	0.000295	0.000294
Fig. 5c
	WT			Numb KO #1			Numb KO #2
-Shh	0.011914	0.011449	0.012738	0.013151	0.012179	0.010769	0.011164	0.012465	0.012471
+0.1Shh	0.01416	0.016532	0.012422	0.014614	0.015087	0.016559	0.01461	0.01335	0.013254
+0.2Shh	0.01802	0.020348	0.019046	0.014911	0.01411	0.015463	0.012386	0.012618	0.012932
+0.4Shh	0.02164	0.022633	0.021321	0.015864	0.015383	0.016739	0.015365	0.015737	0.015543
+0.6Shh	0.022227	0.02251	0.021873	0.016172	0.016811	0.016085	0.016073	0.015686	0.015686
Fig. 5d
	-Shh			+Shh
WT	5.07e-05	5.11e-05	7.8e-05	0.035626	0.035976	0.037424
Numb KO+ Empty vector	2.77e-05	2.66e-05	3.27e-05	0.011192	0.0121	0.012406
Numb KO +Numb-V5	0.000263	0.000261	0.000282	0.03918	0.030725	0.034298
Fig. 5g												Fig. 5h
	WT			Numb KO #1			Numb KO #2						Non-transfection			Vector only			SmoM2
0	1	1	1	1	1	1	1	1	1			WT	0.000288	0.000399	0.000335	0.000258	0.00033	0.00027	0.00205	0.002322	0.002324
2 nm SAG	87.2074	93.9056	40.6859	36.6992	35.559	35.6263	38.3814	52.2518	44.094			Numb KO #2	0.000277	0.000289	0.000269	0.000196	0.000205	0.000184	0.002968	0.002578	0.002166
10 nm SAG	168.607	179.646	190.911	155.646	154.059	165.374	154.988	174.781	163.457
20 nm SAG	238.966	253.888	214.033	224.484	220.382	220.137	221.543	237.346	216.929
40 nm SAG	254.637	265.549	275.416	319.67	334.451	299.871	273.223	258.79	277.028
60 nm SAG	274.044	322.274	345.312	326.437	320.171	307.017	254.201	291.848	324.6
80 nm SAG	310.654	317.973	337.19	286.646	300.493	332.856	319.021	290.217	330.89
100 nm SAG	321.623	357.664	335.712	362.349	328.7	345.034	284.106	319.974	342.361

## Sheet: Figure 6
Fig. 6b										Fig. 6c
	WT		Numb KO #1		Numb KO #2
	-Shh	+Shh	-Shh	+Shh	-Shh	+Shh
	11.583	38.833	9.5	38.334	18.084	22.333
	14.167	53	13	-3.417	23.834	-1.667
	4.167	46.417	9.917	-5.084	0.083	-3.084
	2	37.5	11.667	-0.084	22.5	8
	11.25	35.75	-6.75	4.083	14.083	7.667
	17.333	50.083	-7	-9.834	7.25	10.666
	28.834	53.167	-5	18.916	4	15.333
	27.667	48.5	5.416	4.333	-16.583	1.916
	0.75	86.667	-5.084	14.166	6.583	23.416
	-2.583	35.917	23.25	39.583	-1.666	29.583
	34	26.166	24.167	12.334	-14.833	33.833
	-2.916	37.167	5.5	30.25	-15.917	31.75
	0.75	4.584	6.5	27.167	-3.667	1.833
	11.333	52	4.333	-1.084	29.583	-1.083
	-5.416	36.667	7.167	26.25	27.333	4.834
	0.334	65	7.667	24.25	-4.417	-4.417
	-8.5	32.667	-1.666	-7.416	18.5	-6.166
	7.5	52.833	22.666	-3.333	-3.666	14.417
	-2.917	29.333	24.916	6.334	41.917	-4.75
	18.5	45.667	16.834	-23.167	6.417	8.333
	-6.167	49.25	2.333	-6.334	0.5	3
	19.667	25.917	5.417	36.667	-2.333	-8.5
	22.666	40.167	5.75	-13.167	3.916	-8.167
	-4.334	7.666	-3.25	25.75	17.5	-2.333
	4.584	28	9.5	12.25	2.084	14.5
	-17.25	52.333	7.25	13	-13.417	12.916				Fig. 6d
	-2.5	80.834	21.25	2.667	-11.25	-7.917					WT R/FL		NumbKO-1 R/FL		NumbKO-2 R/FL
	9.333	47.25	22	-22.916	9.083	10.667					-Shh	+Shh	-Shh	+Shh	-Shh	+Shh
	23.5	25.167	4.75	-14.5	5.5	21.666				replicate-1	0.809324	0.127811	0.606969	0.0333812	0.876695	0.139135
	22.833	48.166	5.75	35.833	-13.166	22.833				replicate-2	0.88051	0.3424	0.882899	0.153547	1.06168	0.433207
	6	29	17.834	12.25	-1.666	5.917				replicate-3	0.963477	0.0513395	0.56605	0.00494344	1.03124	0.200368
	7.5	11.917	17.083	-3.333	8.417	13.334
	13.083	15.916	19.583	16	14.167	16.5
	0.166	25.5	24.666	38	10.75	28.166
	-2.167	31.166	21.25	37.75	27.334	32.416
	21.5	27.25	12.833	12.833	3.416	5.5
	-2.25	35.25	20.667	34.666	-13.167	7.333
	-5.083	45.916	5	50.667	-10.084	4.166
	32.5	36.333	25.5	-15.667	11.25	13.75
	17.167	39.333	34.25	49.25	-1.5	16.667
	15.75	47	5.083	17.833	6.583	9.083
	-1.25	50.916	-1.667	6.5	3.334	8.917
	14.583	40.5	-23	15.917	15.667	17.75
	-5.416	31.834	14.083	-1.25	-19.75	16.084
	-2	25.5	32.417	10.917	-8.75	9.5
	9.584	45	-22	-6.917	17.084	26.916
	13.75	35.5	-9.666	60.5	8	2.333
	-9.25	49.417	1.083	16.25	-6.25	30.583
	5.25	37.75	0.25	35.75	2.917	12.5
	11	19.833	-2.334	0.75	3.084	0.166

## Sheet: Figure 7
Fig. 7b							Fig. 7c							Fig. 7d
	WT		Numb KO					WT		Numb KO					WT		Numb KO
	-Shh	+High Shh	-Shh	+High Shh				-Shh	+High Shh	-Shh	+High Shh				-Shh	+High Shh	-Shh	+High Shh
Repeat 1	0.902	20.158	0.27	9.056			Repeat 1	1.087	4.008	1.11	1.738			Repeat 1	1.342	61.161	0.719	31.626
	0.906	15.804	0.264	9.051				0.923	4.167	0.956	2.014				1	73.635	0.812	31.272
	0.904	16.462	0.25	8.593				0.815	3.632	1.159	1.999				1.205	72.947	0.729	34.157
Repeat 2	0.92	21.654	0.369	8.103			Repeat 2	0.965	3.934	0.902	2.182			Repeat 2	1.229	110.997	0.544	34.427
	1.224	15.021	0.391	8.192				1.068	4.185	0.952	2.338				1.546	86.387	0.472	32.368
	1.108	15.571	0.305	7.565				1.014	4.143	0.887	1.164				1.201	90.295	0.915	36.725
Repeat 3	0.932	17.402	0.348	7.708			Repeat 3	1.033	5.259	0.763	1.759			Repeat 3	0.585	59.119	0.599	51.118
	1.018	17.731	0.285	7.927				1	4.547	0.715	1.592				0.786	92.486	0.624	53.451
	1.143	13.7	0.256	8.25				1.134	2.975	0.633	1.318				0.59	73.545	0.684	51.675
	WT		Numb KO					WT		Numb KO					WT		Numb KO
	-Shh	+High Shh	-Shh	+High Shh				-Shh	+Shh	-Shh	+Shh				-Shh	+Shh	-Shh	+Shh
Repeat 1 average	0.904	17.4747	0.261333	8.9			Repeat 1 average	0.941667	3.93567	1.075	1.917			Repeat 1 average	1.18233	69.2477	0.753333	32.3517
Repeat 2 average	1.084	17.4153	0.355	7.95333			Repeat 2 average	1.01567	4.08733	0.913667	1.89467			Repeat 2 average	1.32533	95.893	0.643667	34.5067
Repeat 3 average	1.031	16.2777	0.296333	7.96167			Repeat 3 average	1.05567	4.26033	0.703667	1.55633			Repeat 3 average	0.653667	75.05	0.635667	35.103
Fig. 7e							Fig. 7f							Fig. 7h
	WT		Numb KO					WT		Numb KO					WT		Numb KO
	-Shh	+High Shh	-Shh	+High Shh				-Shh	+High Shh	-Shh	+High Shh				-Shh	+Shh	-Shh	+Shh
Repeat 1	0.961	27.211	1.021	20.728			Repeat 1	0.977	76.325	0.93	47.566				0	25.8065	0	7.49601
	0.834	22.528	1.028	21.63				0.754	71.064	1.105	58.531				2.02276	32.8729	0	5.63991
	1.063	27.367	1.017	21.791				0.672	74.489	1.088	55.25				0	38.2284	0	2.67686
Repeat 2	1.054	27.161	1.197	18.877			Repeat 2	1.246	88.71	1.489	56.929				0	34.6154	0	2.65781
	1.07	36.704	1.357	17.402				1.009	89.167	1.378	73.884				0	41.8033	0	1.11732
	1.023	25.809	1.019	16.187				1.048	91.262	1.286	31.631				0	35.5469	0	14.6223
Repeat 3	1.074	25.519	1.134	22.638			Repeat 3	1.028	66.307	0.546	49.281				1.15496	50.9934	0	10.0156
	1.092	26.469	0.876	22.886				1.218	65.31	0.685	41.989				0.54545	51.2329	0	14.0281
	0.868	24.519	0.91	17.136				1.223	51.762	0.687	37.102				0	49.635	0	10.3395
															0	49.8896	0	11.2409
															0	23.764	0	9.80966
	WT		Numb KO					WT		Numb KO					0	26.1324	0	25.1282
	-Shh	+Shh	-Shh	+Shh				-Shh	+Shh	-Shh	+Shh				0	25.8401	0.59259	12.828
Repeat 1 average	0.952667	25.702	1.022	21.383			Repeat 1 average	0.801	73.9593	1.041	53.7823				0	26.7352	0.65104	22.6006
Repeat 2 average	1.049	29.8913	1.191	17.4887			Repeat 2 average	1.101	89.713	1.38433	54.148				0	38.914	1.08918	9.64286
Repeat 3 average	1.01133	25.5023	0.973333	20.8867			Repeat 3 average	1.15633	61.1263	0.639333	42.7907

## Sheet: Figure 8
Fig. 8b						Fig. 8c						Fig. 8e					Fig. 8f
	Math1-Cre-; Nbf/f; Nbl-/-		Math1-Cre+; Nbf/f; Nbl-/-				Math1-Cre-; Nbf/f; Nbl-/-		Math1-Cre+; Nbf/f; Nbl-/-				Control	cDKO
	-Shh	+Shh	-Shh	+Shh			-SAG	+SAG	-SAG	+SAG			1.02372	0.527254
	1	52.89	0.54	34.77			1.98	100.56	0.76	123.27			1.05458	0.419592
	1.67	57.84	0.14	20.09			1	172.2	1.18	100.11			0.921695	0.486632
	0.52	22.8	0.34	12.91			1	119.16	2.1	137.57
	0.45	54.59	1	36.36			1.63	97.59	0.62	96.96
	0.36	45.19	0.23	37.55			1	144.66
			0.24	14.75			0.42	155.42
Fig. 8g
	Control			cDKO				Control			cDKO
	0	10 nM shh	30 nM shh	0	10 nM shh	30 nM shh		0	75 nM purmo	150 nM purmo	0	75 nM purmo	150 nM purmo
	1	2.09753	2.68594	1.20031	1.54608	1.67843		1	1.49883	1.46268	1.06777	1.53768	1.36147
	1	1.33617	1.62715	1.06777	1.02169	1.13916		1	1.81903	2.84924	0.769563	1.46797	1.60583
	1	1.83288	2.312	0.769563	1.06454	1.45445		1	1.37874	1.33617	0.464455	1.45587	1.80514
	1	1.16699	1.57302	0.464455	0.99236	1.03311		1	3.23881	2.61526	1.49088	2.8408	2.8408
	1	1.63847	1.79934	1.49088	1.48425	1.59536		1	6.79491	10.0528	0.918273	6.31853	6.57209
	1	3.48335	4.51094	0.797217	1.07136	0.974429
	1	5.12965	5.00671	0.918273	4.94174	4.56454
	1	2.61961	4.25927	1.21057	1.23438	1.31457
Fig. 8i								Fig. 8k
	Number of pH3+ cells per lobe			Number of pH3+ cells per 600 μm of EGL					Cerebellum area (mm2)			EGL area (mm2)
	Control	Numb; Numbl cDKO		Control	Numb; Numbl cDKO				Control	Numb; Numbl cDKO		Control	Numb; Numbl cDKO
Repeat 1	162	82		56.22	35.923				2.6006	2.04266		0.659742	0.457832
	117	96		57.133	45.5				2.78039	2.10328		0.618696	0.484031
	136	62		43.3529	47.7895				2.89295	2.31707		0.610623	0.438875
Repeat 2	113	51		59.5	37.8571
	122	54		47.85	45.2353
	164	80
Repeat 3	123	66
	138	79
	131	52
	Number of pH3+ cells per lobe
	Control	Numb; Numbl cDKO
Repeat 1 average	138.333	80
Repeat 2 average	133	61.6667
Repeat 3 average	130.667	65.6667

## Sheet: Supplementary Figure 1
Supplementary Fig. 1b
Non-transfected	Empty Vector	FL	NC	NRVEPPR	NPR	RVEPPR	PR
2.65e-06	3.18e-06	3.04e-06	4.09e-06	3.25e-06	2.41e-06	3.4e-06	2.39e-06
3.17e-06	3.19e-06	4.35e-06	5.66e-06	3.24e-06	1.79e-06	3.08e-06	2.3e-06
3.05e-06	2.1e-06	4.53e-06	4.1e-06	3.12e-06	1.44e-06	2.91e-06	2.3e-06
3e-06	1.66e-06	4.56e-06	2.48e-06	3e-06	2.64e-06	1.85e-06	1.17e-06
2.18e-06	2.76e-06	3.35e-06	3.67e-06	2.57e-06	2.46e-06	3.18e-06	1.72e-06
1.85e-06	2.47e-06	3.25e-06	2.24e-06	2.89e-06	1.37e-06	3.03e-06	1.91e-06
1.55e-06	2.47e-06	4.19e-06	5.47e-06	2.7e-06	2.23e-06	2.32e-06	2.78e-06
3.19e-06	2.56e-06	2.92e-06	5.08e-06	2.19e-06	2.88e-06	2.37e-06	2.32e-06
2.19e-06	3.93e-06	5.05e-06	6.1e-06	2.22e-06	1.84e-06	1.97e-06	2.19e-06
2.56e-06	1.6e-06	4.49e-06	4.64e-06	3.7e-06	1.11e-06	2.24e-06	2.28e-06
2.22e-06	2.05e-06	3.97e-06	3.39e-06	3.07e-06	1.79e-06	2.43e-06	1.67e-06
2.69e-06	2.6e-06	4.69e-06	3.86e-06	2.37e-06	1.81e-06	2.55e-06	3.03e-06
2.02e-06	2.26e-06	2.89e-06	6.87e-06	4.1e-06	2.05e-06	1.86e-06	1.74e-06
2.79e-06	2.68e-06	4.59e-06	4.8e-06	2.57e-06	1.61e-06	2.4e-06	2.09e-06
3.64e-06	1.9e-06	2.89e-06	5.55e-06	2.64e-06	2.21e-06	2.15e-06	2.41e-06
2.56e-06	2.03e-06	3.76e-06	5.16e-06	3.23e-06	1.92e-06	1.72e-06	2.55e-06
2.2e-06	2.36e-06	3.01e-06	6.01e-06	3e-06	1.58e-06	2.75e-06	1.73e-06
2.78e-06	3.12e-06	3.27e-06	5.69e-06	3.36e-06	2e-06	9.2e-07	2.82e-06
2.51e-06	1.76e-06	7e-06	2.83e-06	2.52e-06	2.26e-06	1.84e-06	2.21e-06
2.13e-06	1.97e-06	5.13e-06	2.6e-06	2.69e-06	1.36e-06	1.9e-06	2.94e-06
2.67e-06	1.57e-06	3.03e-06	3.09e-06	2.69e-06	2.17e-06	2.29e-06	1.68e-06
2.57e-06	1.46e-06	6.93e-06	1.44e-06	2.48e-06	1.6e-06	2.08e-06	1.14e-06
2.72e-06	1.82e-06	2.34e-06	2.6e-06	1.6e-06	2.6e-06	2.14e-06	1.17e-06
3.19e-06	2.17e-06	2.62e-06	3.48e-06	2.16e-06	2.03e-06	3.48e-06	1.74e-06
2.72e-06	1.43e-06	4.84e-06	4.01e-06	3.2e-06	1.33e-06	1.45e-06	2.97e-06
2.86e-06	2.81e-06	4.57e-06	3.34e-06	2.58e-06	1.97e-06	2.07e-06	2.28e-06
3.63e-06	2.09e-06	6.04e-06	3.33e-06	3.31e-06	2.52e-06	2.06e-06	2.32e-06
2.41e-06	2.5e-06	5.08e-06	3.21e-06	3.09e-06	2.31e-06	2.78e-06	2.7e-06
2.26e-06	3.13e-06	3.29e-06	2.33e-06	3.13e-06	1.97e-06	2.09e-06	3.07e-06
1.99e-06	2.23e-06	4.17e-06	2.59e-06	2.07e-06	2.22e-06	2.9e-06	2.65e-06
3.08e-06	2.35e-06	6.78e-06	8.39e-06	2.4e-06	2.35e-06	1.89e-06	2.29e-06
1.88e-06	2.41e-06	3.05e-06	4.63e-06	2.18e-06	1.98e-06	2.35e-06	1.21e-06
2.72e-06	2.2e-06	3.02e-06	4.04e-06	2.11e-06	2.58e-06	2.21e-06	3.31e-06
3.02e-06	2.27e-06	3.06e-06	5.25e-06	1.88e-06	2.27e-06	2.09e-06	2.09e-06
2.73e-06	2.95e-06	5.53e-06	5.52e-06	3.7e-06	1.73e-06	2.73e-06	3.17e-06
2.27e-06	2.23e-06	5.71e-06	2.88e-06	1.64e-06	1.77e-06	1.94e-06	2.08e-06
1.85e-06	2.59e-06	7.34e-06	5.52e-06	3.61e-06	1.94e-06	2.32e-06	1.02e-06
2.23e-06	2.96e-06	3.77e-06	2.85e-06	3.21e-06	1.65e-06	1.68e-06	2.64e-06
2.78e-06	2.52e-06	5.56e-06	7.96e-06	3.18e-06	2.29e-06	9.49e-07	1.62e-06
2.44e-06	2.41e-06	4.47e-06	4.18e-06	2.96e-06	2.04e-06	1.79e-06	1.51e-06
2.32e-06	2.35e-06	3.32e-06	4.19e-06	3.49e-06	2.43e-06	2.25e-06	2.26e-06
2.41e-06	2.01e-06	2.53e-06	6.28e-06	3.94e-06	2.23e-06	2.84e-06	1.35e-06
3.08e-06	2.85e-06	3.62e-06	3.32e-06	2.57e-06	1.53e-06	2.3e-06	2.53e-06
2.5e-06	2.24e-06	3.58e-06	4.09e-06	2.98e-06	1.76e-06	1.45e-06	3.04e-06
3.02e-06	2.63e-06	2.93e-06	4.08e-06	4.13e-06	1.89e-06	2.23e-06	2.86e-06
2.48e-06	2.71e-06	7.46e-06	3.63e-06	4.7e-06	2.63e-06	2.08e-06	1.65e-06
3.08e-06	2.85e-06	3.62e-06	3.32e-06	4.21e-06	1.53e-06	2.3e-06	2.53e-06
2.5e-06	2.24e-06	3.58e-06	4.09e-06	2.81e-06	1.76e-06	1.45e-06	3.04e-06
3.02e-06	2.63e-06	2.93e-06	4.08e-06	3.95e-06	1.89e-06	2.23e-06	2.86e-06
2.48e-06	2.71e-06	7.46e-06	3.63e-06	2.38e-06	2.63e-06	2.08e-06	1.65e-06

## Sheet: Supplementary Figure 2
Supplementary Fig. 2a								Supplementary Fig. 2b
WT		Cilium-TurboID		Non-cilium-TurboID				WT		Cilium-TurboID		Non-cilium-TurboID
-Shh	+Shh	-Shh	+Shh	-Shh	+Shh			-Shh	+Shh	-Shh	+Shh	-Shh	+Shh
2.19236	3.73229	3.37694	3.26479	2.11878	2.36164			2.65e-05	0.117667	5.2e-05	0.127424	0.000117	0.10959
2.04625	2.37065	1.54439	2.388	3.16941	1.96883			2.77e-05	0.124501	0.000187	0.115445	0.0001	0.12819
2.72231	2.40646	3.27445	2.89243	2.39368	2.27649			3.74e-05	0.120878	0.000167	0.100954	0.000127	0.133747
2.40273	3.03918	2.23815	1.80958	3.0359	2.53092
1.87971	2.75819	2.67741	2.9856	2.61239	1.52578
2.26618	2.01122	5.16824	2.02671	2.26336	2.48416			Supplementary Fig. 2d						Supplementary Fig. 2f
2.2609	1.85764	2.63504	1.99107	2.37296	2.27406			WT		Cilium-TurboID				WT		Cilium-TurboID
2.57692	1.8738	4.26245	2.55777	2.98482	1.63564			-Shh	+Shh	-Shh	+Shh			-Shh	+Shh	-Shh	+Shh
2.09992	2.0962	2.64337	2.64995	2.41782	2.79061			0.427733	6.54959	1.75908	26.4453			1.23128	5.29808	3.13159	4.72953
1.72252	1.8619	2.05668	2.27411	2.07716	1.85313			-0.487544	13.3994	1.12437	35.797			2.31851	7.96712	-0.373687	5.4327
2.41885	2.78403	3.811	1.86679	3.12954	2.73097			-1.2593	35.8481	7.68256	31.5945			2.0793	0.975057	-0.311365	6.81922
2.4183	1.6239	1.54031	3.68686	2.75288	2.2231			2.6968	32.4419	1.33473	14.4304			3.33964	7.13156	0.0191334	5.83927
2.5114	2.2291	1.84685	2.87262	2.42863	1.79626			4.35588	8.43538	5.32847	13.3683			3.15014	3.22426	2.37981	8.19606
2.41681	2.17364	2.99058	3.91479	2.37539	2.91092			2.4436	12.9587	-0.059746	18.6113			-0.937684	4.20833	0.435232	10.7652
2.24253	1.98062	2.42128	1.74828	2.20111	2.04277			-1.07458	30.1102	6.43537	21.0947			2.52792	5.52924	1.67859	4.12119
1.47614	1.83967	2.76864	3.21741	1.73131	1.70916			0.748494	7.29368	1.7162	19.2767			0.373209	1.77826	-2.93335	7.03106
2.3891	3.26477	2.33564	3.32405	2.02674	1.6488			1.65311	9.79765	1.58743	20.7621			-0.293475	7.97081	0.90456	4.7439
2.13022	2.42518	2.84931	2.66372	1.66728	2.1862			0.595012	17.2459	2.88473	24.563			1.97978	1.18172	1.94524	5.7198
3.08895	1.75633	2.46322	1.92888	1.42742	2.12868			2.17379	19.7048	-0.445319	8.71626			-0.153864	5.21156	1.27875	3.36641
2.65475	2.63598	2.0168	2.33175	1.84977	2.9671			3.42147	20.5986	0.519542	16.3353			-0.758056	8.79959	1.40935	5.15719
1.47879	2.11836	3.20456	2.97328	2.70254	1.87868			2.68667	18.4849	1.91217	27.19			0.880269	4.35986	2.57615	7.77925
2.14751	2.63861	2.83208	3.13211	2.50648	2.51959			1.96414	24.8029	2.94982	11.5945			3.34426	4.82818	1.38519	5.56944
2.02955	2.40911	2.28944	2.86678	2.17947	2.21826			-0.0786206	18.1258	1.5221	9.73551			3.08145	5.37984	3.51517	7.47513
2.4311	1.95507	3.26579	2.75045	2.47487	2.35559			0.34623	24.9577	2.3493	3.94014			0.862826	4.52413	2.07697	8.80828
2.42359	1.7797	2.08161	2.59144	2.14547	1.95009			0.558892	23.3257	1.65217	14.7489			1.50978	4.01455	0.139124	10.3037
4.66488	1.77414	2.14661	2.67559	2.13239	1.92771			-0.189712	25.9393	-0.620033	9.88057			1.64405	4.6257	3.42269	6.8424
2.1609	1.95039	2.17461	3.66329	2.39073	2.26944			0.120026	31.2791	1.79948	10.5124			2.96601	3.66865	2.17531	1.03418
4.19555	2.62377	2.00534	2.42109	2.30757	2.74642			3.47383	32.2553	0.334663	28.8535			-0.367074	9.42082	0.0345447	6.70161
2.31038	2.642	2.30408	2.25986	2.25958	1.8564			3.11911	11.9954	1.0106	30.0664			3.27361	5.78299	1.20775	2.90702
3.02023	1.3051	2.79323	2.70347	2.24997	2.39942			0.60521	10.0837	0.473775	29.1505			2.12248	4.02038	3.2268	4.59053
2.39955	3.76378	2.17032	2.44192	1.86711	2.5353			2.39166	31.6364	8.61376	10.4057			3.46959	4.58099	-0.528697	1.66393
3.14604	1.50637	2.35368	3.52817	2.20235	2.12677			1.28892	28.8891	-0.256867	18.2444			1.43497	5.05679	-0.115884	2.47857
2.33897	1.67168	2.05873	2.48992	2.55433	1.89035			-0.220968	43.6165	0.392762	24.2867			0.0464003	1.64809	-0.0713359	8.08822
2.99707	2.48816	2.49418	1.94684	3.11484	2.03609			2.21301	26.5401	2.15359	14.5438			0.417859	5.03255	1.43305	5.38304
2.36395	2.33553	2.7975	2.78775	2.66419	1.28665			1.21575	21.6047	1.29668	17.2027			2.73223	4.60191	0.908899	9.4181
3.09759	2.28274	3.16166	1.89774	2.84963	2.71056			4.0221	12.256	2.24305	5.57998			1.00865	1.87604	0.633678	3.61478
2.46357	2.15653	3.83773	2.74016	4.17903	1.59657			-3.43698	23.7269	0.780281	21.0425			2.56777	3.77145	1.2799	1.35812
2.41373	2.01451	2.91009	2.06802	2.1251	2.22193			5.59073	18.3985	0.208693	23.4755			0.344137	2.40439	-2.66511	2.54085
3.43402	2.59978	2.41745	2.73078	2.14448	2.18158			7.22846	7.55965	3.27063	13.7474			0.385275	4.93135	3.41346	1.5165
2.64926	2.01105	3.39269	1.94352	2.23027	2.303			2.85029	17.8406	11.0828	34.3308			1.739	4.08988	2.65582	1.98546
2.1722	2.38132	2.24008	1.93948	2.49195	2.01088			2.77431	21.68	1.05425	19.6263			2.52758	8.1561	3.42152	0.667467
3.08592	2.32718	2.94892	2.4656	1.30728	2.06233			2.30978	20.8898	0.950305	31.8471			0.606699	0.503464	-0.716308	2.38604
2.42609	2.88517	2.92168	1.72434	2.6133	2.73207			0.79679	20.6784	0.061562	21.6778			-1.06803	6.62615	0.671081	-1.16375
2.61588	1.85492	2.63978	3.67871	4.68424	3.16555			1.71527	10.9443	-1.70967	25.3234			0.435407	4.25648	1.40751	6.23666
2.7094	2.52297	1.78644	1.77478	2.37021	1.93183			0.582347	15.7982	0.820952	24.1952			0.0383624	3.43298	2.96869	1.90091
2.08818	2.09159	2.29599	2.54831	2.50877	1.65957			1.24176	8.61354	0.335086	19.8712			-0.160237	7.7465	3.14188	0.312172
2.15041	2.42648	2.98732	2.25661	3.03258	2.41564			1.52241	7.58205	2.54661	14.5161			0.956216	5.58895	3.71004	2.94889
1.57357	1.71412	2.65619	2.59211	2.79507	2.26258			4.42176	16.5292	2.33428	15.9808			0.325153	4.32701	-0.476632	3.74187
2.30687	2.0321	2.4026	2.13651	2.85368	2.34648			1.87354	11.779	1.27428	12.7822			0.410049	4.61751	2.008	5.05022
2.37906	3.01162	1.7644	2.64561	3.20764	2.29948			1.46664	11.7256	1.5623	41.9719			-0.449507	2.81226	1.88257	4.41423
								0.753758	34.7833	0.61047	11.8207			3.53135	0.723756	1.51388	5.18681
								1.77022	32.4485	0.644626	24.0822			1.18392	3.14113	2.71025	3.09946
								-0.422249	9.41226	3.03449	16.8782			1.94168	2.84522	2.73024	1.61238
								1.17282	8.95236	0.816156	10.4352			-1.45536	1.75691	-0.40481	2.44263
								0.032648	6.59817	4.34257	23.3115			-0.534979	9.58664	-0.264159	1.28994
								1.73226	13.9181	-0.554273	13.5886			1.73704	2.66013	1.55216	8.42425
								-0.280685	18.8597	-0.50323	28.8435			0.322356	6.94727	1.86935	5.08689
								0.485576	15.8478	1.24667	18.6987			-0.414726	6.25675	0.100329	3.93033

## Sheet: Supplementary Figure 3
Supplementary Fig. 3b					Supplementary Fig. 3c					Supplementary Fig. 3d					Supplementary Fig. 3e
FC	LOG2(FC)	P-value			FC	LOG2(FC)	P-value			FC	LOG2(FC)	P-value			FC	LOG2(FC)	P-value
196.418	7.61778	0.000323369			2.82039	1.4959	0.00365936			26.2927	4.71659	7.11728e-05			29.549	4.88504	0.000295165
189.767	7.56808	3.54293e-05			28.0667	4.81079	8.38192e-05			49	5.61471	4.2184e-05			29.5333	4.88427	6.70337e-06
178.158	7.47701	2.20788e-05			27.4	4.7761	0.00137451			52.4	5.71149	0.000133012			23.1556	4.53329	2.68554e-05
171.7	7.42375	3.37291e-05			23.9813	4.58384	2.8327e-10			23.5333	4.55663	0.000111108			21.3289	4.41474	3.44963e-06
158.6	7.30925	0.000243787			22.9778	4.52217	1.63069e-07			39.6	5.30743	2.92239e-05			19.817	4.30867	4.69997e-06
129.967	7.022	7.30698e-06			22.14	4.46858	0.00255125			23.0667	4.52774	0.000286037			18.475	4.2075	0.00155334
124.579	6.96092	3.53688e-08			21.0392	4.39501	1.71229e-06			43.6	5.44626	3.70555e-08			16.7586	4.06683	0.000270885
115.046	6.84607	1.76591e-06			20.4788	4.35606	0.000655769			17.4667	4.12653	3.18754e-06			15.4375	3.94837	3.48437e-05
112.029	6.80773	0.00146094			18.5299	4.21178	0.000320627			31.5333	4.97881	2.87708e-07			15.2	3.926	9.27813e-05
110.28	6.78503	6.61055e-05			18.3498	4.19769	0.000219711			25.5	4.67243	0.000223002			15.1538	3.92161	5.98358e-05
107.903	6.75359	0.000240461			18.2083	4.18653	0.00011677			21.3667	4.41729	0.000165235			14.78	3.88557	0.0054704
100.5	6.65105	0.000868179			17.0839	4.09457	6.34249e-05			52.3667	5.71058	0.000145201			14.7612	3.88374	1.84834e-05
90.35	6.49745	3.20326e-05			16.675	4.05961	4.13212e-05			24.9667	4.64193	8.35414e-06			14.2716	3.83508	0.000888674
87.8621	6.45717	2.93325e-09			16.4938	4.04385	3.89663e-05			24.7	4.62644	1.52006e-05			14.0896	3.81655	0.000851771
87	6.44294	3.63422e-07			16.34	4.03034	4.34509e-05			20	4.32193	0.000406348			13.7515	3.78152	0.00228067
86.7872	6.43941	8.75344e-07			16.2836	4.02535	3.05792e-06			23.8667	4.57693	0.00022626			12.9398	3.69374	0.000250256
83.8	6.38888	7.57407e-07			16.1325	4.0119	0.000116085			29	4.85798	6.80037e-05			12.7459	3.67196	5.9502e-05
83.6667	6.38658	0.000354912			14.9167	3.89885	0.00340392			34.8333	5.1224	2.02929e-06			12.5853	3.65366	0.000261481
82.7667	6.37098	5.83194e-05			14.8725	3.89457	0.00279624			20.2333	4.33866	1.22654e-05			12.4271	3.63542	0.00250305
82.2844	6.36255	2.95815e-12			14.7838	3.88594	0.000387111			26.9667	4.75311	8.61543e-05			12.396	3.6318	0.00229125
81.4333	6.34755	1.05263e-05			14.1799	3.82577	0.000501439			19.8333	4.30986	0.000324847			12.1758	3.60595	7.71407e-05
78.5926	6.29632	6.38247e-06			14.1538	3.82312	0.000825126			40.5333	5.34104	2.36799e-05			12.17	3.60526	2.4284e-05
78.48	6.29425	1.06882e-05			14.0779	3.81536	0.000933387			21.2333	4.40826	0.00147235			11.9928	3.5841	9.71018e-05
77.6154	6.27827	0.000637553			14.0252	3.80995	9.0883e-05			27.2	4.76553	5.63864e-05			11.6043	3.53659	8.57709e-06
76.2381	6.25244	3.53397e-06			13.8613	3.79299	0.000744507			21.2667	4.41052	0.000268073			11.4672	3.51944	0.000860187
75.1176	6.23108	0.000103362			13.7674	3.78318	0.00345763			36.2667	5.18057	7.38928e-06			11.3463	3.50415	6.88583e-06
73.8667	6.20685	0.000456187			13.7459	3.78093	4.83476e-05			14.7333	3.88101	0.00254			11.3214	3.50098	0.0323544
69.4	6.11686	0.00012478			12.5882	3.654	0.000543237			27.3333	4.77259	0.000413952			11.0274	3.46302	0.000228243
69.0667	6.10992	9.72668e-05			12.4432	3.63728	0.00606126			45.7333	5.51517	6.72778e-05			11.013	3.46113	0.00100348
68.68	6.10182	1.21677e-07			12.1014	3.5971	0.000366819			24.6333	4.62254	0.00109855			10.7336	3.42406	0.00132428
68.2593	6.09295	1.81489e-05			12.0921	3.59599	0.0157499			27.2333	4.7673	3.77243e-05			10.56	3.40054	0.00176702
67.1	6.06824	9.53396e-07			12.0463	3.59051	0.000451126			21.8333	4.44846	5.45912e-05			10.5472	3.39879	0.000199459
66.437	6.05392	5.37532e-06			11.88	3.57046	0.000959887			69.8667	6.12653	1.35808e-05			10.52	3.39506	3.31865e-05
64.4524	6.01016	5.03715e-06			11.7808	3.55837	0.000116033			51.3667	5.68276	3.86335e-05			10.4329	3.38307	0.0013405
63.6129	5.99125	8.797e-07			11.5055	3.52425	1.37809e-05			18.8	4.23266	2.89144e-06			10.4118	3.38014	0.000235439
63.3	5.98413	0.000124858			11.3774	3.50809	0.00961581			22.2	4.47249	0.000660967			10.1481	3.34314	6.99678e-05
62.5833	5.96771	1.41761e-06			11.3388	3.50319	6.19608e-06			19.7	4.30012	4.19884e-08			10.0956	3.33565	8.38823e-05
61	5.93074	0.000832869			11.3333	3.5025	1.00202e-06			31.9667	4.9985	9.34915e-05			10.0741	3.33258	0.000199096
60.7917	5.9258	0.000128269			11.2126	3.48705	4.04384e-05			19.3	4.27053	5.64308e-05			9.74699	3.28496	0.000397485
60.6316	5.922	2.77513e-07			11.2	3.48543	0.00855868			19.6	4.29278	5.44605e-06			9.725	3.2817	0.00741933
60.4545	5.91778	2.76792e-05			11.0303	3.4634	1.4194e-06			35.5333	5.1511	5.70902e-06			9.72222	3.28129	4.44016e-05
59.6667	5.89885	0.000685066			10.8795	3.44354	1.38278e-05			26.0333	4.70229	0.000707864			9.35433	3.22563	0.000183964
58.5909	5.8726	5.84192e-05			10.8232	3.43605	0.000918837			24.1333	4.59296	0.000222963			9.34713	3.22452	8.06276e-06
58.3636	5.867	1.5827e-05			10.7284	3.42336	2.66479e-05			20.0667	4.32673	0.000206753			9.22692	3.20585	0.000860467
57.873	5.85482	6.26422e-05			10.7173	3.42186	0.00761399			33.4	5.06178	9.66681e-06			9.09028	3.18432	0.000100914
57.8	5.853	9.28209e-09			10.5471	3.39877	0.00183286			111.133	6.79615	7.63877e-06			9.06452	3.18023	0.000709975
57.4211	5.84351	3.87738e-07			10.4583	3.38658	0.00372262			22.8333	4.51307	0.000133411			9.04906	3.17777	0.00275581
57.2486	5.83917	4.01357e-05			10.4447	3.3847	4.76792e-05			23.5	4.55459	2.83675e-05			8.92576	3.15798	1.62961e-05
56	5.80735	0.00140042			10.1657	3.34563	1.97673e-06			20.8	4.37851	9.70021e-07			8.88889	3.152	0.00470079
55.3566	5.79068	1.7046e-07			10.136	3.34142	0.0010212			20.6333	4.36691	1.90676e-05			8.7	3.12102	0.000342701
55.24	5.78764	9.62834e-05			10.1333	3.34104	0.000850086			28.1	4.8125	0.000139949			8.64127	3.11124	0.0183899
54.5926	5.77063	0.000249244			10.0896	3.33479	0.000318617			19.6333	4.29523	0.00195275			8.50313	3.08799	7.44927e-05
54.5862	5.77046	1.78055e-05			9.99497	3.3212	0.000496075			21.8	4.44626	6.33893e-06			8.49175	3.08606	0.000197983
54.4667	5.7673	9.91027e-06			9.90741	3.30851	7.12666e-05			26.4	4.72247	0.000537003			8.29545	3.05232	0.00913934
54.4	5.76553	3.57123e-05			9.90577	3.30827	0.000899237			44.0333	5.46052	2.11073e-07			8.15	3.0268	0.00764793
54	5.75489	6.66184e-05			9.89922	3.30732	0.00108906			36.9333	5.20685	1.98601e-05			8.05747	3.01033	0.000270223
53.1739	5.73265	7.02219e-06			9.85379	3.30068	5.73508e-05			15.5333	3.9573	1.62707e-05			8.05694	3.01023	0.00175688
52.9667	5.72701	4.38838e-05			9.77465	3.28904	0.00132512			20.2	4.33628	0.000184473			8.03476	3.00625	4.876e-05
52.9	5.7252	8.87281e-05			9.70115	3.27816	6.63699e-05			40.5667	5.34222	5.24131e-06			7.97389	2.99528	0.000398014
52.1154	5.70364	2.91411e-07			9.69231	3.27684	0.00855593			34.5	5.10852	5.51286e-07			7.85714	2.974	1.52736e-05
51.6364	5.69032	7.14864e-05			9.4086	3.23398	0.00107883			20.8333	4.38082	1.81171e-05			7.83333	2.96963	2.61774e-05
51.4737	5.68576	0.000222079			9.37701	3.22913	1.98802e-05			22.3	4.47897	2.76916e-05			7.68421	2.9419	0.000349249
51.2667	5.67995	2.36975e-05			9.2459	3.20881	0.000123159			31.7667	4.98944	0.00137649			7.67766	2.94067	0.000218073
50.6522	5.66255	1.4862e-05			9.14717	3.19333	0.00035418			34.7333	5.11825	1.53514e-05			7.62722	2.93116	8.11706e-06
50.5909	5.66081	3.01391e-05			9.13861	3.19198	0.000169604			18.3333	4.1964	2.77591e-05			7.59535	2.92512	2.19181e-07
50.2247	5.65033	3.23331e-06			9.12139	3.18925	0.000640235			50.2333	5.65057	0.000163027			7.49612	2.90614	8.13254e-05
49.7407	5.63636	5.72941e-07			9.11354	3.18801	1.40384e-05			27.7	4.79181	0.00105213			7.48542	2.90408	1.9117e-05
49.6111	5.63259	1.58014e-05			9.08038	3.18275	3.46163e-05			29.4667	4.88101	0.000118168			7.48125	2.90328	0.0012089
49.3462	5.62487	0.000191497			9.03372	3.17532	0.00406673			19.7333	4.30256	0.000426187			7.46725	2.90058	3.01875e-06
49.3	5.62352	5.97058e-07			8.9881	3.16802	0.0394991			61.5667	5.94408	0.000370708			7.40708	2.8889	0.000109595
49.0857	5.61723	1.97311e-07			8.94375	3.16088	0.00147474			20.6	4.36457	0.00012026			7.38028	2.88368	0.00156284
49.0741	5.61689	4.19043e-05			8.91593	3.15639	5.11283e-05			22.6333	4.50038	0.000343258			7.32576	2.87298	1.50398e-05
48.9429	5.61303	2.60492e-05			8.88722	3.15173	8.78627e-06			36.2667	5.18057	0.00298027			7.08543	2.82485	0.00164124
48.2632	5.59285	0.000114272			8.64626	3.11208	0.00348119			17.1667	4.10154	0.000557174			7.05894	2.81945	0.00384204
48.092	5.58772	9.70843e-07			8.62037	3.10775	0.0179911			22.8667	4.51517	4.88578e-05			7.04706	2.81702	0.00576495
47.8182	5.57949	2.74022e-05			8.58235	3.10137	0.00133876			20.4333	4.35285	0.00015417			6.97899	2.80302	0.000977333
47.5455	5.57124	1.5779e-06			8.51064	3.08927	4.18438e-05			19.7	4.30012	0.00021179			6.97736	2.80268	0.00735292
47.4667	5.56884	6.06959e-06			8.47907	3.08391	0.000655036			21.9	4.45286	0.000217223			6.92683	2.7922	0.000308761
47.2333	5.56173	1.91932e-05			8.34091	3.0602	4.41671e-06			26.7667	4.74237	0.000266743			6.92143	2.79107	0.00239839
47.2174	5.56125	3.16526e-05			8.33448	3.05909	3.85096e-06			16.4667	4.04148	5.58179e-05			6.89778	2.78613	3.89508e-05
46.9333	5.55254	3.25672e-06			8.31556	3.05581	6.27611e-05			61.6333	5.94564	0.000538864			6.89524	2.7856	0.00556529
46.7826	5.5479	1.53259e-05			8.28571	3.05063	0.00197525			20.8333	4.38082	9.21511e-06			6.81757	2.76926	0.00135278
46.5476	5.54064	6.59627e-05			8.26923	3.04775	6.08082e-06			31.6	4.98185	0.000145397			6.71642	2.74769	0.00188141
46.48	5.53854	5.09682e-05			8.1626	3.02903	0.000840269			29.1667	4.86625	5.49309e-05			6.69805	2.74374	2.21623e-05
46.2593	5.53167	3.07514e-05			8.14516	3.02594	0.000159312			19.4	4.27798	0.000154534			6.6844	2.7408	4.80607e-05
46.2353	5.53092	4.51446e-05			8.14236	3.02545	0.00152666			25.4	4.66676	0.000100382			6.68306	2.74051	0.00102467
45.9565	5.5222	1.04664e-06			8.06695	3.01202	0.000216723			29.5333	4.88427	6.70337e-06			6.67059	2.73781	0.000389761
45.7	5.51412	1.21041e-07			7.99281	2.9987	0.000636856			28.2333	4.81933	0.000711189			6.57725	2.71749	0.000385413
45.2645	5.50031	1.23668e-05			7.97093	2.99475	9.44994e-07			14.3	3.83794	0.000155691			6.54058	2.70942	4.64614e-05
44.9	5.48864	2.04927e-05			7.96212	2.99315	0.0247741			123.767	6.95148	0.000128288			6.50595	2.70176	0.0153726
44.8356	5.48657	2.08162e-06			7.93013	2.98734	0.000291432			27.1	4.76022	0.000133432			6.47872	2.69571	0.00113857
44.6	5.47897	1.14346e-05			7.91351	2.98432	0.00898321			72.2333	6.17459	1.01401e-05			6.40611	2.67945	0.00192246
44.4667	5.47465	9.3066e-06			7.90476	2.98272	0.000485912			27.4333	4.77786	0.000994436			6.39302	2.6765	0.00147114
44.4043	5.47263	2.11589e-06			7.8902	2.98006	0.000655034			24.3333	4.60486	0.00238336			6.36123	2.66931	0.00298036
44.0625	5.46148	0.000118564			7.78788	2.96123	2.62831e-06			24.1333	4.59296	0.0011092			6.29839	2.65498	0.00453134
43.8	5.45286	1.01869e-05			7.78559	2.96081	7.71816e-05			38.9	5.2817	0.00144046			6.24855	2.64352	0.00484969
43.68	5.4489	4.47885e-05			7.75714	2.95553	0.000648221			22.2	4.47249	0.000623684			6.24242	2.64211	0.00214237
43.5217	5.44366	0.000685803			7.75536	2.95519	0.000620109			24.6333	4.62254	0.00301906			6.22394	2.63783	0.000441671
43.5114	5.44332	0.000107837			7.7437	2.95302	0.000300929			18.4667	4.20685	0.000255046			6.22106	2.63716	0.000394309
43.3	5.4363	2.87287e-05			7.67281	2.93976	4.92527e-05			29.0333	4.85964	0.000116882			6.21008	2.63461	0.00318453
43.0667	5.4285	0.00279003			7.66038	2.93742	5.6557e-05			62.9333	5.97575	0.000155014			6.17551	2.62656	0.00012353
42.9474	5.4245	1.01883e-07			7.63436	2.93251	0.000895223			27.1667	4.76377	3.65732e-05			6.15451	2.62164	0.00224322
42.7273	5.41709	0.000274301			7.63299	2.93225	0.00207142			26.3	4.71699	4.0345e-06			6.12446	2.61458	0.000947738
42.5556	5.41128	2.04766e-05			7.57402	2.92106	8.70814e-05			24.4333	4.61078	0.000567806			6.08654	2.60562	0.0126158
42.3667	5.40486	0.000477683			7.56769	2.91985	0.00143486			25.4	4.66676	0.000269387			6.08407	2.60504	4.82056e-06
42.1538	5.39759	3.17305e-06			7.54936	2.91635	5.84378e-05			159.933	7.32133	3.15004e-05			6.04962	2.59684	1.2726e-05
42.15	5.39746	3.16904e-05			7.48052	2.90314	4.97578e-06			23.3667	4.54638	3.8372e-05			5.99588	2.58397	0.000145625
42.1395	5.3971	0.00101843			7.43303	2.89395	5.54009e-06			26.4667	4.7261	0.000473675			5.91837	2.5652	0.000661966
42.0484	5.39398	0.0011213			7.38849	2.88528	0.000766528			28.4	4.82782	1.97671e-05			5.90881	2.56287	0.000295493
41.9787	5.39159	2.58791e-05			7.34375	2.87652	0.00113646			20.2667	4.34104	0.00150704			5.84697	2.54769	0.000138554
41.7727	5.38449	0.000125776			7.32692	2.87321	0.000518636			26.8333	4.74595	6.02019e-05			5.83673	2.54516	0.000790311
41.7727	5.38449	0.000387058			7.21269	2.85054	0.00175239			19.9333	4.31711	3.75456e-06			5.81481	2.53973	0.0307236
41.3471	5.36971	8.41159e-06			7.20101	2.8482	0.000230499			20.9667	4.39003	0.000204156			5.78284	2.53178	0.00208965
41.1429	5.36257	3.68624e-05			7.18182	2.84435	0.000708511			22.5333	4.49399	0.000599558			5.75831	2.52564	0.00075785
41.1404	5.36248	0.000198023			7.11111	2.83007	3.39572e-06			28.1333	4.81421	5.85054e-06			5.74233	2.52164	9.10253e-05
40.8276	5.35147	3.10653e-07			7.09653	2.82711	0.00120468			42.8667	5.42178	7.24319e-05			5.71753	2.51539	0.00281297
40.7083	5.34725	8.29865e-05			7.06667	2.82103	0.00117551			22.4667	4.48971	0.000246996			5.70561	2.51238	0.00144903
40.68	5.34625	1.8543e-05			7.05795	2.81925	0.000893559			21.1	4.39917	0.00148783			5.68214	2.50644	0.00185926
40.6739	5.34603	7.8028e-06			7.03761	2.81509	1.66566e-05			31.7	4.98641	0.0106727			5.67482	2.50457	0.00177481
40.6111	5.3438	3.78439e-06			7.03217	2.81397	0.00197321			23.3667	4.54638	6.3317e-05			5.66061	2.50096	0.00172044
40.5577	5.3419	1.57416e-06			7.02618	2.81274	0.00184839			21	4.39232	0.00106795			5.60897	2.48774	0.000549883
40.4783	5.33908	0.00306987			7.02577	2.81266	0.00120926			18.1333	4.18057	8.43018e-05			5.59864	2.48508	0.00800481
40.4675	5.33869	2.32462e-05			7.0232	2.81213	0.0104551			29	4.85798	5.14283e-05			5.58525	2.48162	0.00454913
40.0889	5.32513	1.55498e-05			7	2.80735	0.00161457			20.8	4.37851	6.94473e-05			5.58488	2.48153	0.00742875
40.0294	5.32299	4.7098e-07			6.99614	2.80656	0.000247342			20.8667	4.38313	0.000623582			5.57949	2.48013	0.00016356
39.9677	5.32076	0.000261908			6.93015	2.79289	0.00330004			16.8	4.07039	2.9348e-05			5.56545	2.4765	0.000594933
39.9	5.31832	1.06321e-05			6.89628	2.78582	0.00262058			21.1	4.39917	0.00254196			5.55779	2.47451	0.00109075
39.7333	5.31228	0.00167761			6.89606	2.78577	3.36411e-05			119.236	6.89768	0.000550639			5.51079	2.46226	0.00555937
39.5041	5.30393	2.04835e-07			6.87615	2.7816	0.000948615			119.158	6.89673	7.46375e-05			5.50442	2.46059	0.000450766
39.4643	5.30248	0.000125246			6.85965	2.77813	0.00199869			109.84	6.77926	4.91821e-06			5.4931	2.45762	0.00403459
39.4	5.30012	1.11741e-06			6.85821	2.77783	0.00411873			108.684	6.764	1.30465e-05			5.4902	2.45686	0.000194058
39.1429	5.29068	4.4547e-06			6.84894	2.77588	0.000532085			102.4	6.67807	0.000287867			5.34463	2.41809	2.15935e-05
39	5.2854	3.37324e-05			6.78545	2.76244	0.00434457			101.798	6.66957	2.34146e-06			5.34363	2.41782	0.00660452
38.95	5.28355	0.00048351			6.74845	2.75456	2.25976e-05			99.4167	6.63542	0.000247962			5.33945	2.41669	0.00554121
38.8	5.27798	1.68208e-06			6.70395	2.74501	1.7764e-06			90.3793	6.49792	2.62938e-07			5.33456	2.41537	0.000202705
38.6604	5.27278	0.0040812			6.66387	2.73636	0.00347741			86.5106	6.43481	2.42779e-07			5.30062	2.40616	0.000669279
38.6593	5.27275	5.34644e-06			6.66023	2.73557	0.00345141			81.9459	6.3566	9.83955e-07			5.28372	2.40155	0.00167139
38.6333	5.27177	1.96333e-07			6.59534	2.72145	4.83487e-05			80.0588	6.32299	0.00155874			5.25758	2.3944	0.0425586
38.6	5.27053	6.98423e-05			6.58845	2.71994	4.12888e-05			77.5704	6.27743	7.73682e-06			5.25126	2.39266	0.00228438
38.383	5.26239	3.97603e-05			6.58367	2.71889	0.00111782			73.1835	6.19345	8.61211e-07			5.24451	2.39081	0.00251959
38.3704	5.26192	8.23294e-06			6.53179	2.70748	3.06054e-05			71.35	6.15684	4.18278e-05			5.21722	2.38328	0.00210527
38.2	5.2555	3.52462e-06			6.53016	2.70712	0.000118889			70.8	6.14568	2.67094e-06			5.20161	2.37896	0.000172928
38.1154	5.2523	1.88108e-05			6.47826	2.69561	0.0159282			67.2667	6.07182	7.92174e-05			5.1828	2.37373	0.00234656
38.1	5.25172	5.65162e-05			6.46933	2.69362	1.95307e-05			66.7083	6.0598	0.000339773			5.18019	2.37301	3.19715e-06
38	5.24793	4.14995e-06			6.41463	2.68137	5.5329e-05			65.1905	6.02659	1.97213e-05			5.17935	2.37277	0.0144439
37.9315	5.24532	2.7712e-05			6.36279	2.66966	0.000261385			61.5185	5.94295	6.0195e-05			5.17816	2.37244	0.000306124
37.5714	5.23156	4.56995e-06			6.33019	2.66225	3.70889e-05			60.7133	5.92394	1.07886e-07			5.17509	2.37158	0.000931297
37.5667	5.23138	1.99031e-05			6.29146	2.65339	0.00014044			60.1364	5.91017	6.92207e-06			5.17341	2.37112	0.00161874
37.551	5.23078	0.000254247			6.28221	2.65127	0.000773857			59.8453	5.90317	2.53383e-05			5.15947	2.36722	0.000796803
37.5357	5.23019	0.00426128			6.20667	2.63382	6.53228e-05			59.48	5.89433	1.0943e-07			5.14698	2.36373	0.000609281
37.4412	5.22655	9.03383e-05			6.20565	2.63358	0.000977133			58.9091	5.88042	2.90625e-06			5.09896	2.3502	0.00193012
37.4286	5.22607	4.2593e-07			6.17757	2.62704	0.000562643			57.9677	5.85718	0.00292627			5.09278	2.34845	0.000878144
37.0976	5.21325	2.40794e-05			6.11399	2.61211	0.00111991			56.8947	5.83022	4.23163e-05			5.08411	2.346	0.0322303
37.0952	5.21316	2.37347e-05			6.11285	2.61185	3.58038e-05			56.8824	5.82991	6.36388e-06			5.07353	2.34299	1.20285e-05
36.9	5.20555	0.00133624			6.03738	2.59392	0.0291135			54.6452	5.77202	1.86548e-06			5.07237	2.34266	0.00168448
36.8812	5.20481	9.7357e-05			6.03399	2.59311	0.000312125			54.2895	5.7626	1.29867e-06			5.06597	2.34084	0.0014902
36.7333	5.19902	0.00111909			6.01544	2.58867	0.000378678			52.0526	5.7019	3.19499e-06			5.05019	2.33634	0.00146239
36.6333	5.19509	4.99883e-05			6.01053	2.58749	0.000231874			52.0417	5.7016	4.10931e-07			5.04494	2.33484	0.000402527
36.5333	5.19114	0.000916907			5.97872	2.57984	0.000637182			49.9167	5.64145	0.000538281			5.03109	2.33087	0.000124128
36.5	5.18982	0.00162808			5.96087	2.57552	1.96961e-05			49.7051	5.63532	0.001086			5.03077	2.33078	0.000113392
36.5	5.18982	3.5673e-05			5.95294	2.5736	5.8697e-05			49.2184	5.62113	1.39029e-06			5.03008	2.33058	5.81836e-05
36.3659	5.18451	1.39899e-05			5.94521	2.57173	2.64894e-05			48.6296	5.60376	7.05791e-05			5.02896	2.33026	0.000577786
36.3	5.1819	7.24688e-07			5.9375	2.56986	0.000264124			47.8636	5.58086	4.77312e-05			5.02778	2.32992	0.00236345
36.2333	5.17925	8.53704e-05			5.93311	2.56879	0.00110623			47.7727	5.57812	5.36026e-05			5.0131	2.3257	0.000116029
36.1739	5.17688	9.44511e-06			5.91703	2.56487	4.2646e-06			47.32	5.56438	9.29228e-06			4.98585	2.31784	0.000425415
35.9535	5.16806	0.00254371			5.87692	2.55506	9.32074e-05			45.3571	5.50326	2.60107e-06			4.96818	2.31272	0.00183353
35.8214	5.16275	5.80648e-07			5.87097	2.5536	0.0019875			45.069	5.49406	8.72406e-07			4.9433	2.30547	0.00128682
35.7745	5.16086	3.30588e-06			5.8505	2.54856	0.000754121			44.6087	5.47925	9.79214e-05			4.94118	2.30485	0.000192529
35.7639	5.16043	2.16519e-05			5.84967	2.54836	0.000761426			44.2231	5.46673	1.09077e-06			4.9235	2.29968	0.00153614
35.7273	5.15895	2.4156e-05			5.84956	2.54833	1.19545e-05			44.1538	5.46447	6.34731e-06			4.88302	2.28777	0.000972835
35.4545	5.1479	2.83228e-06			5.83727	2.54529	0.00129423			43.9326	5.45722	6.186e-06			4.87879	2.28652	0.000627944
35.3	5.1416	0.000125239			5.825	2.54226	0.000397373			43.7949	5.45269	2.68829e-05			4.86525	2.28251	0.000487446
35.25	5.13955	0.000108684			5.79026	2.53363	0.0231474			43.72	5.45022	3.66816e-05			4.85327	2.27896	0.000362533
35.24	5.13914	7.00157e-07			5.76471	2.52725	0.000533475			43.6364	5.44746	6.80281e-06			4.84591	2.27677	0.00108827
35.1852	5.1369	0.000123038			5.74021	2.5211	0.0168281			43.6349	5.44741	0.000122156			4.83853	2.27457	0.000620836
35.1429	5.13516	0.000317263			5.7098	2.51344	4.40454e-05			43.5467	5.44449	3.26558e-08			4.82004	2.26905	0.00169839
35.135	5.13484	9.36783e-07			5.69375	2.50938	0.000236319			43.4894	5.44259	2.43392e-06			4.79179	2.26056	0.000300481
35.0526	5.13145	6.67676e-06			5.68154	2.50628	9.88253e-05			42.9	5.42291	7.81713e-05			4.75263	2.24873	0.00475043
34.9	5.12516	2.96594e-06			5.66122	2.50111	0.00120457			42.5185	5.41002	4.50646e-05			4.74611	2.24675	0.00348116
34.8621	5.12359	5.36308e-06			5.64321	2.49652	0.000155376			41.8333	5.38658	3.3536e-06			4.73558	2.24354	0.000221741
34.8519	5.12316	7.51802e-05			5.63707	2.49495	0.000229621			41.4815	5.3744	0.000848126			4.72881	2.24148	7.87174e-06
34.55	5.11061	0.000148278			5.61983	2.49053	0.000727604			41.0333	5.35872	0.000660773			4.71892	2.23846	0.0263686
34.5	5.10852	7.26741e-06			5.61491	2.48926	9.1986e-05			40.9091	5.35435	0.00015001			4.69777	2.23198	0.000798787
34.4667	5.10713	1.09198e-08			5.59788	2.48488	0.00182656			40.75	5.34873	0.00109194			4.68437	2.22785	0.00383157
34.4333	5.10573	5.40642e-05			5.58812	2.48236	3.82227e-06			40.087	5.32506	1.84845e-05			4.65775	2.21963	0.00178606
34.3667	5.10294	6.07007e-05			5.56331	2.47594	9.59098e-07			39.8824	5.31768	1.17844e-05			4.65588	2.21905	0.000495541
34.1368	5.09326	2.82029e-05			5.55882	2.47478	0.000678374			39.8356	5.31599	1.22898e-05			4.64969	2.21713	1.17507e-05
34.1333	5.09311	1.53607e-10			5.55852	2.4747	0.000214215			39.4545	5.30212	0.000532209			4.62097	2.2082	0.0019191
34.1333	5.09311	0.000752015			5.55102	2.47275	5.60667e-06			39.3333	5.29768	1.58867e-05			4.61848	2.20742	0.00163758
34	5.08746	1.84827e-05			5.53788	2.46933	5.69233e-05			38.4348	5.26434	0.000255222			4.61233	2.2055	0.000636565
33.8696	5.08192	0.000185236			5.53731	2.46919	0.000682024			38.3077	5.25956	1.29292e-05			4.61	2.20477	0.000762586
33.8333	5.08037	0.000332254			5.50705	2.46128	1.98702e-05			38.3043	5.25944	0.00106515			4.57834	2.19483	0.0565236
33.8333	5.08037	2.17608e-05			5.49077	2.45701	2.21712e-05			38.1	5.25172	0.000319744			4.57639	2.19421	3.35494e-06
33.8261	5.08006	0.000514771			5.47628	2.4532	4.79174e-05			37.5	5.22882	0.000139746			4.54304	2.18366	0.00518665
33.6786	5.07376	5.46146e-05			5.44954	2.44613	9.56995e-05			37.24	5.21878	7.68925e-06			4.53889	2.18234	0.000699211
33.6667	5.07325	2.2505e-05			5.43363	2.44192	0.000697764			37.1321	5.21459	1.41861e-05			4.53653	2.18159	0.000536721
33.6	5.07039	0.00185114			5.43041	2.44106	0.000742174			36.8286	5.20275	6.94402e-07			4.5339	2.18075	2.31358e-05
33.4667	5.06465	9.83173e-05			5.41758	2.43765	2.95027e-05			36.7826	5.20095	4.27023e-05			4.52941	2.17932	0.00195172
33.4375	5.0634	1.58636e-05			5.41538	2.43706	0.000708766			36.64	5.19535	7.64918e-05			4.50417	2.17126	0.0012799
33.3636	5.0602	2.38322e-05			5.41298	2.43642	0.000918039			36.6364	5.1952	3.94722e-05			4.49768	2.16918	0.022402
33.2222	5.05408	1.84015e-06			5.40206	2.43351	0.000778097			36.375	5.18488	0.00200818			4.49462	2.1682	0.00190521
33.0333	5.04585	1.38339e-05			5.39063	2.43045	0.000181064			36.28	5.1811	4.33864e-05			4.48533	2.16521	8.66686e-05
33	5.04439	1.51828e-05			5.34146	2.41724	0.00104288			36.2619	5.18038	0.00023645			4.46012	2.15708	0.00258922
32.9667	5.04294	0.000780511			5.33708	2.41605	0.00267921			36.1579	5.17624	0.000355437			4.44482	2.15212	0.0008628
32.9479	5.04212	1.37467e-06			5.31443	2.40992	0.000889677			36	5.16993	7.13927e-06			4.43626	2.14934	0.000427374
32.925	5.04111	6.20047e-05			5.30784	2.40813	0.000228907			35.8148	5.16248	7.75862e-05			4.43396	2.1486	0.0042062
32.8791	5.0391	4.11229e-06			5.28793	2.4027	0.00381635			35.7778	5.16099	3.97118e-05			4.43059	2.1475	0.00710933
32.7333	5.03269	0.000173357			5.28463	2.4018	0.00161033			35.4797	5.14892	1.52195e-06			4.42	2.14405	0.00158808
32.7273	5.03242	2.30233e-05			5.28333	2.40145	0.00182384			35.2466	5.13941	3.12767e-05			4.41333	2.14187	0.000624048
32.48	5.02148	1.23415e-05			5.27964	2.40044	0.00298621			35.2128	5.13803	2.02039e-05			4.40446	2.13896	0.00600883
32.402	5.01801	5.42437e-06			5.26687	2.39695	0.000733479			35.0909	5.13303	5.09595e-05			4.38413	2.13229	0.00297502
32.36	5.01614	2.15814e-05			5.26316	2.39593	0.00010516			35.069	5.13212	8.07269e-06			4.37908	2.13063	0.00294086
32.3077	5.01381	3.979e-06			5.24516	2.39099	3.70897e-05			34.8	5.12102	5.56563e-05			4.375	2.12928	0.00558046
32.28	5.01257	0.00373272			5.22293	2.38486	0.000417323			34.7917	5.12067	0.000284284			4.36283	2.12526	0.000950032
32.151	5.00679	7.21748e-06			5.21429	2.38247	0.000260164			34.6786	5.11597	7.13926e-06			4.36206	2.12501	0.000480787
32.1034	5.00466	1.75392e-05			5.2132	2.38217	3.36108e-06			34.6	5.1127	4.04489e-05			4.35185	2.12163	0.000478234
31.9804	4.99912	3.93737e-07			5.19713	2.37772	0.00325103			34.4706	5.10729	0.000292356			4.34579	2.11962	4.64168e-05
31.9091	4.9959	0.000136384			5.19689	2.37765	1.42947e-05			34.4651	5.10706	0.000621254			4.31841	2.1105	0.0108802
31.8696	4.99411	8.23976e-06			5.19048	2.37587	0.000257977			33.9259	5.08432	4.96118e-06			4.2956	2.10286	1.72377e-05
31.8421	4.99286	0.000414942			5.18235	2.37361	2.08121e-05			33.8312	5.08028	2.7779e-05			4.29553	2.10284	5.19516e-05
31.7667	4.98944	1.35884e-05			5.16762	2.3695	0.00020127			33.75	5.07682	4.79966e-05			4.28756	2.10016	0.000583738
31.7556	4.98894	5.51756e-07			5.16525	2.36884	0.000213146			33.7391	5.07635	3.90682e-06			4.28351	2.09879	0.0110154
31.7	4.98641	0.000128785			5.15891	2.36707	0.00307178			33.6832	5.07396	0.000118689			4.25455	2.08901	0.00252457
31.5294	4.97863	0.0024387			5.15733	2.36663	0.000392353			33.6813	5.07388	3.87061e-05			4.25094	2.08778	0.0207453
31.5106	4.97777	2.36651e-05			5.15385	2.36565	0.000157593			33.6612	5.07301	1.19219e-05			4.23922	2.0838	0.00354916
31.5	4.97728	1.42085e-05			5.14338	2.36272	0.00019312			33.4167	5.0625	1.72028e-05			4.22245	2.07808	0.00721557
31.3704	4.97133	2.60421e-06			5.13419	2.36014	0.00168395			33.36	5.06005	0.000181077			4.1983	2.06981	0.011932
31.3585	4.97078	2.60685e-05			5.13314	2.35984	0.0148574			33.2444	5.05504	8.37423e-06			4.19663	2.06923	0.00455376
31.3333	4.96963	1.03814e-06			5.12226	2.35678	0.000366111			33.1364	5.05034	1.734e-05			4.19296	2.06797	0.00200469
31.2405	4.96535	2.4946e-06			5.11603	2.35502	0.000245655			33.1304	5.05009	5.53586e-06			4.19048	2.06711	0.000503766
31.2121	4.96403	7.52791e-05			5.1114	2.35372	0.000542809			33.087	5.04819	0.000239691			4.18012	2.06355	0.0010003
31.1935	4.96318	2.11088e-05			5.09692	2.34962	0.00196976			32.9697	5.04307	7.94569e-05			4.15152	2.05364	0.00208061
31	4.9542	7.45423e-06			5.09615	2.34941	0.000166372			32.9677	5.04298	0.000330895			4.14522	2.05145	0.00268109
30.9048	4.94976	0.000561136			5.0915	2.34809	0.00245781			32.9524	5.04231	5.80096e-06			4.14106	2.05	0.00698834
30.9	4.94953	0.000441557			5.08649	2.34667	0.000682845			32.8125	5.03617	9.82968e-06			4.13725	2.04867	0.0025246
30.8809	4.94864	7.0275e-05			5.07983	2.34478	0.00235923			32.232	5.01042	5.7086e-06			4.13415	2.04759	0.00172237
30.8621	4.94776	0.000167349			5.04038	2.33353	0.000533987			32.15	5.00675	4.1885e-05			4.12923	2.04587	0.0100938
30.8571	4.94753	3.94794e-05			5.02065	2.32788	0.00103553			31.8929	4.99516	2.6319e-05			4.12755	2.04529	0.00160333
30.8462	4.94702	1.22289e-05			5.01961	2.32757	0.0103206			31.8725	4.99424	6.42671e-05			4.12156	2.04319	0.00186481
30.8182	4.94571	8.69334e-06			5	2.32193	0.00275674			31.8421	4.99286	0.000485914			4.11706	2.04161	0.0142468
30.76	4.94298	3.33114e-05			4.98817	2.31851	0.00054307			31.65	4.98413	2.61981e-05			4.10425	2.03712	0.00174805
30.6774	4.93911	0.000346124			4.98	2.31615	0.000117323			31.6341	4.98341	2.0739e-05			4.08996	2.03209	0.000358603
30.6667	4.9386	0.0013641			4.96508	2.31182	0.000322732			31.5909	4.98144	0.000348105			4.07826	2.02795	0.0513587
30.6667	4.9386	0.000505042			4.96364	2.3114	0.00204931			31.5102	4.97775	5.83162e-05			4.06504	2.02327	0.0199163
30.5882	4.9349	8.49452e-06			4.95506	2.3089	0.0113775			31.4857	4.97663	0.000168672			4.0589	2.02109	7.17914e-05
30.4667	4.92916	5.91337e-07			4.93043	2.30171	0.0441156			31.375	4.97154	1.99588e-05			4.05479	2.01963	0.00495782
30.3846	4.92527	1.56877e-05			4.91146	2.29615	0.00245913			31.3462	4.97022	1.5682e-06			4.05143	2.01843	0.00129455
30.3667	4.92442	2.59277e-08			4.89919	2.29254	0.00190634			31.1429	4.96083	0.000299643			4.05024	2.01801	0.000810295
30.3333	4.92283	2.37343e-05			4.89881	2.29243	0.000143777			31.0965	4.95868	0.000244029			4.04067	2.01459	0.000839387
30.3077	4.92161	1.04024e-05			4.89151	2.29028	0.000449341			31.0638	4.95716	5.41123e-05			4.03876	2.01391	0.000932817
30.2692	4.91978	0.000518009			4.88162	2.28736	0.00488397			30.8889	4.94902	0.000164531			4.03835	2.01377	0.00653554
30.1111	4.91222	0.000166399			4.85784	2.28032	0.000249751			30.7059	4.94044	8.25347e-06			4.03175	2.0114	0.00813856
30.1	4.91169	7.34215e-07			4.85574	2.27969	0.000662225			30.6522	4.93792	0.000103906			4.02749	2.00988	0.00596325
30.0536	4.90946	0.000442646			4.84663	2.27698	0.00142429			30.5938	4.93517	0.000156513			4.01928	2.00694	0.00140154
30.0421	4.90891	2.58769e-05			4.83441	2.27334	0.00283252			30.5882	4.9349	0.000670081			4.01562	2.00562	0.0159022
30	4.90689	0.000529631			4.83125	2.2724	0.000473687			30.4333	4.92758	9.23617e-06			4.01192	2.00429	0.00010489
29.9677	4.90534	3.03499e-05			4.81081	2.26628	0.000792112			30.3103	4.92174	5.08307e-06			4.00297	2.00107	0.00539187
29.8947	4.90182	0.000318872			4.80808	2.26546	0.00212321			30.2632	4.91949	1.95114e-05			3.98734	1.99543	0.0159892
29.7391	4.89429	1.64868e-06			4.79798	2.26243	0.00201395			30.1304	4.91315	0.000128395			3.98609	1.99497	8.182e-05
29.7237	4.89354	7.40406e-05			4.79661	2.26202	0.000243027			30.069	4.9102	2.22443e-05			3.97399	1.99059	0.000645949
29.7	4.89239	0.00026132			4.79167	2.26053	0.00139578			30	4.90689	1.33836e-05			3.97204	1.98988	0.000425375
29.6761	4.89123	5.48742e-05			4.7871	2.25915	0.000380231			29.9333	4.90368	2.83447e-05			3.97059	1.98935	0.0117694
29.6567	4.89029	0.000153993			4.76978	2.25392	2.16037e-07			29.85	4.89966	0.000204443			3.95192	1.98255	0.000695535
29.6562	4.89026	3.96571e-05			4.75478	2.24938	0.000481226			29.6842	4.89162	0.000185803			3.94876	1.9814	0.000723836
29.6071	4.88787	9.39114e-05			4.75368	2.24904	0.000608082			29.665	4.89069	2.00694e-07			3.94479	1.97995	0.00112513
29.6	4.88753	8.10989e-05			4.74255	2.24566	0.000772518			29.5824	4.88667	4.57866e-06			3.92069	1.97111	0.00173859
29.5833	4.88671	7.57145e-06			4.73061	2.24203	1.5554e-05			29.5556	4.88536	4.68156e-06			3.91617	1.96944	0.00538024
29.5667	4.8859	9.99288e-06			4.72811	2.24126	0.00289666			29.4762	4.88148	2.74717e-06			3.91447	1.96882	0.00389478
29.52	4.88362	7.43815e-05			4.72315	2.23975	5.50746e-06			29.4167	4.87856	8.95268e-06			3.91331	1.96839	0.000610418
29.509	4.88308	0.000150176			4.71608	2.23759	0.00132193			29.3846	4.87699	0.000531544			3.86765	1.95146	0.00906541
29.4444	4.87992	9.4417e-06			4.70556	2.23437	3.4704e-05			29.2917	4.87242	9.19021e-07			3.85765	1.94772	0.0351205
29.4	4.87774	0.00107865			4.67573	2.22519	0.000163898			29.24	4.86987	5.41445e-05			3.85026	1.94496	0.00440229
29.3864	4.87707	3.61037e-05			4.67089	2.2237	0.00290848			29.15	4.86542	7.24937e-06			3.84187	1.94181	0.000532012
29.3784	4.87668	4.35747e-05			4.66769	2.22271	0.001207			29.1304	4.86446	1.39041e-05			3.83529	1.93934	0.000181354
29.25	4.87036	1.755e-05			4.66552	2.22204	0.000881986			29.05	4.86047	8.66995e-06			3.83233	1.93822	0.000291208
29.2121	4.8685	0.00434886			4.66353	2.22142	0.000502529			29	4.85798	2.05431e-05			3.82162	1.93418	0.00215083
29.1667	4.86625	0.000204235			4.66272	2.22117	0.00015579			29	4.85798	4.20841e-06			3.82072	1.93384	0.00640038
29.1333	4.8646	5.43072e-05			4.65722	2.21947	0.000108878			28.9697	4.85647	0.00347916			3.81935	1.93333	0.00397483
29.0833	4.86212	4.1486e-06			4.64662	2.21618	0.000273067			28.85	4.8505	0.000308123			3.81818	1.93289	0.000762907
28.9667	4.85632	6.47733e-06			4.62586	2.20972	0.0031806			28.84	4.85	5.35975e-06			3.81672	1.93233	0.000344012
28.9333	4.85466	1.43009e-06			4.62405	2.20916	5.15064e-05			28.6962	4.84279	1.55852e-05			3.80751	1.92885	9.64211e-05
28.9029	4.85314	1.47174e-05			4.62121	2.20827	0.00570609			28.6429	4.8401	0.000354164			3.79839	1.92539	0.00187809
28.9	4.853	1.81217e-05			4.61728	2.20704	0.00032236			28.6087	4.83838	0.000251083			3.79268	1.92322	0.00686095
28.875	4.85175	4.10438e-06			4.61497	2.20632	0.00324413			28.5921	4.83754	2.0637e-05			3.78193	1.91912	0.0101969
28.8667	4.85133	5.95388e-09			4.59759	2.20088	0.00414511			28.4444	4.83007	0.000171653			3.78078	1.91868	0.000555986
28.8333	4.84967	4.60001e-05			4.59095	2.19879	0.000422637			28.4286	4.82927	0.000135839			3.76794	1.91378	0.00142201
28.8276	4.84938	3.2752e-06			4.57477	2.1937	1.37565e-05			28.1667	4.81592	0.00084162			3.7651	1.91269	0.00451385
28.8014	4.84807	0.000286874			4.57143	2.19265	0.000110571			27.9258	4.80352	3.72003e-08			3.76344	1.91205	0.00148095
28.8	4.848	0.000149983			4.56853	2.19173	0.0078771			27.9231	4.80339	1.62422e-05			3.75	1.90689	0.00274837
28.7667	4.84633	0.000200252			4.5566	2.18796	0.000768903			27.9	4.80219	0.000479842			3.74365	1.90445	0.000864156
28.6786	4.8419	7.32349e-05			4.55142	2.18632	0.00364884			27.831	4.79862	6.01125e-05			3.7377	1.90215	0.0136304
28.6667	4.8413	2.55958e-05			4.55071	2.18609	0.000155205			27.8158	4.79783	4.05439e-05			3.73529	1.90122	0.000441979
28.5965	4.83777	6.20335e-06			4.5498	2.1858	0.00931772			27.6667	4.79008	0.000114315			3.73284	1.90027	0.00600719
28.4818	4.83197	5.60437e-07			4.54545	2.18442	0.000228331			27.6327	4.7883	2.60414e-05			3.7319	1.89991	0.000214478
28.44	4.82985	6.85864e-05			4.53659	2.18161	0.000505111			27.5806	4.78558	8.55264e-06			3.72619	1.8977	0.00844683
28.4179	4.82873	0.000152029			4.53279	2.1804	0.000311239			27.4483	4.77864	0.000219535			3.72527	1.89735	0.000603301
28.4074	4.8282	2.9196e-05			4.52542	2.17805	2.94034e-06			27.383	4.77521	2.26502e-05			3.72146	1.89587	0.00397845
28.4059	4.82812	1.09065e-06			4.50372	2.17112	0.00119122			27.375	4.77479	6.97505e-05			3.71889	1.89487	0.00111207
28.3913	4.82738	6.90923e-07			4.49701	2.16896	0.00152698			27.3611	4.77405	1.14668e-05			3.70588	1.88982	0.000148156
28.3	4.82273	9.76183e-06			4.49698	2.16896	0.00025046			27.3043	4.77106	0.0046727			3.70124	1.88801	0.000631665
28.2963	4.82254	0.000802891			4.48768	2.16597	0.000451127			27.2525	4.76832	0.00027356			3.7	1.88753	0.00253309
28.2906	4.82225	3.30613e-05			4.48208	2.16417	0.0037213			27.2143	4.76629	0.000271785			3.68908	1.88326	0.00868068
28.2667	4.82103	0.000257807			4.47368	2.16146	0.00147238			27.2083	4.76598	0.000541587			3.68473	1.88156	0.000410821
28.2273	4.81902	0.000290008			4.47179	2.16085	0.000989146			27.0893	4.75965	0.000256684			3.6732	1.87704	0.00245794
28.1333	4.81421	7.19487e-06			4.46995	2.16026	0.000206636			27.0436	4.75722	1.2654e-05			3.67139	1.87633	0.000407772
28.129	4.81399	8.31646e-05			4.45902	2.15673	8.17905e-05			27.012	4.75553	2.15665e-05			3.65602	1.87027	5.75647e-05
28.1081	4.81291	0.000112887			4.45902	2.15673	0.00837825			27	4.75489	0.000772292			3.64588	1.86627	0.00313031
28.1	4.8125	6.70234e-05			4.44882	2.15342	0.000420723			26.9677	4.75316	2.21006e-05			3.64067	1.86421	0.00447535
28.0667	4.81079	1.85675e-05			4.44815	2.1532	0.000391524			26.8182	4.74514	6.01162e-05			3.63556	1.86218	0.00186567
28.0667	4.81079	8.38192e-05			4.44335	2.15165	0.000448084			26.7353	4.74067	4.84428e-06			3.6342	1.86164	0.00243937
28.0385	4.80934	5.84669e-06			4.43966	2.15045	0.00162294			26.6935	4.73842	2.59777e-05			3.62302	1.85719	0.000574533
28.0333	4.80907	4.97563e-05			4.42531	2.14578	0.000364203			26.4902	4.72739	1.64378e-06			3.59314	1.84524	0.010752
28	4.80735	2.95444e-05			4.41887	2.14368	0.00369507			26.4632	4.72591	9.97171e-06			3.58898	1.84358	0.0147327
27.9	4.80219	1.90355e-05			4.38795	2.13355	0.000531034			26.4231	4.72373	0.000132772			3.58246	1.84095	0.00239156
27.9	4.80219	4.9001e-05			4.37712	2.12998	0.00139891			26.3953	4.72221	0.00174645			3.58039	1.84012	0.00654597
27.8747	4.80088	3.54391e-05			4.36667	2.12653	0.000190304			26.3419	4.71929	6.0234e-07			3.56851	1.83532	0.000398535
27.8214	4.79812	0.000289362			4.36478	2.12591	4.41086e-05			26.3333	4.71882	5.25841e-05			3.56667	1.83458	0.00327275
27.8143	4.79775	4.49628e-06			4.35686	2.12329	0.00010112			26.2857	4.71621	0.000256625			3.55517	1.82992	0.000126817
27.8	4.79701	0.000160844			4.34349	2.11885	0.00139461			26.2526	4.71439	1.26318e-06			3.55401	1.82945	0.0210324
27.7407	4.79393	1.5495e-05			4.337	2.1167	8.14552e-05			26.0931	4.7056	1.9131e-07			3.55102	1.82823	0.00155743
27.7091	4.79229	6.29937e-05			4.33687	2.11665	0.00127345			26.08	4.70487	0.000107131			3.54412	1.82543	0.00723674
27.6667	4.79008	9.74878e-07			4.33333	2.11548	0.000210604			26.0649	4.70404	9.87347e-07			3.53784	1.82287	0.00627742
27.6	4.7866	0.000178569			4.33007	2.11439	0.00162426			26.0417	4.70275	0.000263198			3.53689	1.82248	0.00197401
27.5417	4.78354	6.58028e-05			4.32153	2.11154	8.86032e-05			26.0357	4.70242	0.000167729			3.53344	1.82107	0.00648252
27.5333	4.78311	0.00062728			4.30402	2.10568	0.000922817			25.9766	4.69914	3.26753e-06			3.53245	1.82067	0.00185266
27.5079	4.78178	0.000270761			4.30363	2.10555	0.00133376			25.9512	4.69773	7.28734e-05			3.52778	1.81876	0.0177585
27.4402	4.77822	1.47979e-05			4.30303	2.10535	0.000141338			25.9167	4.69581	4.04305e-05			3.49903	1.80696	0.000536265
27.439	4.77816	6.53729e-06			4.30283	2.10529	0.000334184			25.8636	4.69285	0.000561105			3.49849	1.80673	0.00734989
27.4333	4.77786	9.07662e-06			4.29663	2.10321	0.000725022			25.7917	4.68883	2.08088e-05			3.49051	1.80344	0.00489849
27.4259	4.77747	2.49994e-05			4.29493	2.10263	0.0023639			25.7826	4.68833	0.000420102			3.48925	1.80292	0.0150942
27.4242	4.77738	1.60308e-06			4.28676	2.09989	0.000378676			25.76	4.68706	4.32944e-06			3.48014	1.79915	8.11654e-05
27.4188	4.77709	8.46735e-05			4.28571	2.09954	0.000573974			25.62	4.6792	0.000218225			3.47951	1.79888	0.00425221
27.416	4.77695	1.33939e-07			4.28302	2.09863	0.00215485			25.5455	4.67499	8.43944e-05			3.46631	1.7934	0.00467537
27.3514	4.77354	1.06259e-05			4.28287	2.09858	0.00384057			25.5238	4.67377	0.00165249			3.46341	1.7922	0.000790043
27.3448	4.7732	0.000568238			4.27687	2.09656	0.00208247			25.5158	4.67332	0.000591696			3.46154	1.79141	0.000598932
27.2895	4.77027	4.22759e-05			4.2623	2.09163	0.000205212			25.4828	4.67145	0.000500882			3.45833	1.79008	0.00154453
27.274	4.76945	5.46914e-07			4.26033	2.09097	0.00015395			25.4375	4.66888	0.000171406			3.4497	1.78647	0.000154919
27.2667	4.76907	9.47604e-06			4.25578	2.08942	0.000747318			25.3333	4.66297	0.000309945			3.44628	1.78504	0.00574614
27.2381	4.76755	0.000472233			4.23339	2.08181	0.00278941			25.037	4.64599	8.65286e-05			3.4375	1.78136	0.00610162
27.1957	4.76531	4.59574e-09			4.20846	2.07329	0.00542664			25.0244	4.64526	2.71452e-05			3.43291	1.77943	0.000549092
27.0882	4.75959	1.84541e-06			4.20656	2.07264	0.00126364			24.975	4.64241	0.000198714			3.41379	1.77138	0.00107968
27.04	4.75702	3.64845e-06			4.20594	2.07243	0.000839308			24.9032	4.63826	2.34233e-06			3.39069	1.76158	0.00496475
27	4.75489	4.01984e-05			4.20503	2.07212	0.00399931			24.8909	4.63755	9.42164e-05			3.38359	1.75855	0.000268414
26.972	4.75339	7.51078e-07			4.19949	2.07022	0.000185398			24.8649	4.63604	1.60302e-06			3.38	1.75702	0.00700504
26.9333	4.75132	0.00117288			4.19861	2.06991	0.00484127			24.8621	4.63587	0.000128646			3.37778	1.75607	0.00227023
26.9286	4.75107	0.000227543			4.19551	2.06885	0.00323013			24.8519	4.63528	0.000610212			3.37179	1.75352	0.0047922
26.8919	4.7491	2.71882e-05			4.19481	2.0686	0.00222159			24.85	4.63517	3.0644e-05			3.36873	1.7522	0.00905291
26.8667	4.74775	1.8077e-05			4.19296	2.06797	0.000762144			24.8148	4.63313	6.58073e-05			3.36667	1.75132	0.00425323
26.8561	4.74718	3.20964e-06			4.19048	2.06711	0.000997716			24.7857	4.63144	0.00653594			3.36658	1.75128	0.000583989
26.7455	4.74122	5.61764e-05			4.18261	2.0644	0.000250871			24.6957	4.62619	2.08173e-06			3.34018	1.73993	0.00231869
26.7333	4.74057	6.61431e-06			4.18182	2.06413	8.14998e-05			24.6667	4.62449	0.000231932			3.33333	1.73697	0.0125184
26.6667	4.73697	8.59638e-06			4.1788	2.06309	0.000832165			24.6364	4.62272	7.25898e-05			3.32576	1.73368	0.00308748
26.6484	4.73598	2.75951e-05			4.16725	2.0591	6.18669e-05			24.6311	4.62241	1.32809e-05			3.32574	1.73368	0.0035531
26.607	4.73373	1.97995e-06			4.16491	2.05829	0.00152816			24.6	4.62059	0.000139038			3.31565	1.72929	0.00799346
26.5952	4.7331	0.00124268			4.16372	2.05787	0.00417574			24.5476	4.61751	5.4238e-06			3.31285	1.72807	0.0026992
26.5593	4.73115	0.000420223			4.15104	2.05347	0.000723069			24.5312	4.61655	5.58765e-05			3.31262	1.72797	0.00330765
26.5217	4.7291	4.85949e-06			4.14405	2.05104	0.0132093			24.5238	4.61611	0.000143433			3.31111	1.72732	0.000882137
26.5169	4.72884	0.000277458			4.14354	2.05086	0.0032266			24.5125	4.61545	6.95514e-05			3.30788	1.72591	0.00229749
26.5063	4.72826	1.47061e-05			4.14118	2.05004	0.000611142			24.4906	4.61415	0.00296854			3.30688	1.72547	0.00053631
26.4771	4.72667	1.07201e-06			4.13828	2.04903	0.000831908			24.4151	4.6097	9.99612e-05			3.29688	1.7211	0.0252098
26.2917	4.71653	0.000825705			4.13508	2.04792	0.000653035			24.4151	4.6097	9.66714e-05			3.29568	1.72057	0.000353413
26.1481	4.70864	2.3217e-05			4.12595	2.04473	0.000584984			24.381	4.60768	0.00244923			3.29477	1.72018	0.00228566
26.1346	4.70789	4.98821e-05			4.11794	2.04192	0.000437133			24.3636	4.60666	0.000248215			3.29399	1.71983	0.000198898
26.0333	4.70229	0.000148294			4.11566	2.04112	0.00286183			24.3364	4.60505	6.80496e-06			3.28907	1.71768	0.000954501
26.0321	4.70222	0.000757784			4.10934	2.03891	0.00166349			24.2258	4.59847	8.69138e-05			3.28793	1.71718	0.00249926
25.9861	4.69967	0.000153688			4.10879	2.03871	5.20091e-05			24.2222	4.59826	1.54259e-05			3.28505	1.71591	0.00131072
25.9595	4.69819	5.38327e-05			4.10675	2.038	0.00152586			24.2143	4.59779	0.000114022			3.28111	1.71418	0.00348238
25.9213	4.69607	0.000213891			4.07891	2.02818	0.00273289			24.1786	4.59566	1.12939e-06			3.28011	1.71375	0.00194303
25.8667	4.69302	0.000420579			4.06602	2.02362	0.000334243			24.1622	4.59468	2.00798e-05			3.27684	1.7123	0.0138175
25.8387	4.69146	6.33384e-05			4.06548	2.02342	0.0631638			24.1253	4.59247	1.31736e-05			3.26768	1.70827	0.0040541
25.8286	4.6909	3.99335e-05			4.05882	2.02106	0.00546735			24.1136	4.59178	1.27454e-05			3.26654	1.70776	0.00115597
25.7654	4.68736	4.60903e-06			4.0565	2.02023	0.00735955			24.0417	4.58747	0.000118424			3.25984	1.7048	0.00405811
25.7391	4.68589	0.00029506			4.04852	2.01739	0.000343274			24.0345	4.58703	0.000174718			3.2541	1.70226	0.00147694
25.7308	4.68542	2.97673e-06			4.04225	2.01516	1.10415e-05			23.9211	4.58021	0.000218173			3.25103	1.7009	0.00163685
25.7097	4.68424	0.00059946			3.98374	1.99412	0.029698			23.8105	4.57352	8.65062e-06			3.24908	1.70003	0.0061031
25.7	4.6837	1.28756e-06			3.983	1.99386	0.000601496			23.7909	4.57234	4.07507e-06			3.24297	1.69731	0.000524397
25.6923	4.68326	0.00091298			3.98171	1.99339	0.00449241			23.7869	4.57209	1.99139e-05			3.23899	1.69555	0.0042179
25.6429	4.68049	0.000304876			3.98126	1.99322	0.00156154			23.7193	4.56799	0.000115797			3.23867	1.6954	0.00043274
25.6333	4.67995	6.97428e-05			3.97773	1.99194	4.99174e-05			23.6733	4.56519	3.95885e-05			3.23401	1.69333	0.00845478
25.6265	4.67956	3.45963e-05			3.97194	1.98985	0.0013875			23.6667	4.56478	4.11073e-05			3.23319	1.69296	0.00232036
25.5833	4.67713	6.58368e-05			3.96919	1.98884	0.00299663			23.5882	4.56	0.00213208			3.23006	1.69156	0.00321043
25.5333	4.67431	2.30118e-05			3.96764	1.98828	0.00061187			23.4685	4.55265	4.57594e-05			3.22746	1.6904	0.00042249
25.5301	4.67413	0.000509415			3.9631	1.98663	0.000691641			23.4545	4.5518	2.86278e-05			3.2192	1.6867	0.00143662
25.5	4.67243	4.51322e-06			3.96091	1.98583	0.000564783			23.4444	4.55117	3.94539e-06			3.21003	1.68259	0.00465321
25.4333	4.66865	1.54213e-05			3.95692	1.98438	0.0016144			23.4048	4.54873	0.000885415			3.20796	1.68166	0.00761472
25.4091	4.66727	7.72221e-05			3.94588	1.98035	2.34724e-05			23.4	4.54844	1.37174e-07			3.20566	1.68062	0.00024362
25.3333	4.66297	0.00020425			3.93865	1.9777	0.000875248			23.3667	4.54638	0.000610535			3.20564	1.68061	0.041022
25.2857	4.66025	7.46757e-05			3.93493	1.97634	0.0010396			23.3529	4.54553	4.81628e-05			3.20307	1.67945	0.00124789
25.2667	4.65916	1.5427e-06			3.92838	1.97394	0.000790407			23.3397	4.54472	1.83931e-05			3.20131	1.67866	0.00959942
25.1667	4.65344	0.0119706			3.92531	1.97281	0.000158058			23.2933	4.54185	9.20679e-05			3.19764	1.67701	0.00997376
25.1628	4.65322	8.67845e-05			3.92138	1.97136	5.21826e-05			23.2857	4.54137	0.000336543			3.18876	1.673	0.00464075
25.1053	4.64992	0.000343145			3.89484	1.96156	0.000494932			23.0816	4.52867	7.12678e-05			3.17944	1.66877	0.0019787
25.0806	4.6485	0.00090616			3.89167	1.96039	0.000378569			22.9796	4.52228	0.0001494			3.17087	1.66488	0.00639975
25.0392	4.64612	0.000109025			3.88423	1.95763	0.00699382			22.9556	4.52077	0.000335084			3.16875	1.66391	0.00564429
25.0333	4.64578	0.000108146			3.88406	1.95756	0.0404913			22.9355	4.51951	3.12969e-06			3.1657	1.66252	0.000505121
24.9459	4.64073	3.68451e-06			3.86196	1.94933	0.000112686			22.9091	4.51785	2.92591e-05			3.16038	1.6601	0.000472983
24.9434	4.64059	4.56231e-07			3.8549	1.94669	0.00809585			22.9038	4.51752	8.47802e-05			3.16013	1.65998	0.0051106
24.9333	4.64	1.69529e-05			3.852	1.94561	0.0147528			22.8182	4.51211	0.000476851			3.15219	1.65636	0.00547025
24.9333	4.64	4.35636e-06			3.83493	1.9392	0.0017721			22.75	4.50779	2.95222e-05			3.15187	1.65621	0.0758829
24.9286	4.63973	3.83364e-05			3.83154	1.93792	0.00139286			22.6418	4.50092	0.000260847			3.14732	1.65412	0.00415368
24.9	4.63807	9.5652e-06			3.82787	1.93654	0.000194065			22.6059	4.49863	9.46575e-05			3.14192	1.65165	0.00208464
24.881	4.63697	3.63382e-07			3.82083	1.93389	0.00391964			22.6	4.49825	2.46617e-05			3.13869	1.65016	0.00298144
24.8108	4.6329	2.13319e-06			3.81563	1.93192	0.00657898			22.5357	4.49414	0.000353514			3.1383	1.64998	0.00296356
24.7333	4.62838	0.000189154			3.81505	1.9317	0.000311213			22.5077	4.49235	0.000157414			3.13433	1.64816	0.000301452
24.7291	4.62814	3.17158e-05			3.81202	1.93056	8.48332e-05			22.4857	4.49094	1.46627e-05			3.12925	1.64582	0.000581041
24.6481	4.62341	0.000330034			3.81105	1.93019	0.00251588			22.48	4.49057	5.22649e-05			3.12409	1.64343	0.000856747
24.6329	4.62252	0.000109307			3.79955	1.92583	5.8806e-05			22.4667	4.48971	0.00123506			3.12235	1.64263	0.00703411
24.6	4.62059	0.000103836			3.79945	1.92579	0.00167326			22.4444	4.48829	0.000223286			3.11965	1.64138	0.00279442
24.5789	4.61935	4.49774e-06			3.78995	1.92218	0.00182533			22.4426	4.48817	0.000280638			3.11876	1.64097	0.00847827
24.5785	4.61933	0.000102274			3.78303	1.91954	0.00334098			22.4	4.48543	2.37913e-05			3.11795	1.6406	0.0255393
24.4831	4.61372	6.87235e-05			3.77821	1.9177	0.00212011			22.2162	4.47354	3.75e-05			3.10891	1.63641	0.00120913
24.449	4.6117	6.57775e-05			3.77778	1.91754	0.000460653			22.0921	4.46546	1.41805e-05			3.10781	1.6359	0.0182126
24.4483	4.61166	0.000270247			3.77397	1.91608	0.000184236			22.08	4.46467	0.000204781			3.1039	1.63408	0.00101467
24.4375	4.61102	0.000384797			3.77004	1.91458	0.000170998			22.0485	4.46261	0.00011529			3.0969	1.63082	0.0133249
24.4318	4.61069	0.000178444			3.76744	1.91359	0.0155747			22.0385	4.46195	6.55671e-07			3.09561	1.63022	0.00105108
24.3333	4.60486	0.000818754			3.75786	1.90991	0.00160125			22.0333	4.46162	4.78692e-06			3.09467	1.62979	0.00603353
24.3014	4.60297	0.000142592			3.74408	1.90461	0.00138922			21.9474	4.45598	7.60208e-05			3.09434	1.62963	0.00174429
24.2679	4.60097	6.91691e-05			3.74359	1.90442	0.0138084			21.9355	4.45519	9.73731e-06			3.08961	1.62742	0.00541291
24.2545	4.60018	2.79348e-05			3.74074	1.90332	0.000685006			21.9318	4.45495	0.00043178			3.08419	1.62489	0.00369827
24.2426	4.59947	7.75819e-06			3.73665	1.90175	0.000152051			21.9091	4.45346	0.000397064			3.07636	1.62122	0.00766953
24.1707	4.59519	6.64377e-05			3.72563	1.89749	0.00175096			21.8444	4.44919	0.000198197			3.07568	1.6209	0.000136517
24.1562	4.59432	2.84454e-05			3.72149	1.89588	0.000677321			21.8	4.44626	0.000373658			3.06696	1.61681	0.00153092
24.0779	4.58964	1.11748e-05			3.7197	1.89519	0.000252854			21.78	4.44493	0.000204309			3.0614	1.61419	0.00316464
24.0667	4.58896	4.63032e-05			3.71892	1.89488	0.00122639			21.7692	4.44422	0.000141556			3.05837	1.61276	0.00945231
24.0536	4.58818	0.000123713			3.70991	1.89138	0.00668197			21.7647	4.44392	0.000113926			3.05745	1.61233	0.0105836
24.0208	4.58621	7.33336e-05			3.7058	1.88978	0.00334694			21.625	4.43463	1.3671e-06			3.05355	1.61049	1.41844e-06
23.9948	4.58465	4.34279e-06			3.70297	1.88868	0.000110048			21.625	4.43463	0.000472239			3.05263	1.61005	0.00419885
23.9667	4.58296	0.000286376			3.69405	1.8852	0.00145704			21.5963	4.43271	2.38968e-05			3.03182	1.60018	0.000124537
23.9492	4.5819	0.000869876			3.69085	1.88395	0.00422383			21.5833	4.43185	0.00018973			3.02839	1.59855	0.000559555
23.9231	4.58033	0.000385754			3.68562	1.88191	0.0249058			21.5192	4.42755	0.000981063			3.02336	1.59615	0.0027543
23.8929	4.57851	1.91965e-05			3.68293	1.88085	0.00144585			21.5172	4.42742	6.93824e-05			3.01961	1.59436	0.00296431
23.8861	4.5781	1.64048e-05			3.67162	1.87642	0.0111975			21.5	4.42626	2.56084e-05			3.01399	1.59167	0.0114203
23.8824	4.57787	2.65059e-05			3.658	1.87106	0.000806841			21.4964	4.42602	5.09729e-05			3.01008	1.5898	0.00758801
23.8	4.57289	0.000558348			3.65517	1.86994	0.0186292			21.4167	4.42066	0.000595073			3.00929	1.58942	0.0201582
23.7951	4.57259	1.01323e-06			3.65448	1.86967	0.000222764			21.4086	4.42012	6.98204e-07			3.00462	1.58718	0.00483896
23.7895	4.57225	8.43059e-06			3.65265	1.86894	0.0030181			21.4025	4.41971	6.67664e-05			2.99286	1.58152	0.0118248
23.7778	4.57154	0.000114084			3.65156	1.86851	0.00349431			21.3939	4.41913	0.00035818			2.99274	1.58147	0.0195089
23.7336	4.56886	8.42509e-05			3.63539	1.86211	0.00149743			21.3478	4.41602	5.20232e-06			2.98985	1.58007	0.034629
23.7	4.56682	1.63142e-05			3.62466	1.85785	0.00351856			21.3043	4.41308	0.000907872			2.98584	1.57813	0.0106749
23.6905	4.56624	0.000228547			3.61905	1.85561	0.000302712			21.2748	4.41107	0.000456836			2.97587	1.57331	0.00404522
23.6774	4.56544	2.66985e-05			3.61756	1.85502	0.00360871			21.2742	4.41103	3.24761e-06			2.97514	1.57296	0.0185541
23.6667	4.56478	3.2021e-06			3.61424	1.85369	0.00798766			21.2703	4.41077	7.2079e-05			2.97479	1.57279	0.00567514
23.604	4.56096	0.000172138			3.6073	1.85092	0.00108308			21.2692	4.4107	1.99858e-05			2.97386	1.57234	0.000225336
23.6	4.56071	1.38437e-05			3.6052	1.85008	0.00202555			21.16	4.40327	0.00186706			2.97258	1.57171	0.000271055
23.5862	4.55987	0.000201594			3.60345	1.84938	1.07392e-05			21.1481	4.40246	5.3666e-06			2.96963	1.57028	0.00248342
23.575	4.55919	0.000283389			3.60317	1.84927	0.0154332			21.1184	4.40043	3.28781e-06			2.96559	1.56832	0.00321961
23.5667	4.55868	1.96882e-05			3.59663	1.84664	6.04019e-05			21.1176	4.40038	5.05966e-05			2.95294	1.56215	0.00703926
23.5667	4.55868	2.01978e-05			3.58685	1.84272	0.000916297			21.1111	4.39993	0.000866554			2.94668	1.55909	0.00690506
23.5455	4.55738	0.000355051			3.58529	1.84209	0.0023472			21.0886	4.39839	0.000158755			2.94646	1.55898	0.00186787
23.5086	4.55512	4.24665e-06			3.58112	1.84041	0.0127565			21.0577	4.39628	7.93776e-05			2.94415	1.55785	0.00410311
23.4906	4.55401	0.000371198			3.5793	1.83968	0.00242133			21.0435	4.3953	0.000580074			2.944	1.55778	0.0138077
23.4667	4.55254	6.32845e-05			3.57733	1.83888	0.00220416			21.027	4.39417	0.00011117			2.9375	1.55459	0.00695366
23.4483	4.55141	2.09243e-05			3.57045	1.8361	0.00400401			20.9873	4.39145	2.40631e-06			2.93725	1.55447	0.0124076
23.4054	4.54877	9.28557e-05			3.56731	1.83484	0.00437696			20.9333	4.38773	4.45659e-05			2.93671	1.5542	0.00381928
23.3784	4.5471	2.33997e-05			3.56678	1.83462	0.00188376			20.9078	4.38597	0.00013919			2.92563	1.54875	0.0312373
23.375	4.54689	2.44205e-05			3.56624	1.83441	0.00334923			20.9062	4.38586	0.000158701			2.92139	1.54666	0.00572546
23.3654	4.5463	4.25422e-05			3.56023	1.83197	3.19511e-05			20.9038	4.3857	8.60536e-05			2.91414	1.54307	0.023057
23.3282	4.544	3.42147e-05			3.55172	1.82852	0.00496419			20.8911	4.38482	0.000305491			2.91346	1.54273	0.00213609
23.2963	4.54203	8.99754e-06			3.54639	1.82635	0.000476375			20.8889	4.38466	0.00292125			2.91159	1.5418	0.00581481
23.296	4.54201	4.98469e-06			3.54449	1.82558	0.0116945			20.7692	4.37638	2.99646e-05			2.9058	1.53893	0.0559619
23.2727	4.54057	7.24502e-05			3.53947	1.82353	0.062833			20.7576	4.37557	2.58333e-05			2.88994	1.53104	0.0221508
23.2364	4.53831	2.07072e-06			3.53741	1.8227	0.00360675			20.7407	4.3744	0.000194672			2.88636	1.52925	0.00882367
23.2336	4.53814	3.9451e-05			3.52376	1.81711	0.0174396			20.7241	4.37324	0.000118459			2.88038	1.52626	0.00802391
23.2333	4.53812	7.44801e-05			3.4899	1.80319	0.00957412			20.7143	4.37255	0.000822034			2.88031	1.52623	0.0071949
23.2303	4.53794	7.60257e-05			3.48925	1.80292	0.000248221			20.7143	4.37255	0.00036966			2.87374	1.52293	0.00182961
23.1629	4.53374	5.83719e-05			3.48615	1.80164	0.0419136			20.6667	4.36923	0.000202768			2.86944	1.52077	0.0120386
23.1333	4.5319	0.000263872			3.4847	1.80103	0.00207999			20.6336	4.36692	3.74676e-05			2.86702	1.51955	0.00543026
23.125	4.53138	8.83504e-06			3.4791	1.79871	0.00276266			20.6176	4.36581	4.60246e-06			2.8625	1.51728	0.00861384
23.1106	4.53048	7.39699e-06			3.47468	1.79688	0.00111921			20.6154	4.36565	0.00103727			2.8612	1.51662	0.00676917
23.1092	4.5304	9.78787e-06			3.47289	1.79613	0.000437792			20.5982	4.36445	0.000352436			2.85616	1.51408	0.0099934
23.0923	4.52934	0.000626873			3.46409	1.79248	0.000845489			20.5763	4.36291	0.000694095			2.85054	1.51123	0.00136767
23.0886	4.52911	0.000170445			3.4574	1.78969	0.000546946			20.5517	4.36119	0.000119756			2.84581	1.50884	0.0140774
23.0476	4.52655	0.000683381			3.4569	1.78948	0.00121939			20.5185	4.35885	2.30216e-05			2.8452	1.50853	0.00531315
23.0388	4.526	1.76334e-05			3.45627	1.78922	0.000744943			20.5	4.35755	5.40161e-05			2.84429	1.50807	0.00325471
23.0169	4.52462	4.76765e-05			3.4486	1.78601	0.00114734			20.4324	4.35279	0.000149564			2.83832	1.50504	0.00914042
22.9911	4.523	1.95943e-05			3.44557	1.78474	4.08723e-05			20.3784	4.34897	0.000285334			2.83824	1.50499	8.68152e-05
22.991	4.523	6.46811e-07			3.44479	1.78441	0.00174273			20.2841	4.34228	1.67037e-05			2.83721	1.50447	0.0279792
22.9535	4.52064	0.00011488			3.44369	1.78395	0.00653413			20.2699	4.34127	1.45781e-05			2.83516	1.50343	0.00206428
22.9344	4.51944	1.79061e-05			3.44276	1.78357	0.0100556			20.2683	4.34115	0.000322076			2.82984	1.50072	0.000678572
22.9126	4.51807	0.000173389			3.4375	1.78136	0.000450132			20.2174	4.33752	3.31461e-06			2.82752	1.49953	0.0403556
22.8889	4.51658	0.000291243			3.43172	1.77893	0.000815478			20.2	4.33628	3.59597e-05			2.82692	1.49923	0.00587384
22.8182	4.51211	2.58012e-05			3.4314	1.7788	0.0105852			20.1429	4.3322	0.000101398			2.82692	1.49923	0.0112567
22.7885	4.51023	1.709e-05			3.42014	1.77405	0.00907566			20.1154	4.33023	0.000284432			2.82515	1.49833	0.00843164
22.761	4.50849	1.96514e-05			3.41919	1.77366	0.00778822			20.0843	4.328	8.27308e-05			2.82328	1.49737	0.00637151
22.6627	4.50224	1.52758e-06			3.4185	1.77336	0.000107016			20.0756	4.32737	3.17464e-05			2.81145	1.49132	0.00193639
22.6392	4.50075	1.00981e-05			3.41686	1.77267	0.00104195			20.0377	4.32465	8.98844e-05			2.81142	1.4913	0.000279247
22.6364	4.50057	4.40908e-06			3.41295	1.77102	0.000575062			20.0328	4.32429	7.45619e-06			2.81126	1.49122	0.0233288
22.6207	4.49957	7.33013e-05			3.41264	1.77089	0.000921854			20.0253	4.32375	0.000828013			2.80769	1.48938	0.0162895
22.6087	4.49881	0.000294902			3.41103	1.77021	0.000631648			20.0105	4.32269	0.000134634			2.79805	1.48442	0.00981263
22.5957	4.49798	1.62371e-05			3.41096	1.77018	0.00202701			19.9394	4.31755	0.00140228			2.79681	1.48378	0.0137555
22.5938	4.49785	0.000269951			3.40551	1.76787	0.0011268			19.8962	4.31442	8.78078e-06			2.7956	1.48316	0.00357021
22.5333	4.49399	0.000379657			3.40029	1.76566	0.0176021			19.881	4.31331	2.61134e-05			2.78967	1.48009	0.0115881
22.5	4.49185	1.30458e-05			3.39744	1.76445	0.00361324			19.871	4.31259	0.000801482			2.78873	1.47961	0.00679484
22.5	4.49185	5.99795e-05			3.39474	1.7633	0.00106339			19.8654	4.31218	8.57062e-06			2.78855	1.47951	0.000961933
22.4815	4.49067	0.000231997			3.38645	1.75978	0.000512888			19.8485	4.31096	0.000115242			2.78838	1.47943	0.00877381
22.4608	4.48934	4.07903e-05			3.37771	1.75605	0.00418018			19.8382	4.31021	0.00640299			2.78357	1.47693	0.00739779
22.4333	4.48757	0.000655678			3.3746	1.75472	0.000710517			19.8333	4.30986	6.38596e-05			2.78099	1.4756	0.00507349
22.4286	4.48727	2.10821e-05			3.37291	1.75399	0.002609			19.7846	4.30631	2.44731e-05			2.78016	1.47517	0.0160328
22.4063	4.48583	3.59317e-05			3.37246	1.7538	0.000680754			19.7595	4.30447	0.000199872			2.77151	1.47067	0.000482767
22.4	4.48543	6.95197e-06			3.36821	1.75198	0.000746768			19.7576	4.30433	0.000313757			2.77091	1.47036	0.00749108
22.375	4.48382	1.95666e-05			3.36202	1.74933	0.00771134			19.7353	4.30271	3.05579e-05			2.76884	1.46928	0.00992235
22.3333	4.48113	1.80821e-06			3.36131	1.74903	0.00312893			19.7121	4.30101	6.54901e-05			2.76451	1.46702	0.0109955
22.2963	4.47873	0.000287099			3.35161	1.74485	0.000246995			19.6567	4.29695	0.000108649			2.76396	1.46674	0.00315781
22.2903	4.47835	6.15977e-05			3.3478	1.74321	0.00159157			19.6512	4.29654	0.00043142			2.7604	1.46488	0.00895287
22.2703	4.47705	0.000669761			3.34602	1.74245	0.000327085			19.6067	4.29328	0.000489175			2.74847	1.45863	0.00402236
22.2672	4.47685	2.3037e-07			3.34406	1.7416	0.00194156			19.5536	4.28936	0.000334436			2.74832	1.45855	0.000226234
22.2667	4.47681	4.73495e-06			3.34383	1.7415	0.0064319			19.5484	4.28898	2.47602e-05			2.74653	1.45761	0.00036549
22.253	4.47593	3.24821e-05			3.34192	1.74068	0.00215373			19.5393	4.28831	0.000144606			2.74177	1.45511	0.0487734
22.2424	4.47524	0.000475261			3.33718	1.73863	0.00316933			19.5312	4.28771	3.06471e-06			2.74036	1.45437	0.000391425
22.2308	4.47449	1.90533e-05			3.33629	1.73825	0.00108971			19.5	4.2854	6.8241e-05			2.73888	1.45359	0.000201739
22.2258	4.47416	3.30166e-06			3.33459	1.73751	0.000424543			19.4815	4.28403	0.000218262			2.73443	1.45124	0.000222822
22.0943	4.4656	0.000364771			3.33081	1.73587	0.000140775			19.4595	4.2824	1.39375e-06			2.73358	1.45079	0.00812957
22.0612	4.46344	5.27259e-05			3.3213	1.73175	0.00148147			19.4286	4.28011	1.67803e-05			2.73179	1.44985	0.0088628
22.0526	4.46288	6.49879e-05			3.32102	1.73163	0.0388463			19.4286	4.28011	0.000131469			2.72687	1.44725	0.000120527
22	4.45943	7.73059e-06			3.31776	1.73021	0.0103763			19.4138	4.27901	7.40182e-05			2.72603	1.4468	0.0101286
21.9795	4.45808	0.000726406			3.31429	1.7287	0.012033			19.3945	4.27758	0.000875218			2.72283	1.4451	0.00106705
21.9516	4.45626	2.1214e-06			3.31318	1.72822	0.000551075			19.3889	4.27716	2.06652e-05			2.71976	1.44348	0.00569786
21.9429	4.45568	1.45319e-05			3.31083	1.72719	7.76032e-05			19.345	4.27389	4.64654e-05			2.71585	1.4414	0.00193547
21.918	4.45405	5.32961e-06			3.30476	1.72455	0.000303188			19.3333	4.27302	3.20969e-05			2.71512	1.44101	0.018895
21.9022	4.453	2.50954e-05			3.2972	1.72124	0.00525057			19.3291	4.2727	0.000113069			2.7144	1.44063	0.0071785
21.8947	4.45251	9.16509e-07			3.28909	1.71769	0.000646466			19.2917	4.26991	0.000105921			2.71006	1.43832	0.000877443
21.8947	4.45251	3.83477e-05			3.28617	1.71641	0.00048579			19.275	4.26866	0.00173657			2.70647	1.43641	0.0111179
21.8929	4.45239	0.00161439			3.27804	1.71283	0.0518144			19.25	4.26679	6.98994e-05			2.70455	1.43539	0.00340763
21.88	4.45154	0.000779726			3.27534	1.71165	0.0022958			19.2321	4.26545	0.000858291			2.69499	1.43028	0.000294741
21.8704	4.45091	2.9881e-05			3.27232	1.71031	0.000508718			19.2235	4.2648	1.50405e-05			2.68444	1.42462	0.0295629
21.8657	4.4506	5.90868e-07			3.26536	1.70724	0.00125894			19.1864	4.26202	5.53666e-05			2.68298	1.42384	0.0108466
21.8621	4.45036	0.000198377			3.25377	1.70211	0.000907783			19.1522	4.25944	2.21334e-05			2.68078	1.42265	0.00128164
21.8608	4.45027	7.42204e-06			3.23828	1.69523	0.00798201			19.1503	4.25929	0.00134937			2.68021	1.42235	0.0230719
21.8533	4.44978	6.27588e-06			3.23757	1.69491	0.010511			19.1194	4.25697	3.72023e-06			2.67907	1.42173	0.00426607
21.8235	4.44781	1.85408e-05			3.23512	1.69382	0.00132657			19.0833	4.25424	0.000121523			2.67295	1.41843	0.00722119
21.8108	4.44697	9.19851e-05			3.22734	1.69035	0.0184965			19	4.24793	4.48486e-05			2.66531	1.4143	0.0264664
21.7949	4.44592	9.02017e-06			3.22642	1.68993	5.37022e-05			18.9643	4.24521	8.70862e-06			2.66071	1.41181	0.000842842
21.7925	4.44576	3.11198e-05			3.22293	1.68837	0.00130189			18.9535	4.24439	7.43013e-05			2.65906	1.41091	0.0130905
21.7867	4.44537	1.46732e-05			3.21809	1.6862	0.0181784			18.94	4.24336	0.000927055			2.65495	1.40869	0.0371885
21.7579	4.44347	0.000636918			3.21226	1.68359	0.00105694			18.9101	4.24109	0.00024151			2.65468	1.40854	0.00750058
21.75	4.44294	1.14435e-05			3.21134	1.68318	0.00128693			18.9034	4.24057	3.20351e-05			2.65385	1.40808	0.0233472
21.7368	4.44207	5.93243e-05			3.21	1.68257	0.00939845			18.8961	4.24002	2.33831e-06			2.65314	1.4077	3.12479e-05
21.7286	4.44152	0.000810841			3.20513	1.68038	0.00587637			18.871	4.2381	0.000286324			2.65192	1.40704	0.0114228
21.6847	4.43861	0.000187457			3.20475	1.68021	0.00113679			18.8512	4.23659	6.36785e-08			2.65098	1.40653	0.00269996
21.6667	4.43741	0.000164195			3.20144	1.67872	0.00115801			18.8438	4.23601	7.53336e-06			2.65094	1.40651	0.0199318
21.6364	4.43539	0.000157292			3.2	1.67807	0.0027002			18.8114	4.23354	1.71361e-06			2.65091	1.40649	0.00734883
21.6339	4.43522	9.35568e-05			3.19972	1.67795	0.0015978			18.8	4.23266	0.00162857			2.64419	1.40283	0.00758762
21.6269	4.43475	1.51889e-06			3.19764	1.67701	0.00284174			18.7929	4.23211	8.27307e-06			2.64339	1.40239	0.00511288
21.5652	4.43063	2.19565e-05			3.19541	1.676	0.022822			18.7821	4.23128	2.068e-05			2.63094	1.39558	0.0354039
21.4828	4.42511	5.93638e-05			3.19202	1.67447	0.000567732			18.7744	4.23069	0.000172736			2.63083	1.39552	0.0148739
21.4516	4.42301	5.80188e-05			3.18892	1.67307	0.000596956			18.7619	4.22973	0.000163107			2.63083	1.39552	0.00289217
21.4384	4.42212	1.96672e-05			3.18783	1.67258	0.00524412			18.7576	4.2294	7.39398e-05			2.63047	1.39532	0.019571
21.4333	4.42178	5.24519e-05			3.18739	1.67237	0.00152623			18.7568	4.22934	6.94079e-06			2.62899	1.39451	0.0055341
21.4286	4.42146	3.30796e-06			3.17682	1.66758	0.00832841			18.7417	4.22818	9.51465e-08			2.62863	1.39431	0.000956847
21.4172	4.4207	5.09663e-06			3.17566	1.66706	0.0102472			18.72	4.22651	3.67261e-05			2.62733	1.3936	0.00346875
21.4	4.41954	0.000216183			3.17293	1.66582	0.00335372			18.7143	4.22607	3.98415e-05			2.62626	1.39301	0.00947496
21.4	4.41954	7.15115e-05			3.17028	1.66461	0.000335176			18.7123	4.22592	9.65525e-07			2.62555	1.39262	0.00738042
21.38	4.41819	0.000312017			3.16542	1.6624	0.00195902			18.6915	4.22431	4.72945e-05			2.62326	1.39136	0.00360876
21.3548	4.41649	1.5016e-05			3.15719	1.65864	0.00598439			18.6038	4.21752	8.25522e-05			2.62058	1.38989	0.00562575
21.3548	4.41649	9.55263e-05			3.14032	1.65091	0.00238206			18.5946	4.21681	2.89934e-05			2.61628	1.38752	0.0140925
21.3455	4.41586	0.000194172			3.13684	1.64931	0.000174703			18.5912	4.21655	4.34942e-05			2.61215	1.38524	0.01559
21.3	4.41278	0.000110197			3.13571	1.64879	0.0050449			18.5895	4.21641	0.000951049			2.60536	1.38148	0.00102915
21.2826	4.4116	8.56348e-07			3.12979	1.64606	0.00284647			18.5556	4.21378	4.75197e-05			2.60411	1.38079	0.0036941
21.2333	4.40826	3.74612e-07			3.12727	1.64491	0.00424043			18.5556	4.21378	0.000465938			2.60362	1.38052	0.00941517
21.2254	4.40772	1.32716e-05			3.12707	1.64481	0.0144046			18.4523	4.20573	1.99643e-06			2.60215	1.3797	0.00146836
21.2125	4.40684	0.00155365			3.12654	1.64457	0.000132553			18.4444	4.20511	0.000144321			2.6011	1.37912	0.00925478
21.2	4.40599	0.00126699			3.125	1.64386	0.0052682			18.3846	4.20043	0.000387913			2.6004	1.37873	0.00756636
21.1475	4.40242	1.78731e-06			3.12263	1.64276	0.000887334			18.3276	4.19594	0.000113791			2.59851	1.37769	0.0151495
21.1389	4.40183	0.00505208			3.12209	1.64251	0.00269507			18.3208	4.19541	0.000196128			2.5982	1.37751	0.00599154
21.125	4.40088	6.2347e-07			3.11524	1.63934	0.00141436			18.2222	4.18763	6.64952e-05			2.59524	1.37587	0.000375151
21.1176	4.40038	7.15084e-06			3.11515	1.6393	0.00139274			18.2055	4.1863	6.93061e-05			2.59479	1.37562	0.0115046
21.1	4.39917	8.2072e-06			3.11376	1.63866	0.00317861			18.1957	4.18552	5.32194e-05			2.59358	1.37495	0.000904043
21.0811	4.39788	0.000209612			3.11258	1.63811	0.0124906			18.1842	4.18461	0.000137704			2.5876	1.37162	0.00154098
21.0789	4.39773	7.2604e-07			3.10984	1.63684	0.00143216			18.1364	4.18081	5.32203e-05			2.58632	1.3709	0.00728484
21.0735	4.39736	4.49601e-05			3.10526	1.63472	0.0021285			18.1228	4.17973	0.000366822			2.58148	1.3682	0.00583448
21.0723	4.39728	2.22505e-05			3.10305	1.63369	0.000439275			18.0811	4.17641	5.86807e-05			2.57845	1.36651	0.0158458
21.0632	4.39665	3.77678e-05			3.10187	1.63314	0.000733182			18.075	4.17592	1.82859e-06			2.57817	1.36635	0.0142649
21.0261	4.39411	4.78297e-05			3.09865	1.63164	0.00625984			18.0747	4.1759	3.54214e-05			2.57759	1.36602	0.00466856
21.0256	4.39408	4.81787e-07			3.09332	1.62915	0.000570572			18.0256	4.17198	0.00165906			2.57581	1.36503	0.00983521
21	4.39232	0.000556802			3.09207	1.62857	0.001829			18.0195	4.17149	1.70985e-05			2.57541	1.3648	0.00466614
20.9815	4.39104	0.00310672			3.09055	1.62786	0.0529601			18	4.16993	7.6928e-08			2.5754	1.36479	0.0874797
20.9773	4.39076	0.000112358			3.08866	1.62698	0.00182146			18	4.16993	0.000494889			2.57532	1.36475	0.00486266
20.9737	4.39051	5.56648e-05			3.08725	1.62632	0.000884566			17.9677	4.16734	3.55705e-05			2.57276	1.36331	0.0154755
20.963	4.38977	9.23111e-05			3.08169	1.62372	0.000247567			17.9426	4.16532	2.03877e-06			2.57196	1.36287	0.0540277
20.9167	4.38658	1.39855e-05			3.08101	1.6234	0.000528165			17.9383	4.16497	6.5307e-05			2.57143	1.36257	0.0140643
20.9024	4.3856	0.000463454			3.07923	1.62257	3.02981e-05			17.931	4.16439	0.00130542			2.56993	1.36173	0.0124803
20.9014	4.38553	0.000181757			3.07921	1.62256	0.000322211			17.9143	4.16304	0.000240654			2.5619	1.35722	0.0344703
20.8868	4.38452	1.10499e-05			3.07428	1.62025	0.000410357			17.8759	4.15994	7.39502e-07			2.55922	1.3557	0.00152795
20.8788	4.38397	0.000228426			3.06803	1.61731	0.0143299			17.8561	4.15835	5.67278e-05			2.55799	1.35501	0.0375984
20.8696	4.38333	1.23311e-05			3.06683	1.61675	0.015313			17.8333	4.1565	2.88653e-05			2.55753	1.35475	0.0121601
20.8667	4.38313	0.000173908			3.06509	1.61593	0.000782136			17.8072	4.15439	0.0010853			2.55305	1.35222	0.0112521
20.8586	4.38257	6.45946e-05			3.0625	1.61471	0.00144066			17.7864	4.1527	0.000472832			2.55292	1.35215	0.00225161
20.8214	4.38	7.66148e-06			3.06199	1.61447	0.00536404			17.7458	4.1494	0.000480997			2.55085	1.35098	0.00768952
20.7727	4.37662	1.0025e-06			3.06135	1.61417	2.16306e-05			17.7143	4.14684	0.0003928			2.54826	1.34951	0.00880135
20.7143	4.37255	0.000748044			3.06097	1.61399	0.000105974			17.7111	4.14658	0.00047289			2.54518	1.34777	0.0227974
20.7	4.37156	0.000287163			3.06081	1.61391	0.00980453			17.7105	4.14654	8.44629e-05			2.54511	1.34773	0.00356634
20.6964	4.37131	8.52455e-05			3.05743	1.61232	3.50162e-05			17.7055	4.14612	0.000497553			2.54392	1.34705	0.0177071
20.6842	4.37046	0.000417169			3.05574	1.61152	0.00037729			17.6939	4.14518	1.17874e-05			2.5356	1.34233	0.0185624
20.6709	4.36953	1.04273e-08			3.05446	1.61092	0.00796522			17.6769	4.1438	1.03864e-05			2.53543	1.34223	0.00250353
20.6444	4.36768	7.94645e-05			3.05364	1.61053	0.0170403			17.6737	4.14353	0.000270113			2.53203	1.34029	0.00811565
20.6324	4.36684	0.0040697			3.05176	1.60964	0.0179904			17.6061	4.138	0.000220049			2.53097	1.33969	0.018362
20.6	4.36457	5.66088e-05			3.04513	1.6065	0.000459613			17.5882	4.13654	1.22999e-05			2.5297	1.33897	0.0284109
20.5918	4.364	0.000267602			3.04473	1.60631	0.000732256			17.5856	4.13632	8.28729e-05			2.52741	1.33766	0.00407237
20.5333	4.3599	1.50622e-05			3.0375	1.60288	0.00153986			17.5714	4.13516	0.000106355			2.52062	1.33378	0.0159839
20.5283	4.35954	3.79937e-07			3.0375	1.60288	0.000777718			17.5714	4.13516	0.0017596			2.51931	1.33303	0.0143036
20.4853	4.35652	0.000496255			3.03553	1.60195	0.00795283			17.5172	4.1307	5.36342e-06			2.51728	1.33186	0.0370202
20.4462	4.35376	0.000105826			3.03053	1.59957	0.00274			17.5172	4.1307	1.60926e-05			2.51327	1.32957	0.00586147
20.4122	4.35136	1.02844e-05			3.03032	1.59947	0.00827864			17.5137	4.13041	0.00175848			2.5119	1.32878	0.013222
20.3544	4.34727	1.03019e-05			3.02807	1.5984	0.00123018			17.5086	4.12999	0.000352139			2.50745	1.32622	0.00684944
20.3333	4.34577	0.000144754			3.025	1.59694	0.00841265			17.4904	4.12849	2.36337e-05			2.50671	1.32579	0.000351604
20.2619	4.3407	0.000145038			3.0243	1.5966	0.00286481			17.4386	4.12421	5.38845e-05			2.50515	1.3249	0.00310468
20.2333	4.33866	0.000172694			3.02184	1.59543	0.00902035			17.434	4.12383	0.000914936			2.50337	1.32387	0.000111758
20.2143	4.3373	0.00069143			3.01826	1.59372	0.000362568			17.4186	4.12256	3.74528e-05			2.5033	1.32383	0.0160568
20.2143	4.3373	1.33308e-05			3.01729	1.59325	0.0024247			17.4054	4.12146	9.7998e-06			2.5024	1.32331	0.0169232
20.1791	4.33479	0.00016481			3.01705	1.59314	0.0039749			17.4	4.12102	5.31573e-06			2.49795	1.32074	0.0106106
20.1692	4.33408	0.000189982			3.01542	1.59236	0.00473579			17.2921	4.11204	5.08838e-05			2.49785	1.32069	0.0242706
20.1064	4.32958	0.000112812			3.01479	1.59206	0.00202593			17.2812	4.11114	0.000206127			2.49571	1.31945	0.0082693
20.1053	4.3295	7.52814e-05			3.01329	1.59134	0.0014466			17.2048	4.10474	8.48868e-05			2.49211	1.31737	0.033025
20.1041	4.32942	0.00100059			3.01049	1.59	0.000187566			17.1707	4.10188	2.15459e-05			2.48875	1.31542	0.000249519
20.0952	4.32878	2.0205e-05			3.00294	1.58638	0.0117444			17.1702	4.10184	2.2375e-06			2.48776	1.31485	0.0249864
20.051	4.3256	0.000127202			3.00179	1.58582	0.00189508			17.1644	4.10135	8.26983e-06			2.48383	1.31256	0.00278214
19.951	4.31839	7.68181e-05			3	1.58496	0.0120685			17.1517	4.10028	9.96447e-05			2.4835	1.31237	0.0142788
19.9496	4.31829	5.77203e-07			2.99724	1.58363	0.00352144			17.15	4.10014	9.38771e-05			2.48288	1.31202	0.00456382
19.9421	4.31775	2.27592e-07			2.99692	1.58348	0.0053934			17.1429	4.09954	0.000385138			2.48276	1.31194	0.0120271
19.9149	4.31578	9.52018e-06			2.99571	1.5829	0.0341117			17.1351	4.09889	0.00181735			2.47837	1.30939	0.0177702
19.9054	4.31509	2.80288e-06			2.99401	1.58208	0.00766464			17.1266	4.09817	0.00156003			2.47775	1.30903	0.0367676
19.9016	4.31482	0.000541166			2.99107	1.58066	0.00302231			17.1	4.09592	7.75364e-05			2.47771	1.30901	0.011306
19.8899	4.31396	4.23843e-05			2.9897	1.58	0.00718513			17.0952	4.09552	0.000113567			2.47532	1.30762	0.0116578
19.8625	4.31198	1.3115e-05			2.98673	1.57857	0.000440142			17.0876	4.09488	0.000140796			2.47436	1.30705	0.00728178
19.8333	4.30986	2.32688e-06			2.9863	1.57836	0.000643402			17.0714	4.09351	0.000354825			2.46728	1.30292	0.00252017
19.8308	4.30967	1.14667e-05			2.98626	1.57834	0.00229784			17.0606	4.0926	4.84996e-05			2.46677	1.30262	0.00136716
19.8	4.30743	0.000165269			2.98621	1.57831	0.000355768			17.0294	4.08996	0.00053946			2.46567	1.30198	0.00585014
19.7929	4.30691	0.000115361			2.98196	1.57626	0.00339957			17	4.08746	0.000119319			2.46552	1.30189	0.00574118
19.7928	4.3069	0.00129533			2.97786	1.57428	0.00271532			16.9836	4.08607	0.000125794			2.4653	1.30176	0.00551661
19.7905	4.30673	0.000201977			2.97368	1.57225	0.00340986			16.982	4.08593	0.00224896			2.45799	1.29748	0.0193066
19.7872	4.3065	2.51139e-05			2.97289	1.57187	0.00668696			16.9688	4.08481	0.000701208			2.45588	1.29624	0.0256719
19.7792	4.30591	0.000287441			2.96503	1.56805	0.0149279			16.9459	4.08287	0.000136538			2.45271	1.29438	0.0304316
19.7719	4.30538	1.61785e-07			2.96329	1.5672	0.000370061			16.939	4.08228	0.000214901			2.4507	1.2932	0.00150331
19.7647	4.30485	4.22666e-05			2.96226	1.5667	0.00819756			16.9261	4.08118	1.60026e-05			2.45	1.29278	0.0039722
19.7234	4.30184	2.45432e-06			2.96145	1.5663	0.00106053			16.9167	4.08037	8.38073e-06			2.44794	1.29157	0.0247747
19.7073	4.30066	1.44255e-07			2.95735	1.5643	0.0101566			16.9091	4.07973	0.000422902			2.44523	1.28997	0.0239756
19.7031	4.30035	1.66593e-05			2.95355	1.56245	0.00336225			16.8889	4.078	0.000282955			2.44332	1.28885	0.00994175
19.629	4.29492	7.08463e-06			2.95192	1.56166	0.00161405			16.88	4.07724	1.84378e-05			2.4424	1.2883	0.00183272
19.625	4.29462	7.77223e-05			2.94783	1.55965	0.0022113			16.875	4.07682	2.84016e-06			2.4398	1.28676	0.0186918
19.6224	4.29443	2.03557e-06			2.94506	1.5583	0.000723322			16.8571	4.07529	0.000620875			2.43541	1.28416	0.00250751
19.6154	4.29391	5.3908e-05			2.94485	1.5582	0.00218147			16.8462	4.07435	0.00032878			2.43275	1.28259	0.158967
19.6066	4.29326	1.31234e-05			2.94012	1.55587	0.0103329			16.8265	4.07267	0.000926384			2.43212	1.28221	0.0183807
19.5889	4.29197	0.000128906			2.93953	1.55559	0.00124884			16.8182	4.07195	0.000146803			2.43072	1.28139	0.00130977
19.5684	4.29046	4.03699e-06			2.93785	1.55476	0.00250501			16.7768	4.06839	5.49951e-05			2.42745	1.27944	0.00401322
19.5667	4.29033	0.000660587			2.93418	1.55296	0.00240254			16.773	4.06807	0.000145967			2.42478	1.27785	0.00911973
19.5625	4.29002	2.66626e-05			2.93187	1.55182	0.00182222			16.7538	4.06642	2.68023e-05			2.42395	1.27736	0.00328506
19.5484	4.28898	1.66395e-05			2.93135	1.55157	0.000625055			16.7419	4.06539	0.000175097			2.42222	1.27633	0.023947
19.5423	4.28852	8.30372e-07			2.92678	1.54931	0.00884157			16.7385	4.0651	0.000129877			2.422	1.2762	0.0314609
19.4876	4.28448	0.000174009			2.92534	1.54861	0.0058704			16.7258	4.064	0.000436125			2.42025	1.27516	0.0125654
19.4865	4.2844	3.96603e-07			2.92357	1.54773	0.00186813			16.7183	4.06336	2.20909e-05			2.41975	1.27486	0.00286763
19.4784	4.28381	3.21148e-06			2.92048	1.5462	0.0125151			16.6832	4.06033	1.52864e-05			2.41755	1.27355	0.0309127
19.4626	4.28263	6.18976e-06			2.91667	1.54432	0.00223813			16.6633	4.0586	4.85489e-06			2.41711	1.27328	0.0116611
19.4592	4.28238	2.81242e-05			2.9042	1.53814	0.00552175			16.6533	4.05774	0.00197258			2.4149	1.27196	0.0193615
19.4483	4.28157	0.00015521			2.9042	1.53814	0.00346852			16.6531	4.05772	0.000158783			2.41339	1.27106	0.0674864
19.4242	4.27979	1.74383e-06			2.90172	1.53691	0.00219041			16.6345	4.05611	0.000226836			2.41154	1.26995	0.0130097
19.4074	4.27854	1.52485e-05			2.90157	1.53684	0.000647316			16.6121	4.05416	0.000129271			2.41124	1.26978	0.00671415
19.4062	4.27845	2.5438e-05			2.89867	1.53539	0.00630778			16.5897	4.05222	7.90156e-05			2.40864	1.26822	0.0118236
19.3983	4.27786	1.30443e-05			2.89744	1.53478	0.00392203			16.5789	4.05128	4.70435e-06			2.40788	1.26776	0.00867429
19.3929	4.27745	2.34904e-05			2.89591	1.53402	0.000112748			16.5789	4.05128	3.72166e-06			2.40093	1.26359	0.00462246
19.3915	4.27736	1.57185e-06			2.89251	1.53232	0.011055			16.5735	4.05081	1.56233e-05			2.39839	1.26206	0.0193714
19.381	4.27657	0.000462827			2.89057	1.53136	5.70668e-05			16.553	4.04902	0.000200269			2.39786	1.26175	0.0211301
19.3786	4.27639	2.33032e-05			2.88987	1.531	0.00400393			16.5482	4.0486	1.85546e-06			2.39748	1.26152	0.00280142
19.375	4.27612	3.61253e-05			2.88963	1.53089	0.00475971			16.5306	4.04707	0.000247454			2.39446	1.2597	0.00216946
19.3333	4.27302	0.000379238			2.88913	1.53063	0.00468445			16.4839	4.04298	0.000172988			2.39439	1.25966	0.0219965
19.3333	4.27302	2.15051e-05			2.88686	1.5295	0.00240924			16.4079	4.03632	0.000404951			2.3927	1.25864	0.0387154
19.3208	4.27208	2.20354e-06			2.88476	1.52845	0.0209677			16.4024	4.03584	8.07965e-05			2.39269	1.25864	0.0108967
19.2857	4.26946	1.25561e-05			2.88299	1.52757	0.01553			16.3803	4.03389	7.25819e-07			2.39243	1.25848	0.115234
19.2685	4.26817	3.44194e-06			2.87979	1.52597	0.00322186			16.3772	4.03362	0.000245103			2.39126	1.25777	0.0135591
19.2676	4.26811	5.41805e-05			2.87592	1.52403	0.000135747			16.375	4.03342	0.000925499			2.38346	1.25306	0.0112324
19.2632	4.26777	7.41903e-05			2.87455	1.52334	0.000877918			16.3617	4.03225	2.30416e-05			2.37847	1.25004	0.0306396
19.2609	4.2676	0.000110355			2.87258	1.52235	0.00665687			16.35	4.03122	0.000123262			2.37818	1.24986	0.0124399
19.2523	4.26696	9.69673e-06			2.86631	1.5192	0.00984753			16.3423	4.03054	0.000169818			2.37722	1.24927	0.00435122
19.2308	4.26534	1.23326e-05			2.865	1.51854	0.00708097			16.3333	4.02975	9.19042e-05			2.37406	1.24735	0.00946736
19.1974	4.26284	0.000189166			2.86441	1.51824	0.000633986			16.2751	4.02459	0.000798308			2.3722	1.24622	0.0190969
19.1906	4.26233	0.000150866			2.86057	1.51631	0.00239376			16.2222	4.0199	0.000161989			2.36927	1.24444	0.000709597
19.1731	4.26101	0.000863035			2.85991	1.51597	0.000517301			16.1944	4.01743	0.00100956			2.36917	1.24438	0.00716907
19.1688	4.26069	1.29039e-05			2.85598	1.51399	0.000382559			16.1647	4.01478	3.37407e-05			2.36588	1.24237	0.00982145
19.1389	4.25844	9.90878e-06			2.85502	1.5135	0.00679689			16.1266	4.01137	0.000117904			2.36577	1.24231	0.0114727
19.1278	4.2576	0.000202177			2.85476	1.51337	0.0158574			16.125	4.01123	0.000162661			2.36466	1.24163	0.0110674
19.1158	4.25669	7.9743e-05			2.851	1.51147	0.0116453			16.0947	4.00851	0.000204549			2.36311	1.24069	0.025419
19.1013	4.2556	0.00124651			2.84825	1.51008	0.00453868			16.0914	4.00822	2.12073e-06			2.36301	1.24062	0.0200073
19.0955	4.25516	0.000196571			2.84514	1.5085	0.00252549			16.0893	4.00803	0.00026995			2.36158	1.23975	0.00608554
19.0833	4.25424	3.53599e-05			2.84257	1.50719	0.00086549			16	4	0.0003257			2.35806	1.2376	0.0236112
19.08	4.25399	0.000146915			2.84195	1.50688	0.00553594			15.968	3.99711	2.67134e-05			2.35733	1.23716	0.0130882
19.0504	4.25175	0.000121469			2.84192	1.50686	0.00136149			15.9662	3.99695	1.66978e-05			2.35572	1.23617	0.0181824
19.028	4.25005	6.17839e-05			2.84187	1.50684	0.0037215			15.9356	3.99418	0.000441788			2.35531	1.23591	0.00362141
19.0137	4.24897	3.26674e-06			2.84078	1.50629	0.00096678			15.9029	3.99121	4.95673e-06			2.35415	1.2352	0.0232064
19.0051	4.24832	7.17178e-06			2.83871	1.50524	0.0210734			15.9022	3.99115	0.000469331			2.35379	1.23499	0.0369219
19	4.24793	1.40175e-05			2.8381	1.50492	0.00635302			15.8991	3.99087	0.000139225			2.35189	1.23382	0.00795153
19	4.24793	4.71536e-05			2.83576	1.50373	0.000556415			15.8961	3.9906	2.65451e-06			2.34948	1.23234	0.0281493
18.9712	4.24574	1.79543e-05			2.83359	1.50263	0.00470458			15.8889	3.98995	0.000199945			2.34699	1.23081	0.00943973
18.9625	4.24508	0.00121784			2.83273	1.50219	0.0106121			15.875	3.98868	5.35974e-05			2.34524	1.22973	0.00382588
18.9535	4.24439	7.84429e-05			2.82983	1.50072	0.000810585			15.8519	3.98658	0.000265988			2.34515	1.22968	0.0215119
18.9444	4.2437	1.56524e-05			2.82048	1.49594	0.00178227			15.8438	3.98584	0.000244238			2.34507	1.22963	0.0441176
18.9167	4.24159	3.99433e-05			2.81818	1.49476	0.0233791			15.8347	3.98502	2.93427e-05			2.34501	1.2296	0.0227332
18.8554	4.23691	7.35778e-06			2.81421	1.49273	0.00228317			15.8158	3.98329	0.000230179			2.34244	1.22801	0.0116599
18.8333	4.23522	9.37708e-05			2.81313	1.49218	0.00370076			15.7949	3.98138	0.000290385			2.34174	1.22758	0.0119453
18.825	4.23458	8.9639e-05			2.81116	1.49116	0.00250697			15.7636	3.97853	3.57625e-05			2.34018	1.22662	0.0029321
18.8089	4.23335	2.23074e-06			2.81096	1.49106	0.000430733			15.7619	3.97837	0.000420143			2.3375	1.22497	0.0385878
18.7987	4.23256	8.72666e-06			2.81013	1.49064	0.00815126			15.75	3.97728	0.00035914			2.33644	1.22431	0.00946675
18.7561	4.22929	3.76014e-05			2.80972	1.49043	0.00128956			15.743	3.97664	0.000706552			2.3354	1.22367	0.0104171
18.7237	4.22679	0.00303993			2.80905	1.49008	0.00339918			15.7387	3.97625	0.000148113			2.33291	1.22213	0.00861324
18.7136	4.22601	7.85435e-07			2.80857	1.48984	0.00253006			15.72	3.97453	0.000228298			2.32895	1.21968	0.000419891
18.6869	4.22395	2.1283e-05			2.8058	1.48841	0.023179			15.7182	3.97437	7.73113e-07			2.32884	1.21961	0.00538097
18.6822	4.2236	5.17131e-05			2.8014	1.48615	0.00162172			15.7163	3.97419	0.000108645			2.32685	1.21838	0.00351878
18.6818	4.22356	1.56804e-05			2.79805	1.48442	0.0146036			15.6667	3.96963	3.37158e-05			2.32635	1.21807	0.00764296
18.641	4.22041	9.43011e-05			2.79759	1.48418	0.00270631			15.6604	3.96905	0.000360862			2.32391	1.21655	0.00925907
18.6304	4.21959	0.000154211			2.79087	1.48071	0.0191573			15.6555	3.96859	0.00044765			2.32258	1.21573	0.039496
18.5773	4.21547	0.000302453			2.78431	1.47732	0.00134341			15.6346	3.96667	0.000461949			2.32075	1.21459	0.0603002
18.526	4.21148	0.00327746			2.78317	1.47673	0.00139725			15.6222	3.96553	0.000390831			2.32018	1.21423	0.0700072
18.4343	4.20432	3.1032e-06			2.78208	1.47616	0.00115514			15.6042	3.96386	0.000845733			2.31849	1.21318	0.01115
18.424	4.20351	9.4082e-05			2.78073	1.47546	0.0020697			15.5436	3.95825	8.83486e-05			2.31784	1.21278	0.0137663
18.4189	4.20312	6.2574e-07			2.78009	1.47513	0.0153237			15.5323	3.9572	7.21779e-05			2.31642	1.2119	0.0292923
18.3714	4.19939	1.90902e-05			2.77723	1.47365	0.0193287			15.4776	3.95211	0.000608119			2.31555	1.21136	0.000701758
18.3704	4.19931	0.000619202			2.77346	1.47169	0.00985655			15.4741	3.95178	2.20933e-06			2.31365	1.21017	0.00675312
18.3691	4.19921	2.31518e-05			2.77122	1.47052	0.0136985			15.4648	3.95092	8.06272e-05			2.31332	1.20997	0.0643895
18.3625	4.19869	0.000448329			2.77083	1.47032	0.00433964			15.4636	3.9508	8.65395e-05			2.31235	1.20936	0.00201708
18.3162	4.19505	0.000498865			2.7693	1.46952	0.00515694			15.453	3.94981	0.000518628			2.30971	1.20771	0.0173948
18.3057	4.19422	1.43061e-08			2.76778	1.46873	0.00377213			15.4257	3.94726	0.000193619			2.30897	1.20725	0.00347956
18.277	4.19196	0.000304851			2.76441	1.46697	0.00224138			15.425	3.9472	0.00106852			2.30881	1.20715	0.0102382
18.2718	4.19155	0.000356106			2.76025	1.4648	0.00161042			15.4149	3.94625	0.000354622			2.30881	1.20715	0.0200869
18.2712	4.1915	0.000402747			2.75844	1.46385	0.00538946			15.413	3.94608	0.00105223			2.30686	1.20593	0.0111946
18.2571	4.19039	0.000528422			2.75359	1.46131	0.00224355			15.3922	3.94412	5.97406e-05			2.30473	1.2046	0.0114128
18.2258	4.18791	5.2828e-06			2.74876	1.45878	0.0167852			15.3692	3.94197	0.000464734			2.29955	1.20135	0.0222933
18.2062	4.18636	2.97987e-07			2.74757	1.45816	0.00128882			15.3688	3.94193	8.10828e-05			2.29885	1.20091	0.0400124
18.2051	4.18627	0.000608347			2.74717	1.45795	0.0029577			15.3676	3.94182	0.000420922			2.2983	1.20057	0.0255109
18.2041	4.18619	0.000388169			2.74598	1.45732	0.0397538			15.3318	3.93845	2.16393e-06			2.29481	1.19837	0.00242772
18.1989	4.18578	0.000218911			2.74517	1.4569	0.000647667			15.3253	3.93784	0.0002754			2.29355	1.19758	0.00515023
18.1753	4.18391	9.52069e-05			2.74154	1.45499	0.00090126			15.3023	3.93568	1.7789e-05			2.29152	1.19631	0.0336559
18.1686	4.18337	5.72956e-06			2.73881	1.45355	0.00637236			15.2727	3.93289	3.71924e-05			2.29099	1.19597	0.0115262
18.1538	4.1822	0.000313202			2.73705	1.45262	0.00292691			15.2642	3.93208	0.000186499			2.29044	1.19562	0.0190422
18.1523	4.18208	0.000109943			2.73693	1.45256	0.0028019			15.2548	3.93119	0.000380989			2.28983	1.19524	0.00828089
18.1327	4.18052	8.10274e-05			2.73505	1.45157	0.00190183			15.2264	3.9285	7.28385e-05			2.28975	1.19519	0.00300876
18.1136	4.179	5.88803e-05			2.73171	1.4498	0.0344133			15.2234	3.92822	1.45904e-05			2.28962	1.19511	0.00699836
18.1122	4.17889	4.91838e-05			2.7305	1.44916	0.012725			15.2211	3.928	1.12436e-06			2.28868	1.19452	0.0142232
18.102	4.17808	1.40873e-06			2.72747	1.44756	0.00430419			15.2059	3.92656	4.75754e-05			2.28816	1.19419	0.0133124
18.0614	4.17484	6.53278e-05			2.72348	1.44545	0.0117511			15.1929	3.92532	0.000133574			2.2874	1.19371	0.0164642
18.0556	4.17437	0.000199658			2.72241	1.44489	0.00456305			15.1812	3.92422	8.4958e-05			2.28682	1.19334	0.00139516
18.0521	4.17409	0.00026804			2.72237	1.44486	0.00792132			15.1735	3.92348	0.00120766			2.28583	1.19272	0.00238368
18.0519	4.17408	4.4213e-06			2.72176	1.44454	0.00872164			15.1684	3.923	0.000107998			2.28416	1.19166	0.0122964
18.0368	4.17287	8.99004e-06			2.71989	1.44355	0.0046947			15.1682	3.92298	0.000190904			2.2831	1.19099	0.00583724
18.0097	4.1707	9.09852e-06			2.7158	1.44138	0.00286339			15.1579	3.922	6.88417e-05			2.28137	1.1899	0.0365807
17.9882	4.16898	1.13605e-05			2.71528	1.4411	0.0175111			15.1452	3.92079	5.0174e-05			2.27628	1.18668	0.00289255
17.98	4.16832	0.000130972			2.71447	1.44067	0.00554231			15.1442	3.9207	1.11059e-05			2.27105	1.18336	0.00522769
17.9668	4.16726	6.19037e-05			2.71279	1.43978	0.00293738			15.1401	3.92031	0.000491584			2.26657	1.18051	0.00837257
17.9615	4.16684	7.43546e-06			2.71033	1.43847	0.00208475			15.1014	3.91661	0.000364735			2.26506	1.17955	0.0194118
17.9293	4.16425	0.000185113			2.70726	1.43683	0.02604			15.0909	3.91561	0.000100233			2.26434	1.17909	0.00686039
17.9231	4.16375	0.00081437			2.70706	1.43672	0.00719813			15.0784	3.91441	0.000162036			2.26111	1.17703	0.00535753
17.9225	4.1637	5.96349e-05			2.70701	1.4367	0.00379157			15.0704	3.91365	1.80137e-05			2.25806	1.17509	0.0310218
17.9222	4.16368	0.000292371			2.70684	1.43661	0.000815111			15.0685	3.91346	1.66869e-06			2.25788	1.17497	0.0212525
17.9167	4.16323	4.63329e-05			2.70492	1.43558	0.0030872			15.0481	3.91151	4.01886e-05			2.25725	1.17456	0.00487522
17.858	4.15849	3.79216e-05			2.7027	1.4344	0.00212697			15.0417	3.91089	0.000864918			2.2568	1.17428	0.012674
17.8571	4.15843	0.000507396			2.70242	1.43425	0.0123444			15.034	3.91016	7.38567e-05			2.25577	1.17362	0.00835331
17.8571	4.15843	8.55381e-05			2.70171	1.43387	0.0058585			15.0292	3.9097	0.000100198			2.25526	1.17329	0.0647104
17.8429	4.15727	0.000191301			2.70103	1.43351	0.00291103			15.0289	3.90967	0.000349451			2.25	1.16993	0.00930004
17.8387	4.15694	1.97613e-05			2.70021	1.43307	0.0222102			15.0147	3.9083	0.000106627			2.24793	1.1686	0.00680521
17.8378	4.15687	2.99692e-05			2.69915	1.43251	1.88625e-05			15.0116	3.908	1.52371e-05			2.24686	1.16791	0.0216095
17.8068	4.15436	2.09387e-05			2.69795	1.43186	0.0193631			14.9958	3.90649	0.000237562			2.24642	1.16763	0.0452656
17.8029	4.15404	2.02633e-05			2.69742	1.43158	0.0209232			14.9898	3.90591	0.000134806			2.24272	1.16525	0.0327989
17.8	4.15381	9.318e-07			2.69718	1.43145	0.00641781			14.9615	3.90319	0.000316721			2.24126	1.16431	0.00473059
17.7913	4.1531	0.000312022			2.69611	1.43088	0.0049306			14.9028	3.89751	9.91431e-05			2.24038	1.16375	0.0239848
17.7806	4.15223	0.000102399			2.69505	1.43031	0.00362196			14.8906	3.89633	0.000245252			2.23902	1.16287	0.0148148
17.7692	4.15131	0.00107116			2.69463	1.43009	0.000331618			14.8765	3.89497	0.00126085			2.23792	1.16216	0.0138297
17.7647	4.15094	6.52816e-05			2.68949	1.42733	0.0062888			14.8621	3.89356	0.000519262			2.23288	1.1589	0.0407511
17.7625	4.15076	0.000739221			2.68881	1.42697	0.00841926			14.8586	3.89322	2.46034e-05			2.23145	1.15798	0.120654
17.7614	4.15067	0.00011584			2.6875	1.42626	0.037293			14.8556	3.89293	0.000106677			2.22901	1.1564	0.00580524
17.7544	4.1501	9.34448e-06			2.68667	1.42582	0.00145701			14.85	3.89239	0.000327272			2.22872	1.15622	0.0189007
17.7213	4.14741	0.000159061			2.68493	1.42489	0.00908288			14.8468	3.89208	0.000125294			2.22691	1.15504	0.0345642
17.7117	4.14663	4.0559e-05			2.68485	1.42484	0.0176573			14.8434	3.89175	0.000119256			2.22644	1.15474	0.000775837
17.7077	4.1463	4.72991e-05			2.68192	1.42327	0.0173303			14.8364	3.89107	0.00138062			2.226	1.15445	0.0221289
17.6591	4.14234	1.30846e-05			2.6785	1.42143	0.0114023			14.8298	3.89043	0.000100926			2.22384	1.15305	0.0031058
17.6486	4.14149	0.000203188			2.67374	1.41886	0.00228054			14.8295	3.8904	0.000263091			2.22306	1.15255	0.000231968
17.6307	4.14002	5.17396e-05			2.67359	1.41878	0.0353509			14.8085	3.88835	0.00026804			2.22305	1.15254	0.00408394
17.6146	4.1387	0.00039135			2.67352	1.41874	0.00294866			14.8051	3.88803	0.000105751			2.22268	1.1523	0.0147697
17.5946	4.13706	0.000629837			2.67243	1.41815	0.00911532			14.8041	3.88792	0.000203382			2.22201	1.15187	0.0110527
17.5943	4.13704	0.00012978			2.66925	1.41643	0.00058046			14.7972	3.88725	0.00130974			2.22144	1.1515	0.00830671
17.5849	4.13627	0.000239046			2.66667	1.41504	0.003478			14.7963	3.88716	0.000873381			2.22139	1.15146	0.0243175
17.5641	4.13456	6.73858e-05			2.66009	1.41147	0.00887729			14.7917	3.88671	2.58231e-05			2.21835	1.14949	0.0501886
17.5517	4.13354	6.02542e-05			2.65978	1.41131	0.0163832			14.7848	3.88604	1.28921e-05			2.21792	1.14921	0.0174868
17.5294	4.13171	4.91009e-05			2.65938	1.41109	0.00795222			14.767	3.8843	0.00197621			2.21729	1.1488	0.00647896
17.5143	4.13046	0.000101952			2.65813	1.41041	0.00360138			14.7414	3.8818	9.05473e-06			2.21707	1.14866	0.0183037
17.4949	4.12887	0.000289376			2.65792	1.4103	0.00886396			14.7376	3.88143	8.8436e-05			2.21693	1.14856	0.012127
17.4935	4.12875	1.41709e-05			2.65602	1.40926	0.0275327			14.6939	3.87714	0.00021024			2.21604	1.14798	0.0325137
17.4667	4.12653	0.000378093			2.65556	1.40902	0.00608112			14.662	3.87401	0.000341609			2.20898	1.14338	0.0181423
17.4559	4.12564	9.46928e-05			2.65325	1.40776	0.0183811			14.6364	3.87149	0.000514774			2.20401	1.14013	0.0268507
17.4286	4.12338	5.21648e-06			2.65251	1.40736	0.00521389			14.6364	3.87149	0.000518476			2.20354	1.13982	0.00307755
17.4148	4.12224	0.00022556			2.6523	1.40724	0.0062694			14.6154	3.86942	0.0006067			2.2	1.1375	0.0257655
17.3892	4.12012	0.000123654			2.65138	1.40674	3.87803e-05			14.6066	3.86854	2.88825e-06			2.19952	1.13719	0.0100261
17.384	4.11969	1.09857e-05			2.64954	1.40574	0.0304983			14.6061	3.8685	0.00046539			2.19946	1.13715	0.0168703
17.3816	4.11949	2.37961e-05			2.64933	1.40563	0.0115978			14.5792	3.86584	0.000675296			2.19894	1.13681	0.0623409
17.3798	4.11934	2.53692e-07			2.64912	1.40551	0.00692063			14.5788	3.8658	0.000304633			2.19579	1.13474	0.00748897
17.3768	4.11909	3.24036e-06			2.64754	1.40465	0.0015941			14.5625	3.86419	0.000916857			2.19333	1.13313	0.0617256
17.3333	4.11548	8.67927e-05			2.64751	1.40464	0.00351203			14.5345	3.86141	0.000127742			2.19061	1.13133	0.00874514
17.3111	4.11363	7.57172e-05			2.64564	1.40361	0.002723			14.5344	3.8614	0.00039816			2.18953	1.13062	0.00398131
17.306	4.1132	0.00110974			2.64537	1.40347	0.0141555			14.5263	3.8606	0.000360241			2.18952	1.13062	0.0130097
17.2973	4.11247	1.02843e-05			2.64409	1.40277	7.24161e-05			14.5145	3.85942	0.000105889			2.18511	1.1277	0.010306
17.2911	4.11196	3.95652e-07			2.642	1.40163	0.00431413			14.4952	3.8575	4.11985e-05			2.182	1.12565	0.0356155
17.2885	4.11174	0.000578636			2.64058	1.40086	0.025504			14.4805	3.85604	0.000270655			2.1808	1.12486	0.0156831
17.2794	4.11098	0.000860584			2.63777	1.39932	0.00862544			14.4798	3.85597	0.000138182			2.18035	1.12456	0.0615274
17.2707	4.11025	2.49306e-05			2.63666	1.39871	0.000606124			14.4605	3.85405	0.0026235			2.17992	1.12427	0.0068589
17.2647	4.10975	3.00455e-05			2.63121	1.39573	0.00046298			14.4554	3.85353	0.00136884			2.17676	1.12218	0.00542281
17.2208	4.10608	1.53495e-05			2.63102	1.39562	0.00162911			14.4355	3.85155	0.000327029			2.17504	1.12104	0.0183144
17.1981	4.10418	0.000218952			2.6305	1.39534	0.00114791			14.4111	3.84911	1.80068e-05			2.17478	1.12087	0.0700094
17.1852	4.10309	0.000169034			2.62949	1.39478	0.00858389			14.4	3.848	5.87944e-05			2.17316	1.11979	0.00728009
17.175	4.10224	1.54056e-05			2.62868	1.39434	0.00356052			14.3968	3.84768	0.000564403			2.17284	1.11958	0.00127602
17.1734	4.10211	1.00697e-06			2.62419	1.39187	0.00118094			14.3875	3.84674	0.000280889			2.1727	1.11949	0.00153303
17.1519	4.1003	0.000159274			2.62293	1.39118	0.00955969			14.3868	3.84667	0.000261293			2.1708	1.11822	0.0352839
17.129	4.09837	3.3039e-05			2.6214	1.39034	0.00319275			14.3684	3.84483	6.01537e-06			2.1706	1.11809	0.00991548
17.0816	4.09437	0.00106516			2.61957	1.38933	0.00816733			14.3407	3.84204	0.000178414			2.16815	1.11647	0.0326397
17.0792	4.09417	0.000113811			2.61481	1.38671	0.0171748			14.3243	3.8404	0.000130702			2.16488	1.11429	0.0186582
17.0593	4.09249	0.00635189			2.61301	1.38571	0.00294374			14.3217	3.84013	0.000249043			2.16338	1.11329	0.0325553
17.0536	4.092	7.70115e-05			2.61111	1.38466	0.00175543			14.3103	3.83899	2.76116e-05			2.16254	1.11273	0.00365502
17.0506	4.09175	0.000385887			2.61006	1.38408	0.000571617			14.3084	3.83879	3.85768e-05			2.16108	1.11175	0.0605737
17.0357	4.09049	0.000584808			2.6077	1.38278	0.00811852			14.2841	3.83634	0.000560427			2.16097	1.11168	0.0219744
17.0248	4.08957	4.52455e-05			2.60303	1.38019	0.003394			14.2667	3.83458	8.37547e-05			2.16031	1.11124	0.0075981
17.0241	4.08951	0.000296218			2.60163	1.37941	0.007548			14.25	3.83289	0.000420787			2.15642	1.10864	0.0313951
17.024	4.0895	4.86845e-05			2.60058	1.37884	0.00134693			14.2432	3.83221	0.000717326			2.15438	1.10727	0.0300229
17.0221	4.08934	2.11375e-06			2.60041	1.37874	0.00438243			14.2241	3.83027	0.000687774			2.15385	1.10692	0.00143099
17.0071	4.08806	3.80838e-05			2.60029	1.37867	0.017164			14.1962	3.82743	0.000346583			2.15303	1.10637	0.00656489
17	4.08746	2.21174e-05			2.59946	1.37821	0.0015018			14.193	3.82711	3.52716e-06			2.15238	1.10593	0.017578
17	4.08746	0.000204015			2.59777	1.37728	0.0110629			14.1685	3.82462	0.000476632			2.15055	1.10471	0.0146628
16.9817	4.0859	0.000308504			2.59767	1.37722	0.00237035			14.1667	3.82443	0.0020688			2.14859	1.10339	0.00242771
16.9716	4.08505	0.000101711			2.5969	1.37679	0.0164513			14.1603	3.82378	6.05646e-06			2.14769	1.10279	0.0050031
16.9643	4.08443	5.83574e-05			2.59627	1.37644	0.00618386			14.1589	3.82364	2.28079e-05			2.14633	1.10187	0.00189448
16.9556	4.08369	0.000163821			2.59158	1.37383	0.00274305			14.1316	3.82085	0.000123706			2.14286	1.09954	0.0185323
16.9512	4.08332	0.000392776			2.59148	1.37378	0.000699545			14.1087	3.81851	8.47812e-06			2.1382	1.09639	0.0116763
16.9492	4.08314	0.000302263			2.58834	1.37203	0.0412243			14.102	3.81783	0.000292929			2.1366	1.09531	0.0318623
16.9083	4.07966	0.000243954			2.58817	1.37193	0.0148964			14.0909	3.81669	0.000177905			2.13642	1.0952	0.055564
16.9034	4.07925	0.00013818			2.58696	1.37126	0.000651448			14.0833	3.81592	2.2186e-06			2.13534	1.09446	0.00531085
16.8966	4.07866	5.66753e-05			2.58468	1.36998	0.000927987			14.0777	3.81534	0.000420121			2.13119	1.09166	0.00684828
16.8906	4.07815	4.42076e-05			2.58389	1.36955	0.00190188			14.0744	3.815	0.000418524			2.13107	1.09158	0.0278869
16.8873	4.07787	8.07595e-07			2.58385	1.36952	0.000989935			14.0714	3.8147	5.25766e-05			2.12909	1.09024	0.0270683
16.8717	4.07653	0.00103201			2.58056	1.36768	0.00529471			14.0491	3.81241	1.18679e-06			2.125	1.08746	0.0477368
16.8684	4.07625	0.00409183			2.57989	1.36731	0.00449243			14.0429	3.81176	4.13972e-05			2.12466	1.08723	0.0819251
16.8191	4.07203	2.28801e-05			2.57393	1.36397	0.00276574			14.0351	3.81097	2.10459e-06			2.12141	1.08502	0.00629112
16.8047	4.0708	0.000126556			2.57231	1.36306	0.000610967			14.0295	3.8104	0.000697054			2.12081	1.08461	0.0281097
16.798	4.07022	5.2269e-06			2.5723	1.36306	0.0123088			13.9897	3.80629	0.0004271			2.12074	1.08457	0.00447165
16.7979	4.07021	9.39193e-05			2.57168	1.36271	0.00393635			13.9815	3.80545	0.000789172			2.1206	1.08447	0.0177902
16.7966	4.0701	0.00128126			2.56796	1.36062	0.00334163			13.9774	3.80502	6.41339e-05			2.11702	1.08204	0.0366334
16.7927	4.06976	6.61988e-05			2.56401	1.3584	0.00201192			13.9452	3.8017	0.000144223			2.11582	1.08122	0.0135481
16.7514	4.06621	8.0085e-05			2.55796	1.35499	0.00749944			13.9425	3.80142	8.62492e-05			2.11522	1.08081	0.00324583
16.7361	4.06489	0.000402633			2.55749	1.35473	0.0537858			13.9389	3.80105	0.000118671			2.11398	1.07996	0.0132564
16.7356	4.06485	8.93439e-06			2.55568	1.3537	0.0292582			13.9348	3.80062	0.000500431			2.11364	1.07973	0.0137554
16.7347	4.06477	0.000182165			2.55483	1.35323	0.0363544			13.9341	3.80054	1.57665e-05			2.10513	1.07391	0.0216567
16.7113	4.06276	0.000259168			2.55457	1.35308	0.0120796			13.9174	3.79882	1.44762e-07			2.10491	1.07376	0.0100142
16.7027	4.06201	0.000259074			2.55442	1.353	0.010613			13.9123	3.79829	0.000104062			2.10461	1.07355	0.0646126
16.6852	4.0605	0.00126049			2.55342	1.35243	0.00203835			13.9111	3.79817	9.25294e-05			2.10435	1.07337	0.0717025
16.6839	4.06038	5.93786e-06			2.54727	1.34895	0.00282154			13.9064	3.79768	0.000146193			2.10396	1.07311	0.0555336
16.6686	4.05906	0.000121141			2.5413	1.34557	0.0286835			13.9054	3.79757	0.000608401			2.10349	1.07279	0.00548838
16.6604	4.05835	6.82886e-05			2.54058	1.34516	0.000556053			13.8958	3.79658	1.01479e-05			2.10287	1.07236	0.0207989
16.6226	4.05508	0.00319137			2.54054	1.34514	0.00527727			13.886	3.79556	7.49664e-05			2.10231	1.07198	0.0951369
16.6161	4.05451	1.50555e-05			2.53945	1.34452	0.0042008			13.8842	3.79537	5.62971e-05			2.09786	1.06892	0.0146184
16.6135	4.05429	3.38467e-05			2.53881	1.34415	0.00946344			13.8783	3.79476	8.11762e-05			2.09749	1.06866	0.00142647
16.5938	4.05257	0.000123138			2.53762	1.34348	0.00300014			13.875	3.79442	0.000379769			2.0955	1.06729	0.000435227
16.5873	4.05201	1.83784e-05			2.53639	1.34278	0.00224386			13.8659	3.79346	0.000232638			2.09298	1.06556	0.0283437
16.587	4.05198	0.000728738			2.53521	1.34211	0.0184454			13.8571	3.79256	0.000204886			2.09262	1.06531	0.00125039
16.5789	4.05128	1.28984e-05			2.52891	1.33852	0.0116876			13.8516	3.79198	6.11255e-06			2.0913	1.0644	0.0769022
16.5692	4.05043	3.06771e-05			2.52772	1.33783	0.00807068			13.8441	3.7912	2.04953e-05			2.09055	1.06388	0.0075943
16.5541	4.04912	0.00160923			2.52564	1.33665	0.00219441			13.8346	3.79021	0.00033504			2.08999	1.06349	0.0288383
16.5339	4.04736	1.7769e-06			2.52299	1.33513	0.00542308			13.8333	3.79008	0.000939228			2.08842	1.06241	0.0206982
16.5217	4.04629	0.000296724			2.52208	1.33462	0.00144046			13.8261	3.78932	0.00042841			2.08772	1.06193	0.0112246
16.5098	4.04525	2.91095e-05			2.51927	1.33301	0.0077388			13.824	3.7891	0.000500165			2.08625	1.06091	0.0184669
16.5088	4.04516	2.78668e-05			2.51852	1.33258	0.00266052			13.8073	3.78736	0.000314933			2.08505	1.06008	0.0395678
16.5076	4.04506	8.96002e-05			2.51636	1.33134	0.00217039			13.8	3.7866	0.0002912			2.0838	1.05922	0.0727591
16.5	4.04439	0.000134194			2.51603	1.33115	0.00274023			13.7952	3.78609	4.42292e-05			2.0788	1.05575	0.0266623
16.4681	4.0416	7.31889e-05			2.51403	1.33	0.00610704			13.7786	3.78435	0.000277592			2.07856	1.05558	0.0369233
16.4643	4.04127	7.48976e-06			2.51391	1.32993	0.0033681			13.7778	3.78427	4.01831e-06			2.07794	1.05515	0.0299624
16.463	4.04115	0.000133066			2.5101	1.32775	0.0212882			13.7778	3.78427	2.51414e-07			2.07437	1.05267	0.0221121
16.4545	4.04041	0.00107943			2.50838	1.32676	0.00821205			13.7258	3.77882	1.05961e-05			2.07247	1.05135	0.00779408
16.422	4.03756	0.000180233			2.50435	1.32444	0.00047778			13.7231	3.77853	0.000292814			2.07122	1.05048	0.0857283
16.4	4.03562	0.000460112			2.50405	1.32426	0.0128157			13.7143	3.77761	0.000152099			2.07094	1.05028	0.0123258
16.3971	4.03537	1.54481e-05			2.5	1.32193	0.0128456			13.7105	3.77721	0.00336443			2.0703	1.04984	0.0286025
16.3938	4.03507	0.000616575			2.5	1.32193	0.00016621			13.704	3.77653	0.000510531			2.06971	1.04943	0.0208731
16.3907	4.03481	0.000792119			2.49873	1.3212	0.00450885			13.7004	3.77615	5.88632e-05			2.06888	1.04885	0.0119937
16.383	4.03413	1.76067e-05			2.49766	1.32058	0.000502895			13.6986	3.77596	0.00335278			2.06885	1.04883	0.0195138
16.3478	4.03103	2.91496e-06			2.49414	1.31854	0.00199387			13.6968	3.77576	5.69916e-05			2.06849	1.04858	0.0203244
16.3333	4.02975	0.00212992			2.49267	1.31769	0.000653745			13.6964	3.77573	0.000164857			2.06463	1.04589	0.0149782
16.3276	4.02924	0.000598176			2.48991	1.3161	0.00646814			13.6935	3.77542	0.000317137			2.06304	1.04477	0.0506332
16.2986	4.02668	5.6654e-06			2.4879	1.31493	0.0448067			13.6667	3.77259	0.000487155			2.06289	1.04467	0.0958813
16.2832	4.02531	5.40247e-05			2.48685	1.31432	0.00354284			13.6667	3.77259	0.000611175			2.06167	1.04382	0.00645282
16.2714	4.02427	7.14555e-05			2.4867	1.31423	0.00888989			13.6529	3.77113	3.99028e-05			2.06115	1.04345	0.00765672
16.267	4.02388	2.83686e-05			2.48529	1.31342	0.0021735			13.6505	3.77088	4.49127e-05			2.05825	1.04142	0.0465322
16.2586	4.02313	0.000225238			2.48413	1.31274	0.0159676			13.6383	3.76959	0.000224044			2.05769	1.04103	0.00218619
16.225	4.02015	7.73552e-05			2.48322	1.31221	0.00289812			13.6291	3.76862	0.00062214			2.0574	1.04082	0.0510162
16.1678	4.01505	0.00104143			2.48322	1.31221	0.00559624			13.6242	3.7681	0.000195713			2.05387	1.03834	0.0608733
16.1519	4.01363	9.09939e-05			2.48267	1.31189	0.0024425			13.6176	3.76741	0.000767531			2.05374	1.03825	0.0228645
16.15	4.01346	0.000242092			2.4825	1.31179	0.00135018			13.6115	3.76676	0.000144073			2.05217	1.03715	0.0498419
16.1458	4.01309	5.49874e-05			2.47625	1.30816	0.0051826			13.6053	3.76609	0.00173158			2.05136	1.03658	0.0291127
16.1404	4.0126	4.24716e-05			2.47204	1.3057	0.00358703			13.6029	3.76585	0.000151897			2.05019	1.03575	0.00952883
16.14	4.01257	3.17182e-05			2.47156	1.30542	0.0101764			13.5929	3.76478	0.00816614			2.0496	1.03534	0.00800383
16.125	4.01123	1.9177e-05			2.47124	1.30523	0.0603991			13.5541	3.76065	3.80621e-05			2.04918	1.03505	0.0335776
16.1111	4.00998	0.000194264			2.46932	1.30411	0.00453975			13.5537	3.76062	0.000207546			2.04843	1.03452	0.00908751
16.0843	4.00758	6.80192e-06			2.46421	1.30112	0.0088948			13.5489	3.7601	0.00170401			2.04464	1.03185	0.00405312
16.0833	4.00749	1.31575e-05			2.46409	1.30105	0.0163456			13.5345	3.75857	3.137e-05			2.04441	1.03169	0.0805896
16.0748	4.00673	4.8823e-05			2.46296	1.30039	0.00805151			13.5333	3.75845	0.000111711			2.04396	1.03136	0.00414856
16.0457	4.00411	0.000213561			2.46183	1.29973	0.00298363			13.5294	3.75803	0.00270049			2.04393	1.03134	0.0505301
16.042	4.00378	7.79376e-06			2.45845	1.29775	0.00208801			13.5182	3.75683	6.97827e-06			2.04117	1.02939	0.0403784
16.0405	4.00365	0.000234545			2.45843	1.29774	0.00639467			13.5102	3.75598	8.8313e-05			2.04	1.02857	0.0184644
16.0074	4.00067	0.000446903			2.45794	1.29745	0.0371522			13.493	3.75413	5.97814e-05			2.03673	1.02625	0.00625846
16	4	4.25929e-05			2.45769	1.2973	0.0213801			13.4878	3.75358	7.6815e-05			2.03578	1.02558	0.0442448
15.9744	3.99769	1.42768e-05			2.45766	1.29728	0.0182551			13.4875	3.75355	0.000488646			2.03483	1.02491	0.042405
15.96	3.99639	0.000915988			2.45583	1.29621	0.00187352			13.4812	3.75288	0.000598225			2.03341	1.0239	0.0243153
15.96	3.99639	1.12751e-05			2.45563	1.29609	0.00433426			13.4722	3.75192	0.00035471			2.0326	1.02333	0.0598337
15.9444	3.99498	0.000139883			2.45257	1.2943	0.00255024			13.4694	3.75161	0.000302395			2.03179	1.02275	0.00405848
15.9421	3.99477	0.000263556			2.4499	1.29272	0.0026087			13.4667	3.75132	0.000157553			2.03175	1.02272	0.024115
15.9286	3.99354	0.000202023			2.44712	1.29108	0.00585609			13.4615	3.75077	0.000127192			2.02952	1.02114	0.0631551
15.9286	3.99354	3.95605e-05			2.44667	1.29082	0.0227808			13.4414	3.74862	0.000697499			2.02644	1.01895	0.0190748
15.9216	3.99291	0.000118872			2.44551	1.29014	0.00435092			13.4306	3.74745	8.05904e-06			2.02535	1.01817	0.040937
15.9171	3.99251	0.000143816			2.4455	1.29013	0.00325734			13.4286	3.74723	0.00014227			2.02439	1.01749	0.00702516
15.9141	3.99223	1.85831e-05			2.44547	1.29011	0.0377565			13.4251	3.74686	0.00013191			2.02295	1.01646	0.0199194
15.9051	3.99142	1.33547e-06			2.4411	1.28753	0.000451072			13.4179	3.74609	0.000354625			2.02292	1.01644	0.0499148
15.9032	3.99125	0.000158712			2.44081	1.28736	0.00675108			13.4074	3.74496	0.000223027			2.02267	1.01626	0.0379105
15.8876	3.98983	0.000307649			2.43805	1.28573	0.0446577			13.4048	3.74467	0.000360139			2.02238	1.01605	0.0113812
15.8842	3.98952	8.32307e-08			2.43731	1.28529	0.00755787			13.3966	3.74379	0.00130867			2.02192	1.01572	0.0320193
15.879	3.98905	0.000480196			2.43297	1.28272	0.0032308			13.3951	3.74363	6.7055e-05			2.01934	1.01388	0.0215647
15.8741	3.98861	3.85357e-06			2.4325	1.28244	0.00481664			13.3671	3.74061	0.000106741			2.01902	1.01365	0.0298583
15.8724	3.98845	1.9082e-05			2.42992	1.28091	0.0299069			13.358	3.73963	1.514e-05			2.01844	1.01324	0.0656843
15.8372	3.98525	1.05724e-05			2.42833	1.27997	0.0341387			13.3571	3.73954	0.000143777			2.01737	1.01248	0.0615967
15.824	3.98404	0.000276378			2.42487	1.27791	0.0134414			13.345	3.73823	3.05342e-05			2.01656	1.01189	0.0378953
15.814	3.98313	7.15841e-05			2.4176	1.27358	0.00337264			13.339	3.73758	0.00151229			2.01587	1.0114	0.00422603
15.7848	3.98047	3.70877e-07			2.41644	1.27288	0.0836511			13.338	3.73747	0.000462205			2.01465	1.01053	0.00254851
15.7671	3.97885	1.55821e-05			2.41552	1.27233	0.0175054			13.3161	3.7351	0.00043232			2.01431	1.01029	0.0274244
15.7606	3.97825	9.62274e-05			2.41379	1.2713	0.00548371			13.3158	3.73507	0.000299759			2.01239	1.00891	0.0101706
15.76	3.9782	0.00022757			2.41331	1.27101	0.0169517			13.3068	3.73409	4.50805e-05			2.01115	1.00802	0.023511
15.7597	3.97817	0.000611478			2.41322	1.27096	0.0090873			13.2791	3.73108	6.86245e-06			2.01088	1.00783	0.0576827
15.75	3.97728	0.00222606			2.40502	1.26605	0.0355511			13.2778	3.73094	0.000200721			2.01055	1.00759	0.046451
15.7156	3.97413	1.86982e-05			2.40449	1.26573	0.0331067			13.2212	3.72478	2.83305e-05			2.00974	1.00701	0.0102171
15.7037	3.97303	2.35038e-05			2.39787	1.26175	0.00712723			13.2154	3.72415	0.000123919			2.00717	1.00516	0.0833463
15.6864	3.97145	0.000749092			2.39678	1.2611	0.00424836			13.209	3.72344	0.000198099			2.00439	1.00316	0.00445881
15.6821	3.97105	0.000161019			2.39601	1.26063	0.00745329			13.1972	3.72216	0.000250405			2.00418	1.00302	0.0575808
15.681	3.97095	0.000596262			2.39526	1.26018	0.0924712			13.192	3.72159	0.000257837			2.00299	1.00215	0.155892
15.6721	3.97012	0.000232381			2.39471	1.25985	0.0175879			13.1765	3.71989	0.000185889			2.00194	1.0014	0.0120738
15.6667	3.96963	0.000475959			2.39458	1.25977	0.00135005			13.1646	3.71859	0.0025185			2.00094	1.00068	1.47913e-05
15.6565	3.96869	4.2029e-05			2.3937	1.25924	0.0209927			13.1481	3.71679	0.000122659			2	1	0.0352067
15.652	3.96827	7.58718e-05			2.39254	1.25854	0.00110314			13.1417	3.71608	0.000907054			1.99818	0.998685	0.0313367
15.6414	3.9673	0.000158619			2.39218	1.25833	0.00669024			13.1409	3.71599	6.07887e-05			1.99715	0.997943	0.0165666
15.6379	3.96698	3.36569e-05			2.39184	1.25812	0.00230412			13.1399	3.71588	0.000199892			1.99473	0.996192	0.0276874
15.6235	3.96565	8.90626e-06			2.39089	1.25755	0.0512438			13.129	3.71469	9.49486e-05			1.994	0.995665	0.0344579
15.6206	3.96538	0.000172387			2.38992	1.25696	0.000208592			13.1218	3.7139	0.000126361			1.99029	0.99298	0.017115
15.6154	3.9649	0.0021392			2.38761	1.25557	0.0010249			13.1157	3.71322	0.000868224			1.99007	0.992816	0.0432519
15.6102	3.96441	0.000164837			2.38673	1.25503	0.00665989			13.1127	3.71289	0.000242101			1.98986	0.99267	0.0127978
15.6033	3.96378	0.000193798			2.38578	1.25446	0.0067727			13.0976	3.71123	0.00994314			1.9878	0.991176	0.0978437
15.6032	3.96377	0.000895744			2.38573	1.25443	0.00598922			13.0963	3.71108	0.000113082			1.98689	0.990509	0.122816
15.5981	3.9633	5.92474e-05			2.38251	1.25248	0.0226658			13.0847	3.70981	0.000164853			1.98508	0.989199	0.0544292
15.5532	3.95914	0.000885943			2.3823	1.25236	0.00705723			13.0769	3.70895	0.000907848			1.9846	0.988845	0.0104993
15.5455	3.95842	0.000261838			2.38158	1.25192	0.00850792			13.0723	3.70844	4.25451e-05			1.98459	0.988842	0.0438196
15.5445	3.95834	3.71982e-05			2.38146	1.25185	0.00534322			13.0303	3.7038	4.06525e-05			1.98456	0.988816	0.0120783
15.5333	3.9573	4.73164e-06			2.3781	1.24981	0.00241399			13.0268	3.70341	0.000232826			1.98368	0.988183	0.0370226
15.5316	3.95713	0.000784076			2.37801	1.24976	0.00723536			13.0227	3.70296	4.95658e-06			1.98355	0.988087	0.00580942
15.5185	3.95592	4.77727e-05			2.37698	1.24913	0.0131904			13.0154	3.70215	9.77021e-05			1.9825	0.987321	0.0414359
15.5057	3.95473	7.26102e-06			2.375	1.24793	0.00793076			12.9908	3.69942	0.000297138			1.98229	0.987169	0.0264795
15.5052	3.95468	2.84734e-05			2.37437	1.24755	0.0113458			12.9867	3.69897	0.000375717			1.9821	0.987032	0.0433009
15.488	3.95308	0.000246187			2.37346	1.24699	0.0017789			12.9855	3.69883	0.000326539			1.98077	0.986061	0.00359189
15.4737	3.95174	0.00352624			2.37179	1.24598	0.0129332			12.9798	3.6982	0.000352741			1.97993	0.985452	0.0668291
15.4667	3.95109	0.000856756			2.37164	1.24588	0.00117669			12.9783	3.69803	1.40141e-05			1.97715	0.983423	0.00978381
15.4608	3.95054	9.5997e-05			2.3706	1.24525	0.00233558			12.9744	3.69759	0.000385735			1.975	0.981853	0.0116939
15.4509	3.94962	9.33617e-07			2.36977	1.24475	0.0384116			12.9716	3.69729	6.09316e-05			1.97482	0.981721	0.0324746
15.4348	3.94811	5.80319e-05			2.3688	1.24416	0.0324792			12.971	3.69722	0.00014998			1.97433	0.981362	0.0198213
15.4115	3.94594	0.000270191			2.36609	1.24251	0.00580467			12.9655	3.69661	0.000206595			1.97363	0.980849	0.0302648
15.4074	3.94555	0.00561332			2.36579	1.24232	0.01111			12.9625	3.69627	0.000381967			1.97303	0.980409	0.0504462
15.3825	3.94322	1.30586e-05			2.36545	1.24212	0.116237			12.9437	3.69417	1.70721e-05			1.97188	0.979572	0.0110547
15.3784	3.94283	3.69358e-05			2.36166	1.2398	0.0102081			12.9259	3.6922	0.00200325			1.97099	0.97892	0.029185
15.3222	3.93755	4.06044e-05			2.36111	1.23947	0.0148551			12.8673	3.68563	0.000395731			1.9698	0.978048	0.0352394
15.2974	3.93522	0.00130701			2.35855	1.2379	0.00477466			12.8448	3.68312	4.97722e-05			1.96957	0.977877	0.00571905
15.2958	3.93506	0.00094008			2.35768	1.23737	0.011904			12.8375	3.68229	0.000273843			1.96947	0.977804	0.033006
15.2917	3.93467	2.63156e-06			2.35412	1.23519	0.0174739			12.8235	3.68072	0.000337615			1.96805	0.976763	0.0325899
15.2381	3.92961	0.000175049			2.35398	1.2351	0.118532			12.8235	3.68072	0.000783115			1.96793	0.976679	0.0107765
15.2273	3.92859	0.00034694			2.35254	1.23422	0.00629065			12.8182	3.68012	0.000338656			1.96645	0.975596	0.0467022
15.2168	3.92759	0.000116098			2.34398	1.22896	0.0175503			12.8148	3.67974	8.12974e-06			1.96335	0.973318	0.0522474
15.2165	3.92756	0.00114232			2.34315	1.22845	0.0177497			12.8107	3.67927	0.000403064			1.96267	0.972819	0.0350476
15.2157	3.92749	9.76491e-08			2.34274	1.2282	0.0662257			12.7879	3.67671	2.91571e-05			1.96	0.970854	0.00221798
15.2037	3.92635	0.000105094			2.34102	1.22714	0.0119789			12.7857	3.67646	0.000202007			1.95815	0.969493	0.0556794
15.1969	3.9257	0.000175604			2.33639	1.22428	0.0641733			12.7829	3.67614	0.000443606			1.95599	0.967899	0.00316288
15.1947	3.9255	0.000113974			2.33547	1.22371	0.0159263			12.7826	3.67611	8.92722e-06			1.95583	0.967783	0.028092
15.186	3.92467	0.000475618			2.33544	1.2237	0.0276138			12.7756	3.67532	5.50572e-07			1.9549	0.967098	0.023055
15.1687	3.92302	4.50392e-07			2.33445	1.22308	0.0134797			12.7755	3.67531	0.000234589			1.95306	0.965735	0.0858967
15.1613	3.92232	3.91059e-05			2.33425	1.22296	0.00236336			12.7583	3.67337	0.000165667			1.95256	0.965365	0.067988
15.152	3.92144	8.026e-06			2.33059	1.2207	0.00575358			12.7556	3.67305	9.18458e-05			1.95232	0.965192	0.0128758
15.1422	3.9205	9.89371e-05			2.32948	1.22001	0.0210044			12.7426	3.67159	0.000179418			1.94703	0.961278	0.00600556
15.1304	3.91938	5.56682e-06			2.32929	1.21989	0.0133895			12.7391	3.67119	0.000123089			1.94696	0.961222	0.0163834
15.1268	3.91903	0.000998368			2.32817	1.21919	0.0700837			12.7315	3.67033	0.000162264			1.9462	0.960657	0.0275814
15.1258	3.91894	0.000180826			2.32759	1.21883	0.00197311			12.7033	3.66713	0.00102794			1.94374	0.958836	0.00906704
15.1176	3.91816	9.03244e-07			2.32712	1.21855	0.0107444			12.6949	3.66618	0.000310852			1.94367	0.958782	0.0167261
15.1149	3.9179	0.000497077			2.32604	1.21788	0.00375635			12.6933	3.66599	0.000286248			1.94067	0.956554	0.0149602
15.1087	3.91731	9.44511e-05			2.3219	1.2153	0.0338277			12.6864	3.66522	0.000357939			1.93932	0.95555	0.0411071
15.1019	3.91665	5.03811e-06			2.32071	1.21457	0.00452976			12.6792	3.6644	0.00344047			1.93913	0.95541	0.0113962
15.0694	3.91355	0.000146225			2.32037	1.21435	0.0140253			12.6728	3.66366	0.00373197			1.93812	0.954661	0.0510828
15.0634	3.91297	1.91473e-05			2.31934	1.21371	0.019601			12.6689	3.66322	0.000334401			1.93483	0.952208	0.023618
15.0494	3.91163	3.52866e-05			2.3184	1.21313	0.00310185			12.6651	3.66278	0.000678244			1.9335	0.951213	0.0127775
15.0378	3.91053	0.000270195			2.31827	1.21305	0.0161634			12.65	3.66107	0.000482123			1.93333	0.95109	0.0133544
15.0261	3.9094	0.000140773			2.31642	1.2119	0.0368095			12.6449	3.66049	8.58133e-06			1.93333	0.95109	0.076102
15	3.90689	0.000134716			2.31231	1.20933	0.0127432			12.6369	3.65958	0.000127774			1.93324	0.95102	0.0108233
14.9939	3.90631	9.11232e-07			2.31215	1.20924	0.0415582			12.6283	3.65859	0.000310437			1.93287	0.950745	0.0495151
14.9858	3.90553	3.3501e-05			2.31212	1.20922	0.0350038			12.6279	3.65854	0.000548186			1.93261	0.950554	0.039362
14.984	3.90535	3.75949e-06			2.31081	1.2084	0.00456928			12.6146	3.65702	4.69907e-06			1.93142	0.949662	0.0483033
14.9767	3.90465	1.93543e-05			2.31051	1.20821	0.00211799			12.6095	3.65644	0.00108544			1.93103	0.949374	0.0503718
14.96	3.90304	0.000116584			2.30838	1.20688	0.00788218			12.6026	3.65566	0.000105799			1.93042	0.948913	0.0131471
14.9492	3.90199	1.87351e-06			2.30801	1.20665	0.000743066			12.6	3.65535	3.39782e-06			1.92836	0.947376	0.000885772
14.9271	3.89986	8.41988e-06			2.30769	1.20645	0.00158878			12.5841	3.65353	4.4868e-05			1.92688	0.94627	0.0899011
14.9254	3.8997	0.000242957			2.30636	1.20562	0.00486673			12.5743	3.6524	9.42826e-05			1.9262	0.945757	0.0304167
14.91	3.89821	0.000175826			2.30539	1.20501	0.0129166			12.5714	3.65208	1.02184e-05			1.92452	0.944495	0.0373985
14.8981	3.89706	1.50843e-05			2.30443	1.20441	0.012243			12.5593	3.65069	0.000114845			1.92391	0.944044	0.0254343
14.8961	3.89686	0.000101846			2.30396	1.20412	0.0027812			12.555	3.65019	0.00178779			1.92355	0.943774	0.0355714
14.8855	3.89583	0.000978381			2.30387	1.20406	0.0202476			12.5546	3.65015	0.000104279			1.92339	0.943653	0.0218696
14.8793	3.89524	2.65586e-05			2.30226	1.20305	0.0119125			12.5479	3.64938	0.00011456			1.9226	0.943062	0.0736713
14.8707	3.8944	0.00111086			2.2997	1.20144	0.00353342			12.5405	3.64853	0.000104102			1.92239	0.942905	0.0369821
14.8696	3.89429	4.28396e-05			2.2987	1.20082	0.00384155			12.5253	3.64677	0.000275597			1.92181	0.942466	0.0183631
14.8603	3.89339	0.000447918			2.29419	1.19798	0.00169127			12.5205	3.64622	3.74928e-05			1.92111	0.941938	0.0485444
14.8439	3.89179	9.42013e-08			2.29358	1.1976	0.00106228			12.5185	3.64599	0.000206858			1.92	0.941106	0.0142281
14.8378	3.89121	3.08322e-05			2.29314	1.19732	0.00327064			12.5179	3.64592	0.000160942			1.9194	0.940652	0.00515134
14.8333	3.89077	6.0655e-05			2.29314	1.19732	0.00160396			12.5119	3.64523	0.000151593			1.91909	0.940422	0.0271493
14.8235	3.88982	0.00153624			2.29299	1.19723	0.0066235			12.506	3.64455	4.25999e-05			1.91827	0.939805	0.0114411
14.8133	3.88882	4.957e-06			2.2914	1.19623	0.0413449			12.4961	3.64341	9.58179e-06			1.91667	0.938599	0.0594685
14.8077	3.88827	5.76215e-05			2.28816	1.19419	0.0153189			12.4937	3.64313	0.000155062			1.91643	0.938425	0.0736577
14.8023	3.88775	0.000200086			2.28612	1.1929	0.00455366			12.455	3.63866	0.000238584			1.91617	0.938224	0.060418
14.7913	3.88668	6.0247e-06			2.2861	1.19289	0.00120518			12.4531	3.63844	0.000118096			1.91461	0.937048	0.00577217
14.7889	3.88644	6.05761e-05			2.28198	1.19029	0.0299209			12.4423	3.63718	0.000335714			1.9137	0.936364	0.0259539
14.7838	3.88594	5.29582e-07			2.28118	1.18978	0.0130807			12.4174	3.63429	0.000467052			1.91055	0.933986	0.00364116
14.7817	3.88574	3.95477e-05			2.28047	1.18933	0.00589642			12.4118	3.63364	1.03744e-05			1.90935	0.93308	0.0517353
14.7797	3.88554	6.5063e-07			2.27969	1.18884	0.00494765			12.4	3.63227	0.000537484			1.90728	0.93152	0.00681291
14.777	3.88528	0.000166624			2.2749	1.1858	0.0117548			12.3964	3.63185	0.000126183			1.90658	0.930989	0.0056763
14.7754	3.88512	5.33926e-06			2.27241	1.18422	0.0102627			12.3804	3.62998	9.06293e-05			1.90618	0.930683	0.0337214
14.7753	3.88512	4.75639e-05			2.27093	1.18328	0.0146928			12.3772	3.62961	5.41685e-05			1.90603	0.93057	0.035064
14.7737	3.88496	0.00072297			2.27065	1.18311	0.00361814			12.3675	3.62848	0.000276657			1.90595	0.930513	0.0341042
14.7696	3.88456	0.00181468			2.26882	1.18194	0.00621912			12.3669	3.62841	2.12401e-06			1.90577	0.930377	0.0586221
14.7681	3.88441	9.65729e-05			2.26767	1.18121	0.00152539			12.3664	3.62836	1.63181e-05			1.90575	0.930357	0.00250214
14.7482	3.88247	0.000281069			2.26761	1.18117	0.00828168			12.3627	3.62793	0.000385452			1.9038	0.928884	0.00311942
14.7399	3.88165	0.000199897			2.26686	1.1807	0.000684327			12.3462	3.62599	0.000432277			1.90257	0.92795	0.0678821
14.7368	3.88136	0.000178264			2.26679	1.18065	0.00681986			12.3407	3.62535	0.000213858			1.90233	0.927769	0.053039
14.7362	3.88129	6.67216e-05			2.26667	1.18057	0.0250926			12.3333	3.62449	8.21006e-05			1.90204	0.927546	0.0575707
14.7333	3.88101	1.91993e-05			2.26603	1.18017	0.0158344			12.3226	3.62323	0.000143679			1.90182	0.927379	0.0315766
14.7333	3.88101	0.000299785			2.26545	1.1798	0.018583			12.3175	3.62263	0.000576934			1.90063	0.926481	0.0337665
14.7273	3.88042	0.000211543			2.26214	1.17769	0.00178624			12.3	3.62059	0.000222858			1.89831	0.924712	0.0701377
14.7231	3.88001	4.74804e-05			2.26125	1.17712	0.0169772			12.2936	3.61983	0.000602741			1.89805	0.92452	0.107822
14.7143	3.87915	4.55919e-05			2.25816	1.17515	0.148634			12.2895	3.61935	0.000932134			1.89785	0.924366	0.0300021
14.6939	3.87714	1.21779e-05			2.25709	1.17446	0.00663447			12.2713	3.61722	7.13573e-05			1.896	0.922959	0.0180178
14.6857	3.87634	0.00156744			2.25632	1.17397	0.0232791			12.2636	3.61631	0.000115493			1.89483	0.922066	0.0266311
14.6838	3.87615	0.000562826			2.25442	1.17276	0.00300835			12.2606	3.61595	0.000598315			1.89272	0.920463	0.0223164
14.6813	3.87591	4.46613e-05			2.25424	1.17264	0.00933887			12.2587	3.61574	0.000140733			1.89013	0.918483	0.0518923
14.6582	3.87364	6.48837e-05			2.25188	1.17113	0.00983515			12.2553	3.61534	0.000644295			1.88851	0.917251	1.69493e-05
14.654	3.87323	0.000202702			2.25036	1.17015	0.00243515			12.2375	3.61324	0.000357101			1.8878	0.916706	0.0444748
14.6465	3.87248	0.000665682			2.25	1.16993	0.00971379			12.225	3.61176	0.000173104			1.88636	0.915608	0.0338599
14.6364	3.87149	0.000948709			2.24928	1.16946	0.00230522			12.2208	3.61126	0.000197939			1.88473	0.914355	0.0597064
14.6293	3.87079	1.10791e-05			2.24921	1.16942	0.0257581			12.2124	3.61028	0.000234282			1.88439	0.9141	0.0451403
14.6232	3.87019	5.69336e-05			2.24857	1.16901	0.0253018			12.2105	3.61005	0.00053684			1.88432	0.914041	0.0108111
14.6078	3.86867	4.23894e-06			2.24784	1.16854	0.000817101			12.2101	3.61001	0.000220189			1.88403	0.913821	0.0749875
14.6027	3.86817	0.000128877			2.24709	1.16806	0.0298885			12.2082	3.60978	7.02808e-05			1.88388	0.913708	0.0241922
14.5904	3.86694	0.000281146			2.24329	1.16561	0.00722477			12.2	3.60881	0.000118878			1.88315	0.91315	0.032306
14.5765	3.86557	4.03843e-06			2.24234	1.16501	0.00368055			12.1928	3.60795	0.00960444			1.88251	0.912655	0.0361174
14.5745	3.86537	0.000360349			2.2422	1.16491	0.00140976			12.1807	3.60653	4.1574e-05			1.88147	0.911859	0.0267249
14.5714	3.86507	0.00146996			2.24157	1.16451	0.00187229			12.1728	3.60559	0.000296624			1.87959	0.910415	0.0348382
14.5556	3.8635	1.21419e-07			2.24078	1.164	0.0191785			12.1692	3.60517	0.000767798			1.87859	0.909653	0.0189865
14.5532	3.86326	6.7774e-05			2.23933	1.16307	0.0116599			12.1639	3.60453	9.21091e-06			1.87825	0.909387	0.00374193
14.55	3.86295	0.000323748			2.23837	1.16245	0.00104101			12.159	3.60395	0.00114065			1.875	0.906891	0.0393056
14.5381	3.86177	2.72857e-08			2.23798	1.1622	0.00485516			12.1478	3.60263	0.00241262			1.87386	0.906016	0.0484526
14.5173	3.8597	3.04831e-05			2.23791	1.16215	0.0141269			12.134	3.60099	0.000841173			1.87299	0.905341	0.0357458
14.5064	3.85862	0.000968872			2.23701	1.16157	0.0115603			12.1273	3.60018	0.000234884			1.87282	0.90521	0.0436997
14.5	3.85798	0.000224107			2.23636	1.16115	0.0133085			12.1228	3.59965	5.63578e-05			1.87071	0.903588	0.00513179
14.4936	3.85734	3.94925e-07			2.23194	1.1583	0.0533701			12.1207	3.5994	0.00020065			1.87071	0.903584	0.042235
14.493	3.85728	3.64108e-05			2.23077	1.15754	0.00308599			12.12	3.59932	0.00399274			1.86957	0.902703	0.0448017
14.4878	3.85677	7.22364e-07			2.22998	1.15703	0.0198025			12.1136	3.59856	0.000324521			1.86957	0.902703	0.00607039
14.4848	3.85647	6.64046e-05			2.22926	1.15656	0.00546515			12.1066	3.59772	0.000121706			1.86864	0.901986	0.084771
14.4638	3.85437	1.45224e-05			2.22636	1.15469	0.035694			12.1061	3.59766	0.000702657			1.86765	0.901222	0.0134342
14.4577	3.85377	0.000334513			2.22588	1.15437	0.000165626			12.1	3.59694	0.000404051			1.86733	0.90098	0.0490132
14.4496	3.85296	6.31632e-05			2.22293	1.15246	0.0133862			12.0979	3.59669	0.000263857			1.86511	0.899263	0.122523
14.4493	3.85293	1.15327e-05			2.22118	1.15132	0.00539995			12.0972	3.5966	2.31802e-05			1.86381	0.898257	0.0126614
14.4434	3.85234	3.17699e-07			2.22112	1.15129	0.0611999			12.0714	3.59352	0.000348848			1.86217	0.896985	0.0396243
14.4407	3.85207	4.52359e-06			2.21927	1.15008	0.00705174			12.0705	3.59342	3.29248e-05			1.86157	0.89652	0.0460566
14.4402	3.85201	0.000605845			2.21901	1.14992	0.0436491			12.0392	3.58967	0.000273864			1.86124	0.896264	0.0171327
14.4362	3.85162	0.000112165			2.21107	1.14475	0.00132686			12.0391	3.58965	3.57214e-05			1.86083	0.895948	0.161575
14.4253	3.85053	5.03906e-05			2.21107	1.14474	0.0764737			12.0382	3.58954	7.74669e-05			1.85676	0.89279	0.0956831
14.4217	3.85017	3.51702e-05			2.20816	1.14284	0.0661902			12.0275	3.58827	7.35615e-06			1.85635	0.892472	0.0242781
14.4187	3.84987	0.000195547			2.20755	1.14244	0.0323141			12.0204	3.58741	8.93145e-05			1.85616	0.892324	0.0552865
14.4138	3.84938	0.000156269			2.20576	1.14128	0.0101247			12.0093	3.58608	0.000152487			1.85522	0.891589	0.0972782
14.4065	3.84865	2.18422e-06			2.20542	1.14105	0.0208724			12.0068	3.58579	2.83855e-05			1.85457	0.891084	0.0200143
14.4062	3.84862	0.000101381			2.20441	1.1404	0.00759009			12	3.58496	0.00172466			1.85305	0.889899	0.0154726
14.3982	3.84782	5.82102e-06			2.2044	1.14039	0.0141574			11.9884	3.58356	0.00546849			1.85185	0.888969	0.0126437
14.3981	3.84781	0.00038544			2.20364	1.13989	0.00371098			11.988	3.58351	2.58097e-05			1.85036	0.887806	0.0316998
14.398	3.84779	0.000653988			2.20184	1.13871	0.00325437			11.9828	3.58289	1.91337e-05			1.85007	0.887582	0.0523304
14.3818	3.84617	8.88245e-06			2.19932	1.13706	0.00120108			11.9818	3.58277	1.67868e-05			1.84815	0.88608	0.0289578
14.3674	3.84473	2.0136e-05			2.19911	1.13692	0.00785804			11.9807	3.58264	0.00029895			1.84619	0.884551	0.0306327
14.3644	3.84443	0.000542254			2.19885	1.13675	0.0188313			11.9806	3.58263	0.000132119			1.84521	0.883781	0.024326
14.3614	3.84413	6.45388e-06			2.1976	1.13593	0.00991761			11.9775	3.58226	0.000467862			1.84504	0.883653	0.08563
14.3582	3.8438	1.21801e-05			2.19677	1.13538	0.00986301			11.968	3.58111	0.0010154			1.84433	0.883098	0.0487739
14.3416	3.84213	0.00106848			2.19565	1.13465	0.0317911			11.9674	3.58104	5.03302e-05			1.84375	0.882643	0.0300409
14.3398	3.84195	1.12226e-05			2.19375	1.1334	0.0048463			11.9542	3.57945	0.00038981			1.84333	0.882317	0.027996
14.3322	3.84118	3.08422e-07			2.19373	1.13339	0.0076313			11.95	3.57894	4.50978e-05			1.84229	0.881503	0.091151
14.3239	3.84036	0.001182			2.19355	1.13327	0.003355			11.949	3.57882	0.000321038			1.84159	0.880956	0.0223514
14.2994	3.83788	1.34395e-07			2.19149	1.13191	0.0485088			11.9425	3.57804	0.000578928			1.84158	0.880947	0.0329914
14.2959	3.83753	3.16446e-06			2.18835	1.12984	0.00114222			11.939	3.57761	0.00100956			1.84117	0.880623	0.028784
14.2857	3.8365	3.09739e-05			2.18652	1.12864	0.00691525			11.931	3.57665	0.00197326			1.83994	0.87966	0.039579
14.2782	3.83574	0.000152979			2.1863	1.12849	0.0108758			11.9296	3.57647	0.00052762			1.83909	0.878994	0.0588143
14.2752	3.83544	7.52162e-06			2.18605	1.12832	0.00888207			11.9273	3.57619	0.00227234			1.83693	0.877293	0.0320753
14.275	3.83542	6.63609e-05			2.18587	1.12821	0.0195015			11.9208	3.57541	0.00137542			1.83474	0.875576	0.00572652
14.2576	3.83366	0.000118116			2.18545	1.12793	0.00752278			11.9205	3.57537	2.79588e-05			1.83306	0.874257	0.0418143
14.2444	3.83233	2.3862e-05			2.18388	1.1269	0.0110826			11.9203	3.57535	0.00093286			1.83188	0.873323	0.0415719
14.2333	3.8312	0.000888947			2.18341	1.12658	0.0398599			11.9143	3.57462	1.22243e-05			1.83163	0.873124	0.0302438
14.2295	3.83081	0.00162396			2.18337	1.12656	0.0744843			11.9078	3.57384	0.000285316			1.83128	0.872849	0.0123772
14.2275	3.83061	2.14358e-05			2.18108	1.12504	0.00582263			11.9058	3.57359	0.000155585			1.82946	0.871416	0.0783185
14.2262	3.83048	8.47975e-05			2.18039	1.12459	0.0399215			11.9037	3.57333	2.40754e-05			1.82915	0.871175	0.013884
14.2209	3.82994	3.62767e-05			2.17949	1.12399	0.00370031			11.8796	3.57041	0.000282664			1.82825	0.870467	0.020842
14.213	3.82914	0.000116321			2.17903	1.12369	0.00408606			11.877	3.5701	0.000102168			1.82824	0.870455	0.0473105
14.1989	3.82771	2.12056e-05			2.17748	1.12266	0.0130982			11.8704	3.56929	1.86124e-05			1.82588	0.86859	0.125706
14.1921	3.82702	7.47187e-05			2.17656	1.12205	0.00831022			11.8646	3.56859	0.000947373			1.82567	0.868428	0.0771082
14.1667	3.82443	0.000590638			2.17355	1.12006	0.0408386			11.8287	3.56422	3.0381e-05			1.82394	0.867061	0.0339164
14.1587	3.82361	5.05458e-05			2.17342	1.11997	0.014771			11.8284	3.56418	8.75158e-06			1.8221	0.865604	0.0565297
14.1475	3.82248	7.37505e-06			2.17245	1.11932	0.0365959			11.8128	3.56228	0.000174625			1.82204	0.865557	0.111475
14.1458	3.82231	0.000183192			2.17202	1.11904	0.0152962			11.8116	3.56213	0.000217899			1.8211	0.864811	0.10528
14.1282	3.82051	0.00164093			2.17173	1.11885	0.00887791			11.8065	3.5615	0.000196701			1.81837	0.862647	0.0223744
14.1087	3.81851	5.23009e-05			2.16823	1.11652	0.00604748			11.8	3.56071	0.000859792			1.81802	0.862366	0.0352639
14.0891	3.81651	0.000192762			2.16753	1.11605	0.0145818			11.7929	3.55985	9.83634e-05			1.81784	0.862228	0.0288399
14.08	3.81558	0.000500631			2.16727	1.11588	0.0172487			11.7872	3.55915	7.0017e-05			1.8177	0.862113	0.0411076
14.0753	3.8151	8.53384e-08			2.16683	1.11558	0.00169791			11.7846	3.55883	0.000811427			1.8162	0.860923	0.105178
14.0667	3.81421	0.000213053			2.16654	1.11539	0.00585804			11.78	3.55827	0.000113594			1.8152	0.860125	0.0969236
14.0602	3.81355	8.62748e-05			2.16406	1.11374	0.00499308			11.7615	3.556	7.26607e-05			1.81339	0.858691	0.055586
14.0529	3.8128	0.00041198			2.16095	1.11167	0.021199			11.7588	3.55567	0.00152836			1.81331	0.858626	0.0492203
14.0507	3.81257	5.50716e-05			2.16	1.11103	0.0114465			11.7568	3.55542	4.75898e-06			1.81139	0.857096	0.0188943
14.0375	3.81121	0.00106439			2.15913	1.11045	0.0038016			11.75	3.55459	0.000320065			1.81078	0.856609	0.0446664
14.0337	3.81082	0.000521206			2.1552	1.10782	0.0286767			11.75	3.55459	0.000881494			1.81038	0.856296	0.0298135
14.0309	3.81053	1.88508e-05			2.15371	1.10683	0.0079724			11.7483	3.55439	0.000396513			1.80896	0.855157	0.0577554
14.0301	3.81045	0.000379273			2.15208	1.10573	0.00867404			11.748	3.55435	7.92501e-05			1.80843	0.854737	0.038009
14.0215	3.80957	3.64926e-05			2.15177	1.10553	0.0738934			11.7445	3.55391	0.000595099			1.80824	0.854584	0.0438087
14.0204	3.80946	0.000135751			2.15057	1.10472	0.00340561			11.7433	3.55377	0.00278104			1.80806	0.85444	0.0391871
14.0202	3.80944	2.23105e-05			2.1463	1.10185	0.021235			11.7395	3.5533	0.000320873			1.80508	0.852067	0.0410093
14.0179	3.80919	0.00563815			2.14514	1.10107	0.0181833			11.7374	3.55304	4.86353e-05			1.80446	0.851568	0.000818313
14.0173	3.80914	0.000263987			2.14286	1.09954	0.00646725			11.7372	3.55302	0.00195274			1.80315	0.850519	0.0329352
14.0118	3.80857	3.6887e-05			2.14213	1.09905	0.00217663			11.7188	3.55075	0.000758889			1.8022	0.849757	0.120275
14.0104	3.80843	0.000316487			2.14172	1.09877	0.0300577			11.716	3.55041	5.03828e-05			1.80073	0.848581	0.0345173
14	3.80735	0.000178234			2.14049	1.09794	0.0111511			11.7093	3.54958	6.92627e-06			1.80064	0.848512	0.14992
13.9923	3.80656	4.47608e-06			2.14023	1.09777	0.00385162			11.7067	3.54926	0.00060324			1.79945	0.847556	0.0281739
13.9718	3.80445	5.42934e-05			2.13886	1.09684	0.0160976			11.7011	3.54858	1.98862e-05			1.79673	0.845373	0.0220927
13.95	3.80219	2.39357e-06			2.1384	1.09653	0.000759195			11.6923	3.54749	0.000145463			1.79518	0.844129	0.0482429
13.9438	3.80155	0.000128114			2.13315	1.09298	0.0372139			11.6806	3.54604	7.0991e-05			1.79508	0.84405	0.0589313
13.9358	3.80072	1.73739e-05			2.13295	1.09285	0.0223953			11.677	3.5456	0.000541408			1.79501	0.843991	0.0397748
13.9355	3.80069	3.97599e-05			2.13276	1.09272	0.00971837			11.6765	3.54553	0.000177188			1.79458	0.843648	0.0389207
13.9318	3.80031	2.37934e-06			2.13256	1.09259	0.0170679			11.6724	3.54503	2.14248e-05			1.79447	0.84356	0.0778414
13.9317	3.8003	5.28767e-06			2.13241	1.09248	0.0192501			11.6636	3.54394	9.09635e-05			1.7929	0.842295	0.0111877
13.913	3.79837	7.06111e-05			2.13206	1.09225	0.0173861			11.6623	3.54377	2.28842e-05			1.79273	0.842156	0.0260166
13.9091	3.79796	3.23121e-05			2.13158	1.09192	0.00653922			11.6573	3.54317	0.000216521			1.7916	0.841245	0.00691827
13.9059	3.79762	0.00092665			2.13146	1.09184	0.0506387			11.6518	3.54248	5.04329e-06			1.79102	0.840781	0.0780674
13.8857	3.79553	0.00193797			2.13069	1.09132	0.0023708			11.6495	3.54219	0.000131116			1.79101	0.84077	0.0157079
13.8793	3.79486	0.000171087			2.1294	1.09044	0.00192453			11.6458	3.54174	3.87552e-05			1.79035	0.840239	0.0262027
13.8741	3.79432	8.43785e-05			2.12929	1.09037	0.00298601			11.6372	3.54067	0.000597143			1.78779	0.83818	0.0567738
13.8611	3.79297	0.000128629			2.12783	1.08938	0.0394485			11.6324	3.54007	0.000443723			1.78674	0.837327	0.0719224
13.8479	3.79159	0.00140768			2.12542	1.08775	0.0368757			11.6302	3.53981	0.000232132			1.78657	0.837193	0.0273144
13.8478	3.79159	3.74966e-05			2.12471	1.08726	0.00854229			11.629	3.53966	0.000453382			1.78628	0.836958	0.0526037
13.8377	3.79054	6.0405e-06			2.12441	1.08706	0.0556754			11.6259	3.53926	0.000159069			1.78548	0.836313	0.0198616
13.8323	3.78997	6.06695e-05			2.12431	1.08699	0.0138605			11.6224	3.53884	0.000198804			1.78431	0.835369	0.0844192
13.8168	3.78835	0.000220236			2.12416	1.08689	0.00507602			11.6154	3.53797	0.000573153			1.78426	0.835329	0.151299
13.8131	3.78796	0.000197026			2.12209	1.08549	0.0126592			11.6146	3.53787	7.28569e-05			1.78393	0.835056	0.144478
13.8091	3.78755	0.000278762			2.12185	1.08533	0.0346988			11.6136	3.53775	0.000502885			1.783	0.834308	0.0277585
13.8016	3.78677	0.00034972			2.11953	1.08374	0.00652171			11.6007	3.53614	0.000359492			1.78233	0.833763	0.0236399
13.8009	3.78669	0.000810546			2.11873	1.0832	0.0204162			11.5822	3.53384	5.12601e-06			1.77964	0.831582	0.0341507
13.7838	3.7849	3.60754e-05			2.11838	1.08296	0.00477433			11.5777	3.53328	0.000902503			1.77881	0.830915	0.075031
13.7829	3.78481	0.000107456			2.11773	1.08252	0.0125617			11.5725	3.53262	0.000140836			1.77778	0.830075	0.0310427
13.7818	3.78469	0.000884264			2.11576	1.08118	0.038487			11.5702	3.53235	0.00235982			1.77632	0.828888	0.021299
13.7815	3.78466	2.96426e-05			2.1153	1.08086	0.00532427			11.5699	3.5323	7.77347e-06			1.77603	0.828654	0.0219775
13.7794	3.78444	0.000414066			2.1138	1.07984	0.0289562			11.5563	3.53061	0.00108448			1.77468	0.827562	0.0957356
13.7761	3.78409	3.49303e-05			2.11317	1.07941	0.00826073			11.55	3.52982	0.000159036			1.77316	0.82632	0.0471282
13.7626	3.78268	0.000584117			2.11148	1.07825	0.136597			11.5301	3.52734	0.00043093			1.77135	0.824849	0.120061
13.7553	3.78192	6.15136e-06			2.11128	1.07812	0.101389			11.5291	3.52721	7.03916e-05			1.76957	0.823395	0.101349
13.75	3.78136	4.64701e-05			2.11096	1.0779	0.0272554			11.5217	3.52629	0.000300462			1.76835	0.822403	0.1094
13.7477	3.78112	2.9768e-06			2.11081	1.0778	0.00294566			11.5192	3.52597	1.0711e-05			1.76812	0.822213	0.0435864
13.7222	3.77844	1.76117e-05			2.10882	1.07643	0.00544618			11.5071	3.52445	2.0255e-05			1.76735	0.821589	0.0898298
13.7159	3.77778	2.21017e-05			2.10806	1.07591	0.00386854			11.5	3.52356	0.000450868			1.76535	0.819958	0.0242356
13.7143	3.77761	3.04776e-05			2.10739	1.07546	0.039095			11.4931	3.5227	0.000226943			1.76496	0.819633	0.0805099
13.7073	3.77687	1.06943e-06			2.10661	1.07492	0.0126087			11.4907	3.5224	5.55537e-05			1.76196	0.817178	0.133764
13.7051	3.77664	0.000122719			2.10263	1.07219	0.122729			11.4887	3.52215	0.000418589			1.76056	0.816037	0.0424665
13.6849	3.77451	6.47735e-05			2.10222	1.07192	0.0413055			11.4882	3.52208	0.000405207			1.75877	0.814568	0.095169
13.6842	3.77444	1.26431e-05			2.10132	1.0713	0.0145366			11.4878	3.52203	0.000834186			1.75746	0.813494	0.0479835
13.679	3.77389	0.000166748			2.10117	1.07119	0.00995351			11.4874	3.52198	5.30715e-06			1.75647	0.812679	0.043841
13.6716	3.77311	0.000202947			2.10078	1.07092	0.033964			11.4749	3.5204	0.000105749			1.75225	0.809206	0.0981029
13.6667	3.77259	0.00414801			2.10018	1.07051	0.00776663			11.4609	3.51864	0.00184383			1.75219	0.809156	0.046711
13.6577	3.77164	0.000641031			2.1	1.07039	0.0382704			11.4609	3.51864	0.000604643			1.75115	0.8083	0.0630438
13.6541	3.77126	0.000250126			2.09784	1.06891	0.00601291			11.459	3.51841	0.000717855			1.75081	0.808019	0.0509228
13.6502	3.77086	1.41068e-06			2.09769	1.0688	0.0113856			11.4492	3.51717	8.97663e-06			1.75035	0.807647	0.134895
13.6471	3.77052	0.000295878			2.09517	1.06707	0.0173943			11.4478	3.51699	5.12281e-05			1.75	0.807355	0.0427954
13.6448	3.77028	5.26684e-05			2.09482	1.06683	0.0466967			11.4452	3.51667	1.73469e-05			1.75	0.807355	0.0282299
13.6444	3.77024	4.43077e-05			2.09454	1.06663	0.0144147			11.4419	3.51625	0.000841878			1.74945	0.806898	0.0478635
13.6441	3.7702	4.54905e-05			2.09326	1.06575	0.0129782			11.4375	3.5157	0.000410026			1.74933	0.806802	0.0564784
13.6225	3.76792	1.91214e-05			2.09061	1.06392	0.148355			11.4312	3.5149	0.000171961			1.7486	0.806203	0.00353434
13.619	3.76755	7.71989e-06			2.09029	1.0637	0.0341531			11.4153	3.51289	0.000103469			1.7464	0.804382	0.0342929
13.6056	3.76613	7.96808e-05			2.08935	1.06305	0.0114232			11.4135	3.51266	0.000390593			1.74554	0.80367	0.0443481
13.5923	3.76472	7.91644e-06			2.08882	1.06269	0.0119653			11.4079	3.51196	0.00032424			1.7434	0.801907	0.0607644
13.5858	3.76403	0.0201575			2.08725	1.0616	0.0720736			11.3989	3.51082	0.000278768			1.74322	0.801756	0.0960762
13.5843	3.76387	0.000559473			2.08696	1.0614	0.0242933			11.3984	3.51076	4.80049e-05			1.74054	0.799535	0.151871
13.575	3.76288	1.42637e-05			2.08635	1.06098	0.00588706			11.3923	3.50999	6.51671e-05			1.73964	0.798789	0.0486307
13.5745	3.76282	2.52496e-05			2.08366	1.05912	0.0277668			11.3729	3.50753	0.000724815			1.73948	0.798659	0.0459637
13.5735	3.76273	7.81341e-05			2.08364	1.05911	0.0256389			11.3723	3.50746	0.000446409			1.73881	0.798103	0.00993155
13.5625	3.76155	7.68845e-05			2.08307	1.05871	0.0262177			11.3695	3.50709	6.0999e-07			1.73763	0.797124	0.0186828
13.5578	3.76105	0.000313558			2.08261	1.05839	0.0046			11.3617	3.50611	4.9558e-05			1.73715	0.796723	0.0462598
13.5533	3.76058	1.17876e-05			2.08108	1.05733	0.0447561			11.3531	3.50501	0.000445614			1.73631	0.796026	0.0839127
13.5525	3.76049	1.12157e-05			2.07979	1.05644	0.034262			11.3344	3.50264	0.000379119			1.73591	0.795688	0.0297387
13.55	3.76022	0.00100886			2.07932	1.05611	0.0342878			11.3244	3.50136	8.81241e-05			1.73551	0.795362	0.11332
13.5478	3.75999	2.34851e-07			2.07873	1.0557	0.0056905			11.3209	3.50092	0.000166398			1.73425	0.794309	0.0507267
13.5433	3.75951	3.97093e-05			2.0787	1.05568	0.0203058			11.3123	3.49982	0.00011973			1.73419	0.794259	0.104326
13.5356	3.75868	5.56919e-05			2.07463	1.05285	0.0219998			11.3093	3.49944	0.000113726			1.73387	0.793993	0.0155283
13.5206	3.75709	0.000249572			2.07442	1.05271	0.0110675			11.3045	3.49883	0.000504183			1.73171	0.792195	0.0444904
13.5	3.75489	0.0013049			2.07424	1.05258	0.0261294			11.2875	3.49665	0.00126028			1.73149	0.792015	0.0779992
13.5	3.75489	9.36104e-05			2.07402	1.05243	0.029302			11.2773	3.49535	3.2238e-05			1.73019	0.790927	0.0336712
13.4948	3.75434	0.000313684			2.07351	1.05207	0.0318403			11.2771	3.49533	0.000490749			1.72967	0.790494	0.0561027
13.4932	3.75416	0.000330828			2.07179	1.05088	0.0360674			11.2766	3.49526	0.00066124			1.72953	0.790383	0.0911722
13.4874	3.75354	0.000676595			2.07148	1.05066	0.00859577			11.2757	3.49514	0.000207385			1.72951	0.790364	0.073731
13.479	3.75264	6.23078e-05			2.07125	1.0505	0.0309622			11.2667	3.49399	4.09602e-05			1.72805	0.789141	0.0340753
13.4753	3.75225	0.000764396			2.07084	1.05022	0.0107796			11.2613	3.4933	0.000282949			1.72509	0.786674	0.0339078
13.4646	3.7511	7.46411e-05			2.07042	1.04993	0.0350848			11.2581	3.49289	3.55213e-06			1.72425	0.785971	0.0320615
13.4545	3.75002	6.35121e-05			2.06954	1.04931	0.00956625			11.2532	3.49226	0.000148123			1.72148	0.783646	0.037335
13.4538	3.74994	3.76001e-05			2.06932	1.04916	0.021607			11.236	3.49006	0.000392033			1.72138	0.783568	0.0526182
13.4486	3.74938	1.69857e-07			2.06798	1.04822	0.0225028			11.2335	3.48974	3.50051e-05			1.72122	0.783432	0.0218611
13.437	3.74814	2.91303e-05			2.06491	1.04608	0.0245058			11.229	3.48916	0.00044166			1.72114	0.783361	0.0359773
13.4286	3.74723	0.000151042			2.06368	1.04522	0.0040011			11.2196	3.48795	0.000231444			1.72085	0.783125	0.0155222
13.425	3.74685	0.000476053			2.06358	1.04515	0.0210712			11.2121	3.48699	3.38048e-05			1.72078	0.783062	0.0505447
13.4247	3.74681	0.00522124			2.06329	1.04495	0.0666586			11.2115	3.48691	0.00188927			1.71895	0.781525	0.0481508
13.4234	3.74668	0.00070049			2.06326	1.04492	0.0093106			11.1938	3.48463	0.00163009			1.71843	0.781091	0.0770567
13.4225	3.74658	2.55764e-05			2.06239	1.04432	0.0310168			11.1886	3.48395	9.97766e-05			1.71585	0.778921	0.076048
13.4109	3.74533	0.00241907			2.06107	1.04339	0.0688626			11.183	3.48323	1.1623e-06			1.71452	0.777806	0.0677958
13.4074	3.74496	4.908e-05			2.06044	1.04295	0.00325633			11.1589	3.48012	0.000286136			1.71429	0.777608	0.0514643
13.4069	3.7449	0.00107898			2.0575	1.04089	0.0155695			11.1574	3.47993	4.6662e-06			1.71399	0.777357	0.0187121
13.4	3.74416	3.90997e-05			2.05725	1.04072	0.0318659			11.1564	3.4798	0.000237364			1.7139	0.777286	0.0533427
13.3969	3.74383	6.38752e-06			2.05598	1.03983	0.0690427			11.1271	3.47601	0.000313537			1.7136	0.777034	0.0755583
13.3956	3.74369	3.64001e-06			2.0557	1.03963	0.00601274			11.1269	3.47598	3.1855e-05			1.71306	0.776577	0.0512967
13.3806	3.74207	0.00140005			2.05478	1.03898	0.0218375			11.1223	3.47538	1.33791e-05			1.71258	0.776173	0.147378
13.3743	3.74139	0.000226849			2.05439	1.03871	0.00570456			11.1176	3.47478	5.20292e-05			1.71215	0.775809	0.107917
13.3742	3.74138	2.93182e-05			2.05342	1.03803	0.00505957			11.114	3.4743	0.000150849			1.71176	0.775484	0.026762
13.3586	3.7397	0.000345913			2.05319	1.03787	0.00815873			11.1118	3.47402	0.000158069			1.71169	0.77542	0.00663021
13.3505	3.73882	3.47222e-05			2.05231	1.03725	0.0401387			11.1064	3.47332	0.0003078			1.71017	0.774139	0.0385615
13.3374	3.7374	5.01294e-06			2.05177	1.03687	0.00579335			11.1047	3.47309	0.00031997			1.71011	0.77409	0.0439419
13.3291	3.73651	0.000921563			2.04951	1.03528	0.00300807			11.097	3.4721	0.00158777			1.70995	0.773954	0.0943878
13.3238	3.73594	0.00072247			2.04654	1.03319	0.0284607			11.0943	3.47175	0.000351919			1.70966	0.773706	0.0927644
13.3143	3.7349	2.53751e-05			2.04332	1.03092	0.0266647			11.0938	3.47168	2.98527e-05			1.70921	0.773331	0.0348564
13.3086	3.73429	0.000211739			2.04286	1.03059	0.0165179			11.0827	3.47024	2.58995e-05			1.70816	0.772442	0.103515
13.3067	3.73409	0.000111904			2.04239	1.03026	0.0615076			11.0822	3.47017	8.20514e-06			1.70709	0.771542	0.136345
13.2943	3.73274	6.52885e-05			2.04228	1.03018	0.0176437			11.0765	3.46943	1.86588e-05			1.70642	0.770974	0.134858
13.2941	3.73272	0.000104679			2.04209	1.03005	0.00710675			11.075	3.46923	0.000704285			1.70582	0.770464	0.101286
13.2857	3.7318	8.26431e-05			2.0382	1.0273	0.0125288			11.0674	3.46824	0.000758218			1.7044	0.769266	0.0892249
13.2807	3.73126	4.93499e-06			2.0361	1.02581	0.00270859			11.0657	3.46803	0.000122496			1.70326	0.768302	0.0474287
13.2738	3.73051	8.34316e-06			2.03515	1.02514	0.0570379			11.0492	3.46587	0.00259119			1.70319	0.768239	0.105323
13.2723	3.73035	1.19761e-07			2.03474	1.02484	0.0374773			11.0361	3.46415	0.000295285			1.70254	0.767691	0.105405
13.2655	3.72961	0.000571592			2.03439	1.0246	0.00867296			11.0356	3.46409	1.00405e-06			1.7021	0.767313	0.0752637
13.2586	3.72886	3.72174e-05			2.03427	1.02451	0.0194193			11.0303	3.4634	0.000809295			1.70096	0.76635	0.0327344
13.2576	3.72875	3.32673e-05			2.03261	1.02333	0.0531026			11.02	3.46205	0.000461249			1.69863	0.764372	0.0523674
13.2542	3.72838	4.49442e-05			2.03259	1.02332	0.0146149			11.015	3.4614	0.00603638			1.69829	0.76408	0.028067
13.253	3.72825	2.51284e-06			2.02196	1.01576	0.00288634			11.0101	3.46076	1.7131e-05			1.69761	0.763503	0.0803743
13.2522	3.72816	0.000609068			2.02079	1.01492	0.0404808			10.9948	3.45875	1.12865e-05			1.69722	0.76317	0.056273
13.2512	3.72805	5.28083e-05			2.01968	1.01413	0.0229313			10.9938	3.45862	0.00134523			1.69665	0.762687	0.0831801
13.25	3.72792	0.00326995			2.0188	1.0135	0.0212478			10.9923	3.45842	0.000143689			1.69592	0.762072	0.0577218
13.2479	3.7277	0.000122664			2.01727	1.0124	0.00937691			10.9882	3.45789	0.0018801			1.69558	0.76178	0.0351377
13.2457	3.72745	0.000135289			2.0172	1.01235	0.0130978			10.9817	3.45703	3.08628e-05			1.69553	0.76174	0.0437368
13.2397	3.7268	0.000490484			2.01717	1.01233	0.0522306			10.979	3.45668	3.01298e-05			1.69541	0.761637	0.106464
13.2386	3.72668	0.000880193			2.01491	1.01071	0.0361804			10.9747	3.45611	0.000300907			1.69489	0.761194	0.0721655
13.2331	3.72608	6.62721e-06			2.01348	1.00969	0.0303997			10.9683	3.45527	0.000390205			1.69431	0.760697	0.106044
13.2322	3.72598	5.75605e-05			2.01329	1.00955	0.0150173			10.9669	3.45509	9.20737e-05			1.69259	0.759229	0.0390082
13.2273	3.72544	3.18214e-05			2.01057	1.0076	0.0464199			10.964	3.4547	0.00101859			1.69219	0.758895	0.0139357
13.1935	3.72176	5.3801e-05			2.00754	1.00543	0.0173163			10.963	3.45457	1.9869e-05			1.69137	0.758193	0.0556135
13.1918	3.72157	0.00180301			2.00656	1.00473	0.00637389			10.9583	3.45396	0.00171438			1.69076	0.757672	0.0838412
13.1798	3.72025	0.000712173			2.00573	1.00412	0.0606357			10.9464	3.45239	0.00513719			1.68981	0.756865	0.0785083
13.1716	3.71936	0.000121525			2.00545	1.00393	0.0057879			10.9407	3.45163	0.00161216			1.68957	0.756659	0.103493
13.1715	3.71935	0.000306254			2.00456	1.00328	0.000879581			10.9405	3.4516	1.43919e-05			1.68815	0.755443	0.0858562
13.1554	3.71758	1.95551e-06			2.00432	1.00311	0.0307198			10.9405	3.4516	0.00168062			1.68808	0.755382	0.128522
13.1446	3.7164	0.00027757			2.00296	1.00213	0.0176518			10.94	3.45154	0.000970742			1.68762	0.754986	0.145326
13.1406	3.71596	0.000328209			2.00257	1.00185	0.0112151			10.9365	3.45108	0.000155471			1.68734	0.754755	0.0736267
13.1383	3.71571	0.000558793			1.99642	0.997417	0.0261655			10.9327	3.45058	0.000240723			1.68734	0.754751	0.103219
13.1373	3.71559	9.41486e-05			1.99564	0.996852	0.148257			10.92	3.4489	3.47124e-05			1.68611	0.753697	0.0803589
13.103	3.71182	0.00134287			1.99543	0.996702	0.0231869			10.9192	3.44879	0.000629811			1.68456	0.75237	0.0648395
13.093	3.71073	0.00563256			1.99216	0.994336	0.00977297			10.9162	3.4484	0.000451246			1.68363	0.751574	0.112751
13.075	3.70874	0.00011024			1.99075	0.993314	0.0119615			10.9155	3.44831	0.000195984			1.68358	0.751534	0.0444412
13.0676	3.70792	2.70474e-06			1.99034	0.993014	0.0435863			10.914	3.44811	0.000187507			1.68339	0.751372	0.0950272
13.0667	3.70782	9.87537e-05			1.99026	0.992957	0.0175906			10.9103	3.44761	2.70154e-05			1.68219	0.750337	0.0444653
13.0543	3.70646	1.15683e-05			1.98977	0.992599	0.000557866			10.9036	3.44673	0.000158945			1.68071	0.749073	0.098516
13.0538	3.7064	2.14439e-05			1.98916	0.992159	0.0058315			10.8876	3.44462	0.00124921			1.68045	0.748849	0.137906
13.0525	3.70625	3.48336e-05			1.98915	0.992152	4.46408e-05			10.8837	3.4441	0.000398315			1.6803	0.748723	0.145394
13.0476	3.70571	3.26524e-05			1.98833	0.991557	0.00820102			10.8836	3.44409	0.000193071			1.67927	0.747834	0.0435461
13.041	3.70498	2.43963e-06			1.98778	0.991158	0.00185185			10.8829	3.44399	6.95264e-05			1.67798	0.746726	0.054705
13.0377	3.70462	0.000505188			1.98565	0.989613	0.0128639			10.8667	3.44184	7.45568e-05			1.67791	0.746664	0.0195237
13.0217	3.70285	0.000629066			1.9846	0.988845	0.0114161			10.8639	3.44148	3.92465e-05			1.6762	0.745198	0.032949
13.0192	3.70257	0.000778762			1.98352	0.98806	0.0170776			10.8582	3.44072	0.00176395			1.67518	0.744314	0.143047
13.0168	3.7023	5.86076e-05			1.97945	0.985101	0.0231808			10.8515	3.43982	9.8972e-05			1.67442	0.74366	0.0287777
13.013	3.70188	3.98009e-05			1.97671	0.9831	0.0382486			10.8409	3.43841	0.000363908			1.67421	0.743479	0.0842894
13.0111	3.70167	2.89766e-05			1.97645	0.982913	0.00532198			10.8398	3.43826	0.00022996			1.67378	0.74311	0.035285
13.0099	3.70154	4.12371e-06			1.97596	0.982555	0.00509909			10.8396	3.43824	5.64262e-05			1.67273	0.742202	0.145248
13	3.70044	0.000398781			1.97585	0.98247	0.0170267			10.8349	3.43761	0.000994255			1.67192	0.741502	0.0298677
13	3.70044	0.000545867			1.97462	0.981575	0.0124624			10.8333	3.43741	0.00144814			1.66978	0.73966	0.181068
12.9955	3.69994	0.00013797			1.9745	0.98149	0.0295963			10.832	3.43723	0.00122794			1.66795	0.738079	0.0927266
12.9824	3.69848	0.000293052			1.97155	0.979331	0.0985975			10.8298	3.43693	3.85494e-05			1.66791	0.738043	0.165154
12.9657	3.69663	0.000136458			1.9711	0.979001	0.0328883			10.8291	3.43684	0.000799114			1.66728	0.737499	0.0815659
12.9518	3.69508	0.000234021			1.9703	0.978413	0.00256719			10.8234	3.43608	0.000397424			1.664	0.734655	0.167253
12.9453	3.69435	0.00690016			1.97025	0.978376	0.0360334			10.8194	3.43555	0.000494938			1.6632	0.733963	0.0804931
12.9424	3.69403	3.85945e-06			1.96909	0.977526	0.0116565			10.8125	3.43463	0.00027667			1.66215	0.733046	0.102974
12.9407	3.69384	2.88142e-05			1.96796	0.976701	0.0128434			10.8095	3.43423	0.00022644			1.66027	0.731421	0.116624
12.9346	3.69316	6.35253e-06			1.96785	0.976617	0.0409408			10.8073	3.43394	0.00186101			1.65993	0.731123	0.0827271
12.9339	3.69308	4.61151e-06			1.96674	0.975806	0.0104914			10.8026	3.43331	2.09044e-05			1.6575	0.729009	0.0557858
12.9328	3.69297	9.30216e-05			1.9667	0.975776	0.0728273			10.7944	3.43221	6.11106e-05			1.65747	0.728984	0.0449325
12.9327	3.69295	0.000363804			1.96647	0.975607	0.0378888			10.7915	3.43182	0.00146357			1.657	0.728578	0.124635
12.9322	3.6929	3.83666e-05			1.96612	0.975351	0.0609624			10.784	3.43081	0.000710871			1.65688	0.728467	0.081765
12.9057	3.68993	4.78416e-05			1.96564	0.975	0.015841			10.7837	3.43078	0.00100984			1.65625	0.72792	0.11199
12.9038	3.68973	0.00130486			1.96552	0.974909	0.0118621			10.7755	3.42968	3.92235e-05			1.65598	0.727682	0.00253001
12.8989	3.68917	0.000964539			1.96552	0.974909	0.0535775			10.7754	3.42966	0.000491071			1.65471	0.726582	0.100592
12.8878	3.68793	4.73881e-05			1.96471	0.974313	0.032461			10.7692	3.42884	0.0025876			1.65369	0.72569	0.14169
12.88	3.68706	0.00652242			1.96226	0.972519	0.0149352			10.7664	3.42846	0.00101273			1.65267	0.7248	0.12541
12.8791	3.68696	0.000786531			1.96208	0.972381	0.0261156			10.7643	3.42818	0.000271692			1.65217	0.724366	0.0121511
12.8732	3.6863	4.58797e-05			1.96078	0.971427	0.0454783			10.7605	3.42767	0.000368031			1.65157	0.723842	0.0570028
12.8649	3.68536	8.078e-06			1.9601	0.970928	0.0176483			10.759	3.42748	0.000673072			1.65152	0.723797	0.149868
12.8646	3.68534	5.64067e-05			1.95772	0.969173	0.0212633			10.7571	3.42721	0.000375449			1.65068	0.723065	0.00134811
12.85	3.6837	2.9127e-05			1.95766	0.969128	0.0267438			10.7541	3.42681	0.000512421			1.65049	0.722896	0.0569854
12.8478	3.68345	0.000594277			1.95739	0.968933	0.109006			10.75	3.42626	0.000348836			1.64872	0.721348	0.0444444
12.8471	3.68337	4.82107e-07			1.95638	0.968186	0.0437528			10.7469	3.42585	0.000432704			1.64706	0.719892	0.0440065
12.8453	3.68317	0.00263967			1.95376	0.966251	0.00233967			10.7414	3.42511	9.3518e-05			1.6467	0.719575	0.0713654
12.8453	3.68317	1.14863e-05			1.95209	0.965021	0.0279314			10.7409	3.42504	0.00180341			1.64648	0.719384	0.0224522
12.8188	3.68019	7.65532e-05			1.94947	0.963085	0.00929345			10.7385	3.42472	0.000115725			1.64615	0.719099	0.0353564
12.814	3.67964	0.000117882			1.94865	0.962474	0.00265507			10.7356	3.42434	1.35997e-05			1.64588	0.718859	0.0756156
12.8108	3.67929	0.00110898			1.94724	0.961432	0.0257514			10.7313	3.42376	3.99006e-05			1.64585	0.718837	0.0570563
12.8004	3.67812	1.67414e-05			1.94518	0.959904	0.0149564			10.7302	3.4236	0.000107811			1.64579	0.718777	0.0433429
12.7857	3.67646	8.6979e-05			1.94444	0.959353	0.00545197			10.7283	3.42335	5.84692e-05			1.64559	0.718608	0.138502
12.7813	3.67596	0.000179078			1.94437	0.9593	0.00756216			10.7283	3.42334	0.00141167			1.64341	0.716693	0.0575744
12.7806	3.67589	0.000407906			1.94273	0.958086	0.00504173			10.7278	3.42328	0.000499646			1.64228	0.715697	0.0155473
12.7692	3.6746	2.97635e-05			1.9386	0.955013	0.0538022			10.7273	3.42321	0.000645971			1.64088	0.714473	0.0114148
12.7692	3.6746	0.00029336			1.93769	0.954341	0.0803979			10.7261	3.42305	6.34058e-05			1.64045	0.714091	0.0104526
12.766	3.67423	0.000607182			1.9375	0.954196	0.0111122			10.7255	3.42297	8.80123e-05			1.64006	0.713747	0.0521773
12.7636	3.67397	4.14206e-06			1.93653	0.953472	0.0352289			10.7254	3.42296	4.5554e-05			1.63958	0.713329	0.0253201
12.7579	3.67332	0.000286568			1.93548	0.952694	0.030455			10.7193	3.42214	0.00027311			1.63938	0.713147	0.0712814
12.7571	3.67323	0.000559644			1.93496	0.952303	0.0739199			10.7192	3.42213	7.08593e-05			1.63838	0.712274	0.103686
12.7534	3.67281	3.42566e-06			1.93381	0.951446	0.0205597			10.7089	3.42073	8.23444e-05			1.63814	0.71206	0.122308
12.7395	3.67124	9.12892e-06			1.931	0.949349	0.0179428			10.6988	3.41938	0.000651654			1.63564	0.709858	0.0364726
12.733	3.6705	8.1955e-06			1.93051	0.948979	0.0562075			10.6872	3.41781	0.000376395			1.63547	0.709704	0.0926184
12.7318	3.67036	5.00145e-05			1.92997	0.94858	0.0882564			10.685	3.41752	0.000143856			1.6349	0.7092	0.0692051
12.7222	3.66928	2.06189e-05			1.92996	0.948572	0.0100594			10.6752	3.41619	0.000428853			1.63438	0.708747	0.0712971
12.7183	3.66884	7.85655e-05			1.92991	0.948531	0.00429144			10.6727	3.41586	4.98051e-05			1.63023	0.705078	0.066325
12.7176	3.66875	1.90724e-05			1.9299	0.948529	0.0150276			10.655	3.41345	0.000291987			1.6302	0.705046	0.0987132
12.7143	3.66838	4.02182e-05			1.92941	0.948161	0.016526			10.6497	3.41274	0.0191461			1.63014	0.704993	0.139038
12.705	3.66733	4.98486e-07			1.92918	0.947987	0.0100158			10.6484	3.41256	0.000604463			1.63	0.704872	0.0872123
12.7036	3.66716	0.000347426			1.92904	0.947885	0.00556543			10.6436	3.41191	0.00131636			1.62975	0.704648	0.0583653
12.6957	3.66626	0.000487482			1.9282	0.947254	0.00863619			10.6429	3.41181	0.000288369			1.62828	0.703351	0.337292
12.6911	3.66575	0.000228254			1.92693	0.946305	0.00360143			10.6415	3.41163	8.65692e-05			1.62706	0.70227	0.0971683
12.682	3.66471	3.57709e-05			1.92639	0.945903	0.0011121			10.6328	3.41045	2.97347e-05			1.62569	0.701054	0.0677926
12.6761	3.66403	0.000410206			1.9254	0.945161	0.0547996			10.6318	3.41032	0.000312233			1.62558	0.700951	0.0553844
12.6747	3.66388	0.000507601			1.92453	0.944505	0.0112539			10.6266	3.40961	5.91276e-06			1.62528	0.700688	0.0401704
12.6737	3.66377	0.000155209			1.92439	0.944398	0.00504036			10.6222	3.40901	0.000676959			1.625	0.70044	0.0466526
12.6733	3.66372	5.1272e-05			1.9215	0.942229	0.065507			10.6203	3.40876	3.11933e-05			1.625	0.70044	0.0664581
12.6575	3.66192	0.000222844			1.92017	0.941233	0.0195992			10.62	3.40871	0.000473324			1.62428	0.699798	0.0289508
12.6526	3.66137	0.00129603			1.91867	0.94011	0.0307894			10.6186	3.40852	0.00015078			1.62247	0.69819	0.281494
12.6471	3.66073	0.000341494			1.91854	0.940008	0.00107437			10.6178	3.40841	1.34347e-06			1.62218	0.697937	0.0976427
12.6324	3.65905	0.00074604			1.91644	0.938433	0.0454385			10.6136	3.40785	0.000132998			1.62209	0.697857	0.132596
12.6184	3.65746	2.31043e-05			1.91608	0.938161	0.0175905			10.6098	3.40733	0.00164849			1.62166	0.697475	0.0533373
12.6043	3.65584	7.35463e-06			1.91566	0.937844	0.0282013			10.6067	3.4069	0.000706784			1.62076	0.696669	0.113884
12.6014	3.65551	0.000202299			1.91414	0.936697	0.0014201			10.6047	3.40663	5.77182e-05			1.62026	0.696227	0.0741895
12.5976	3.65507	0.000199982			1.91247	0.935437	0.0344566			10.6	3.40599	0.00111735			1.61972	0.695743	0.11362
12.5966	3.65497	3.06828e-05			1.91228	0.935294	0.0105334			10.5994	3.40592	0.00165444			1.61957	0.695607	0.106566
12.5946	3.65473	2.1381e-05			1.91148	0.934689	0.180984			10.5932	3.40507	0.00414816			1.61756	0.693823	0.0326924
12.594	3.65467	4.44796e-05			1.91123	0.934499	0.0107925			10.5844	3.40387	0.000378139			1.61491	0.691451	0.176591
12.5922	3.65446	0.000110579			1.91046	0.933918	0.0260771			10.5769	3.40285	4.01573e-06			1.6148	0.691356	0.0441291
12.5902	3.65423	0.000322812			1.90954	0.933223	0.0132289			10.575	3.40259	0.000248389			1.61351	0.690206	0.0413217
12.5872	3.65389	5.66142e-05			1.90919	0.932964	0.0390829			10.5743	3.40249	1.18199e-06			1.61215	0.688986	0.0787599
12.5862	3.65377	0.000174905			1.9088	0.932667	0.0473548			10.5743	3.40248	0.00013647			1.60887	0.686045	0.0427333
12.5811	3.65318	0.000189984			1.9085	0.932442	0.0110779			10.5667	3.40145	0.000437854			1.60823	0.685475	0.0234364
12.569	3.65179	8.60715e-05			1.90746	0.931655	0.0417605			10.5652	3.40125	0.000168794			1.60763	0.684938	0.0664647
12.5663	3.65148	0.000140398			1.90645	0.930885	0.000496149			10.5635	3.40101	0.000875977			1.6075	0.684819	0.088778
12.5571	3.65044	0.000765536			1.90562	0.930262	0.028015			10.554	3.39971	0.000265216			1.60707	0.68443	0.0482126
12.5467	3.64923	0.000182727			1.90538	0.930077	0.034136			10.5479	3.39889	5.13425e-05			1.6056	0.683111	0.10896
12.5379	3.64823	0.0066078			1.90379	0.928874	0.000535989			10.5446	3.39843	0.000238298			1.60433	0.681967	0.180951
12.5317	3.64752	2.25396e-05			1.90375	0.928847	0.0459336			10.5444	3.39841	0.000649064			1.60408	0.681743	0.0942553
12.5299	3.6473	4.33786e-05			1.90347	0.928636	0.0137576			10.5442	3.39838	6.08951e-05			1.60382	0.681511	0.255052
12.5283	3.64712	0.000813968			1.90194	0.927468	0.00138806			10.5435	3.39828	0.000191459			1.6019	0.67978	0.194915
12.5275	3.64703	5.82187e-05			1.90169	0.927286	0.0601209			10.5333	3.39689	9.81438e-05			1.6019	0.67978	0.174678
12.5263	3.64689	0.000193858			1.90138	0.927044	0.0855121			10.5248	3.39572	0.00400602			1.60154	0.679457	0.148349
12.5263	3.64689	1.69313e-06			1.90135	0.927027	0.0074048			10.512	3.39397	6.52299e-05			1.60069	0.678694	0.138168
12.5224	3.64644	4.93404e-05			1.90092	0.926697	0.0172178			10.5085	3.39348	0.000502175			1.60061	0.678622	0.143916
12.5213	3.64631	0.000176383			1.9008	0.926607	0.000136708			10.5067	3.39323	2.78407e-05			1.60041	0.678445	0.147023
12.5169	3.6458	0.000154115			1.90054	0.926408	0.0362067			10.5064	3.39319	0.0006678			1.6	0.678072	0.0140819
12.5166	3.64577	0.00013361			1.89941	0.925552	0.0550434			10.5	3.39232	0.000158795			1.59807	0.676335	0.0488778
12.5135	3.64542	0.000104913			1.89879	0.925081	0.107506			10.5	3.39232	1.73436e-06			1.5976	0.675904	0.0601807
12.5077	3.64474	0.000387075			1.89869	0.925007	0.0646576			10.4925	3.39129	1.13839e-05			1.5973	0.675633	0.113603
12.5075	3.64472	0.000140089			1.89838	0.924769	0.0067163			10.49	3.39094	4.06445e-06			1.59704	0.675402	0.0436799
12.5011	3.64398	0.00026484			1.89816	0.924604	0.0239947			10.4819	3.38983	0.000247746			1.59684	0.675222	0.00331136
12.5	3.64386	4.22874e-05			1.8981	0.924553	0.0582675			10.4815	3.38977	0.00178459			1.5962	0.674641	0.122211
12.488	3.64247	0.00216618			1.89757	0.924153	0.0283591			10.4627	3.38719	3.07276e-06			1.59538	0.673896	0.0859386
12.48	3.64155	6.67781e-05			1.89739	0.924018	0.0510105			10.4571	3.38642	0.00247402			1.59483	0.6734	0.117271
12.4748	3.64094	0.000131566			1.89713	0.923821	0.0130044			10.4523	3.38575	3.60589e-05			1.59293	0.671683	0.0929347
12.4717	3.64059	7.13723e-06			1.89458	0.921879	0.0116388			10.4483	3.38519	5.23595e-06			1.59274	0.671509	0.16854
12.47	3.64039	2.44742e-05			1.8945	0.921814	0.106139			10.447	3.38502	0.000453343			1.59189	0.670742	0.0109429
12.463	3.63958	4.6786e-06			1.89305	0.920711	0.0118149			10.4444	3.38466	0.00094663			1.59104	0.669967	0.196901
12.4597	3.6392	0.000161885			1.89258	0.920351	0.0594096			10.4348	3.38333	0.00027033			1.5905	0.669478	0.0299098
12.4578	3.63898	3.0696e-05			1.89234	0.920171	0.0841718			10.4315	3.38287	0.002165			1.58892	0.668045	0.0511637
12.4405	3.63697	0.000195889			1.89149	0.919523	0.0631884			10.4311	3.38282	0.00125415			1.5875	0.666757	0.00255469
12.4331	3.63611	4.56111e-05			1.88961	0.918089	0.00532543			10.4286	3.38247	3.54184e-05			1.58713	0.666418	0.0498313
12.4266	3.63536	0.00020705			1.88889	0.917538	0.07598			10.4265	3.38218	3.89615e-05			1.58696	0.666263	0.23804
12.4255	3.63524	8.16587e-05			1.88864	0.917349	0.0259315			10.4265	3.38218	1.83476e-05			1.5858	0.66521	0.093396
12.4253	3.63521	5.70606e-05			1.88841	0.917169	0.0936857			10.4245	3.38191	0.000447007			1.58514	0.66461	0.186061
12.4221	3.63483	0.000271995			1.88682	0.915956	0.144016			10.4208	3.3814	5.32454e-05			1.58411	0.663674	0.0478412
12.4201	3.63461	0.000456462			1.88545	0.914908	0.0633646			10.4197	3.38124	0.000375443			1.58333	0.662965	0.119745
12.4138	3.63387	7.49619e-05			1.88347	0.913397	0.0297962			10.4157	3.38068	0.000105989			1.58234	0.662061	0.0711556
12.4132	3.63381	0.000212732			1.88294	0.912986	0.0666182			10.4141	3.38046	0.000400877			1.58176	0.661527	0.0434198
12.4084	3.63324	0.000236675			1.88188	0.912177	0.0287162			10.4111	3.38005	0.000855179			1.58094	0.660778	0.0232215
12.4035	3.63268	0.000102564			1.88143	0.911827	0.00673143			10.4096	3.37985	0.000935022			1.57765	0.657773	0.0808054
12.4016	3.63246	5.00806e-05			1.88108	0.911562	0.0119472			10.406	3.37935	0.000794264			1.577	0.657185	0.336877
12.3979	3.63203	0.000498289			1.88053	0.91114	0.018579			10.402	3.37878	4.5801e-05			1.57666	0.656871	0.084266
12.3878	3.63084	0.000237794			1.88	0.910733	0.0778604			10.3814	3.37594	8.17806e-05			1.57631	0.656547	0.0885092
12.3801	3.62995	0.000101534			1.87879	0.909802	0.162265			10.375	3.37504	0.000216276			1.57576	0.656046	0.005146
12.375	3.62936	0.00032787			1.87719	0.908577	0.122511			10.375	3.37504	0.000334498			1.57431	0.654721	0.161859
12.3664	3.62835	0.000123551			1.87706	0.908473	0.0672118			10.3725	3.3747	0.000386627			1.57262	0.653171	0.198941
12.3655	3.62825	7.61776e-05			1.87701	0.908437	0.00127662			10.3604	3.373	0.000335038			1.57231	0.652889	0.168612
12.3585	3.62743	2.96158e-05			1.87541	0.907208	0.0238351			10.3593	3.37286	0.000202203			1.57162	0.652249	0.0829638
12.3575	3.62732	0.000163024			1.8728	0.905196	0.0446849			10.3571	3.37255	0.000704121			1.57034	0.651079	0.15732
12.3556	3.62709	0.000693312			1.87259	0.905033	0.123623			10.3565	3.37246	0.00104666			1.56991	0.650681	0.159146
12.3525	3.62673	0.000632738			1.87035	0.903309	0.013224			10.3457	3.37096	0.00221873			1.56889	0.649743	0.147453
12.3467	3.62605	0.000373032			1.86953	0.902676	0.049425			10.3431	3.37059	0.000104301			1.56762	0.648579	0.176962
12.3432	3.62565	0.00020937			1.86885	0.902153	0.0689124			10.339	3.37002	3.44718e-06			1.56721	0.648199	0.219716
12.3397	3.62524	5.16054e-07			1.86782	0.901352	0.0605363			10.338	3.36989	0.000265887			1.56691	0.647926	0.0848915
12.3374	3.62497	0.000187507			1.86757	0.90116	0.0679659			10.3375	3.36982	0.000194454			1.56689	0.647907	0.0928934
12.3333	3.62449	0.0030565			1.86375	0.898208	0.0487721			10.3333	3.36923	0.00114957			1.56564	0.646753	0.020645
12.3304	3.62415	0.00325903			1.86217	0.896985	0.0269223			10.3302	3.36879	0.00110543			1.56541	0.646537	0.0858387
12.3288	3.62396	4.71874e-05			1.86161	0.896554	0.01814			10.33	3.36877	0.000119943			1.56481	0.645992	0.0259196
12.3182	3.62272	4.33005e-05			1.86038	0.895595	0.0555341			10.3186	3.36718	0.00086603			1.56341	0.644696	0.0855091
12.3176	3.62265	0.00310066			1.8581	0.893826	0.0782895			10.3118	3.36623	0.0011351			1.56188	0.643281	0.244097
12.3143	3.62226	8.4454e-05			1.85805	0.89379	0.0095705			10.305	3.36527	3.32865e-05			1.56111	0.642573	0.127341
12.3134	3.62216	0.000264391			1.85312	0.889953	0.0261518			10.3	3.36457	0.000282933			1.56111	0.642568	0.0804894
12.3036	3.62101	3.48595e-05			1.85283	0.889734	0.0120509			10.2937	3.36368	0.00759412			1.56102	0.642492	0.0533744
12.3011	3.62071	2.40504e-05			1.85232	0.889334	0.046521			10.2925	3.36352	3.39915e-05			1.56034	0.641865	0.145658
12.2995	3.62053	7.04593e-06			1.85179	0.888924	0.022713			10.2875	3.36282	0.000350755			1.5603	0.641825	0.079309
12.2989	3.62046	3.42808e-06			1.85177	0.888908	0.0154925			10.2871	3.36276	0.000377946			1.55998	0.641526	0.0787315
12.2969	3.62022	1.18675e-05			1.84771	0.885736	0.0285473			10.275	3.36107	0.0001446			1.5581	0.639787	0.200362
12.2899	3.6194	0.000167992			1.84771	0.885736	0.0138084			10.2749	3.36105	0.000427481			1.55792	0.639617	0.0938295
12.2841	3.61872	0.000182503			1.84392	0.882778	0.00175234			10.2674	3.36	0.00393383			1.55786	0.639564	0.081032
12.2834	3.61864	0.000628412			1.84346	0.882418	0.180666			10.2639	3.35951	0.000225875			1.55603	0.637867	0.00227868
12.2819	3.61846	6.39374e-06			1.84068	0.880237	0.0287324			10.2632	3.3594	0.000101726			1.55565	0.637517	0.149741
12.2808	3.61833	0.000370458			1.8371	0.877433	0.0367113			10.2614	3.35915	0.00146207			1.55556	0.63743	0.0967444
12.2796	3.61819	0.0020392			1.8361	0.876648	0.0527931			10.2596	3.3589	0.000475765			1.55502	0.636937	0.128657
12.2717	3.61727	9.0314e-05			1.83529	0.876009	0.00962377			10.2587	3.35878	0.000813412			1.55496	0.636882	0.18159
12.2625	3.61618	0.00104282			1.83507	0.875833	0.0743195			10.2574	3.3586	9.27951e-05			1.55441	0.636371	0.045435
12.25	3.61471	1.97316e-05			1.83422	0.875163	0.0180368			10.2571	3.35856	2.05198e-05			1.55294	0.635003	0.0735702
12.246	3.61424	3.71067e-07			1.83033	0.872104	0.00990708			10.2566	3.35848	0.00460802			1.55285	0.634914	0.0238489
12.2447	3.61408	6.87109e-05			1.8299	0.871762	0.0297317			10.2465	3.35706	7.77485e-05			1.55068	0.6329	0.253478
12.2417	3.61373	3.08429e-06			1.82868	0.870801	0.00992048			10.2457	3.35695	0.000165334			1.55058	0.632811	0.298673
12.236	3.61306	0.000111322			1.82797	0.870239	0.0134833			10.2324	3.35507	0.000449292			1.55053	0.632763	0.221427
12.2339	3.61282	0.000280752			1.82684	0.869348	0.0487856			10.2283	3.35449	8.96926e-06			1.55	0.632268	0.226583
12.2331	3.61272	4.21117e-05			1.82669	0.869228	0.0780261			10.2254	3.35408	0.000286441			1.54893	0.631273	0.243909
12.2308	3.61244	0.000269867			1.82258	0.865983	0.0129682			10.223	3.35374	0.00016186			1.54801	0.630418	0.099657
12.2271	3.61201	0.000200692			1.82209	0.865595	0.0736831			10.2222	3.35364	0.00403275			1.54599	0.628535	0.217834
12.2249	3.61175	0.000143871			1.82154	0.865157	0.103857			10.2106	3.352	3.61046e-05			1.54571	0.628274	0.0853156
12.2239	3.61163	0.000174578			1.82036	0.864223	0.0352365			10.2069	3.35147	0.000475678			1.54518	0.627776	0.100078
12.2222	3.61143	0.00102595			1.82012	0.86403	0.0395846			10.2041	3.35107	0.00130902			1.54499	0.627597	0.0503094
12.2187	3.61102	9.96027e-05			1.81835	0.862626	0.00861633			10.2028	3.35089	0.000361555			1.544	0.626668	0.00597491
12.2155	3.61064	0.000357534			1.81818	0.862496	0.0119085			10.2015	3.3507	0.00133577			1.54348	0.626185	0.175601
12.2135	3.6104	0.000620279			1.81787	0.862249	0.0224109			10.1982	3.35024	0.000462147			1.54181	0.624629	0.0794747
12.2131	3.61036	0.000377504			1.8172	0.861721	0.109749			10.195	3.34979	5.6247e-05			1.53957	0.622526	0.220225
12.2037	3.60925	0.000377844			1.81677	0.861378	0.0523768			10.1889	3.34892	0.000550114			1.53916	0.622143	0.0845278
12.2022	3.60907	0.000340836			1.81625	0.860966	0.0773708			10.1884	3.34886	0.00027834			1.53678	0.619915	0.0489294
12.1888	3.60748	0.00266984			1.81368	0.858919	0.0350759			10.1864	3.34858	0.000109719			1.53627	0.619432	0.0516468
12.1869	3.60726	0.000316864			1.81346	0.858748	0.00121664			10.1809	3.34779	0.000256871			1.53618	0.619345	0.0587486
12.1848	3.60701	2.14833e-05			1.81234	0.857857	0.0952604			10.1772	3.34727	3.48172e-05			1.53333	0.616671	0.198118
12.1591	3.60396	0.00134657			1.8084	0.854713	0.0124478			10.1732	3.34671	0.000783487			1.53327	0.616613	0.101121
12.1546	3.60344	0.000321229			1.80603	0.852822	0.00250324			10.1713	3.34643	0.000708169			1.53311	0.616464	0.129211
12.1545	3.60342	3.19515e-06			1.80571	0.85257	0.0275519			10.1676	3.34591	0.0003563			1.53157	0.61501	0.0505274
12.1515	3.60306	1.11149e-05			1.80541	0.852323	0.0276705			10.1656	3.34563	0.00239615			1.52957	0.613126	0.166678
12.1422	3.60196	1.7852e-05			1.80483	0.851862	0.026165			10.1629	3.34524	1.99654e-05			1.52859	0.612199	0.209989
12.1395	3.60164	0.000242757			1.80445	0.851562	0.024703			10.1538	3.34395	0.000794871			1.52806	0.611698	0.212629
12.1347	3.60107	0.000942822			1.8038	0.851043	0.0159644			10.145	3.3427	0.000826375			1.52695	0.610649	0.172624
12.1276	3.60022	0.000427765			1.80353	0.850825	0.036006			10.1446	3.34264	0.000470026			1.52693	0.610638	0.296538
12.1241	3.59981	1.34686e-05			1.8022	0.849757	0.0860836			10.1429	3.34239	0.000102546			1.52682	0.61053	0.190949
12.1228	3.59965	0.000715959			1.80215	0.849723	0.19555			10.1422	3.3423	0.000305246			1.52622	0.609964	0.1211
12.1067	3.59773	0.00100742			1.80192	0.849537	0.0600674			10.1414	3.34218	0.000369838			1.52567	0.609443	0.0678495
12.1058	3.59762	1.61398e-05			1.80163	0.849303	0.0620285			10.1411	3.34214	0.000835075			1.52508	0.608888	0.175197
12.1053	3.59756	0.00516789			1.80119	0.848949	0.116622			10.1404	3.34204	0.000106213			1.52505	0.608861	0.060889
12.1049	3.59752	0.00113655			1.80116	0.848925	0.0154853			10.1364	3.34147	0.000974732			1.52481	0.608629	0.153333
12.1038	3.59739	0.00059658			1.79899	0.847188	0.00728951			10.1359	3.34141	0.00035513			1.52397	0.60783	0.124661
12.0935	3.59615	9.27932e-05			1.79878	0.847019	0.00999122			10.1268	3.3401	0.000326307			1.52313	0.607037	0.159457
12.0928	3.59607	0.000435473			1.79787	0.846291	0.092327			10.1155	3.3385	8.16071e-05			1.52294	0.606858	0.227846
12.0913	3.5959	0.00789391			1.79748	0.845973	0.0753725			10.0995	3.33621	9.63934e-05			1.52254	0.606478	0.103725
12.0909	3.59585	6.3343e-05			1.7958	0.844628	0.0392931			10.0989	3.33613	0.00038472			1.52222	0.606179	0.142453
12.088	3.5955	3.46423e-06			1.79462	0.843681	0.0191353			10.0962	3.33573	0.00114629			1.52115	0.605166	0.134178
12.0818	3.59477	0.000555154			1.79331	0.842623	0.0164454			10.0948	3.33554	0.0001082			1.51941	0.603513	0.0614119
12.0755	3.59402	0.000152272			1.79289	0.842287	0.067947			10.0947	3.33552	0.000299748			1.51842	0.602572	0.0655318
12.0745	3.59389	4.82927e-06			1.7907	0.840522	0.0215754			10.0899	3.33484	0.000509926			1.5182	0.60236	0.15698
12.0718	3.59357	8.68084e-06			1.79064	0.840477	0.0249479			10.0878	3.33455	0.00696734			1.51772	0.601908	0.16535
12.0597	3.59212	0.000131632			1.78996	0.839924	0.0313752			10.087	3.33442	0.000118434			1.51748	0.60168	0.107501
12.047	3.5906	3.50702e-06			1.78654	0.837167	0.0303441			10.0837	3.33396	0.000884472			1.51592	0.60019	0.1093
12.0429	3.59012	0.000262333			1.78625	0.836935	0.0801747			10.0822	3.33374	0.000709976			1.51525	0.599556	0.051285
12.0427	3.59009	0.000162441			1.78596	0.836697	0.0475727			10.0814	3.33362	7.31496e-05			1.51408	0.598438	0.02353
12.0326	3.58887	0.00077571			1.78561	0.836415	0.00956331			10.0763	3.33289	0.000319365			1.51375	0.598128	0.0546195
12.0273	3.58824	0.000425941			1.78548	0.836311	0.0514228			10.0755	3.33278	0.000456676			1.51305	0.597463	0.126169
12.0165	3.58694	0.000161732			1.78324	0.834503	0.0829338			10.0743	3.33261	0.000171357			1.51189	0.596349	0.110484
12.0124	3.58646	8.05917e-07			1.78199	0.83349	0.0197362			10.0733	3.33247	2.30633e-05			1.51034	0.594878	0.174985
12.0099	3.58615	5.80104e-06			1.77974	0.831663	0.144401			10.069	3.33184	0.000113289			1.50992	0.594467	0.151498
12.0031	3.58534	0.000490837			1.77969	0.831627	0.0387025			10.0678	3.33168	0.00283171			1.50923	0.593812	0.234852
12	3.58496	0.000289437			1.77832	0.830513	0.00445988			10.0648	3.33125	0.0012627			1.50891	0.593503	0.163707
12	3.58496	0.000140831			1.77478	0.827642	0.0779806			10.0647	3.33124	0.000334573			1.50811	0.592746	0.168015
11.9887	3.5836	2.92216e-05			1.77431	0.827256	0.0342223			10.0561	3.33	0.000177413			1.50801	0.592646	0.0627363
11.9832	3.58295	5.96296e-05			1.77376	0.826807	0.0792618			10.0504	3.32918	0.000917295			1.50619	0.590904	0.186643
11.9663	3.5809	0.000100242			1.7737	0.826762	0.0594171			10.05	3.32912	0.000151279			1.50584	0.590569	0.210631
11.9653	3.58079	0.000119283			1.77328	0.82642	0.0338217			10.0361	3.32713	1.99784e-05			1.50319	0.588027	0.290984
11.96	3.58015	0.000433303			1.77139	0.824879	0.0525851			10.0211	3.32497	0.000270781			1.50311	0.587946	0.212566
11.9591	3.58003	0.00136387			1.77131	0.824817	0.0477198			10.0186	3.32461	0.000535075			1.50288	0.587732	0.0591656
11.958	3.57991	0.000277331			1.77115	0.82469	0.0277636			10.0113	3.32356	0.00239823			1.50283	0.587683	0.217571
11.95	3.57894	0.000431381			1.7705	0.824155	0.0242563			10.0092	3.32325	1.42778e-05			1.50228	0.587157	0.243205
11.9462	3.57847	9.22001e-07			1.77004	0.823785	0.0897239			9.99697	3.32149	0.000744884			1.50188	0.586769	0.0517317
11.9423	3.57801	6.1596e-06			1.76942	0.823274	0.0456865			9.99559	3.32129	0.00350364			1.50103	0.58595	0.239729
11.939	3.57761	0.0012882			1.76764	0.821826	0.090497			9.9901	3.3205	0.00015354			1.5	0.584963	0.124823
11.9326	3.57684	7.76531e-05			1.76573	0.820264	0.0411388			9.98837	3.32025	0.000425266			1.5	0.584963	0.124672
11.9273	3.57619	0.00103485			1.76487	0.819564	0.0215653			9.9863	3.31995	0.000145906			1.5	0.584963	0.0474338
11.9247	3.57588	0.000447602			1.76336	0.818326	0.0782823			9.98551	3.31984	0.00012768			1.49939	0.584372	0.017127
11.9118	3.57432	0.000528444			1.76199	0.817205	0.0197888			9.98507	3.31977	0.000210283			1.4993	0.584288	0.0783782
11.9108	3.5742	0.000223877			1.7619	0.817136	0.0934199			9.98282	3.31945	2.49394e-06			1.49876	0.583769	0.154434
11.9091	3.57399	3.40119e-05			1.76141	0.816729	0.027788			9.97887	3.31888	8.94861e-06			1.49839	0.583418	0.0377488
11.9056	3.57357	0.000368448			1.75964	0.81528	0.0573497			9.97554	3.3184	0.000467319			1.49544	0.580569	0.205083
11.8871	3.57132	0.000229117			1.75879	0.814586	0.0159334			9.96933	3.3175	3.32219e-05			1.49478	0.579934	0.0612031
11.8767	3.57006	9.21249e-06			1.75591	0.812215	0.0188325			9.96444	3.31679	8.50677e-05			1.49457	0.579729	0.163468
11.8704	3.56929	0.000232332			1.75583	0.812153	0.0136945			9.95652	3.31564	9.90178e-05			1.49319	0.578394	0.0362766
11.8676	3.56896	4.2108e-05			1.7549	0.81139	0.0906984			9.95294	3.31512	0.000973092			1.49303	0.57824	0.179374
11.8588	3.56789	6.95833e-05			1.75431	0.810904	0.0266113			9.95041	3.31476	0.000403754			1.49206	0.577309	0.0637006
11.8475	3.56651	0.000927932			1.75373	0.810428	0.0286999			9.94382	3.3138	2.38085e-06			1.49142	0.576686	0.396061
11.8471	3.56646	4.63441e-05			1.75362	0.810339	0.019584			9.94313	3.3137	0.000236112			1.4903	0.575599	0.136162
11.8417	3.5658	0.000303234			1.75331	0.810082	0.0401219			9.94186	3.31352	0.000169798			1.4901	0.575408	0.0652705
11.8409	3.56571	2.97093e-05			1.75244	0.809363	0.0639188			9.94079	3.31336	0.00219035			1.48923	0.574567	0.25921
11.8393	3.56551	0.000394341			1.75199	0.808998	0.157337			9.93506	3.31253	0.00075861			1.48845	0.573806	0.0862309
11.8333	3.56478	0.00020399			1.75163	0.808701	0.0300093			9.93182	3.31206	0.000303675			1.48753	0.572923	0.366152
11.8217	3.56337	0.00118823			1.74964	0.807055	0.0812571			9.91818	3.31008	0.000669482			1.48706	0.572467	0.155428
11.8069	3.56156	0.000329549			1.7466	0.80455	0.0605997			9.91304	3.30933	6.69847e-05			1.48681	0.572221	0.134961
11.8065	3.5615	4.9591e-05			1.74505	0.803267	0.0324528			9.91176	3.30914	2.32236e-05			1.48624	0.571666	0.107159
11.7972	3.56037	0.000636437			1.74496	0.803191	0.0893697			9.90683	3.30842	0.000183964			1.48612	0.571553	0.210501
11.7778	3.558	7.01118e-05			1.74421	0.802577	0.0120188			9.90052	3.3075	0.000265838			1.48458	0.570056	0.25806
11.768	3.5568	0.000511019			1.74408	0.802463	0.177289			9.89697	3.30699	0.000148559			1.48394	0.569438	0.19084
11.7661	3.55657	1.63964e-06			1.74339	0.801892	0.0327972			9.88514	3.30526	0.001022			1.48337	0.568875	0.220856
11.7568	3.55543	3.58882e-05			1.74058	0.799565	0.0279644			9.87817	3.30424	7.89713e-05			1.48318	0.568694	0.129192
11.7552	3.55523	0.000120901			1.74027	0.799315	0.122838			9.87302	3.30349	0.00013091			1.48254	0.568071	0.219725
11.7516	3.55479	0.000244558			1.7399	0.799004	0.00983455			9.86747	3.30268	0.000897344			1.48189	0.567442	0.0555751
11.75	3.55459	2.31249e-05			1.73964	0.798793	0.015013			9.86517	3.30234	0.00174593			1.48188	0.567428	0.114848
11.7425	3.55367	0.000655619			1.7396	0.798759	0.0321871			9.86347	3.3021	0.00026084			1.4816	0.567159	0.143061
11.7297	3.5521	5.86277e-06			1.73935	0.798546	0.0314753			9.86047	3.30166	0.000543463			1.48021	0.565806	0.178545
11.7283	3.55192	0.000116347			1.73823	0.797621	0.041374			9.85917	3.30147	0.000226263			1.47952	0.565127	0.112466
11.7279	3.55187	5.509e-06			1.7374	0.796928	0.0152983			9.85246	3.30048	0.000151297			1.47917	0.564785	0.125912
11.7207	3.55098	0.000351091			1.73689	0.796506	0.111668			9.84979	3.30009	0.0014637			1.47854	0.564169	0.0714664
11.7135	3.55009	0.000295465			1.73399	0.794096	0.0650822			9.8474	3.29974	0.000114262			1.47797	0.56362	0.152061
11.7126	3.54999	1.19951e-06			1.73289	0.793179	0.0155493			9.84722	3.29972	0.000162748			1.47779	0.563446	0.0472508
11.711	3.5498	1.59454e-05			1.73247	0.792828	0.0906046			9.84298	3.29909	0.000531543			1.47727	0.562936	0.127645
11.7089	3.54953	0.000943681			1.73171	0.792195	0.00877304			9.84158	3.29889	2.31872e-05			1.47686	0.562534	0.234845
11.7059	3.54916	0.00025819			1.73081	0.791446	0.0420308			9.83333	3.29768	0.000129139			1.47681	0.562487	0.0721271
11.7015	3.54862	0.00109874			1.72844	0.789471	0.0909781			9.83234	3.29753	1.00387e-05			1.47585	0.561546	0.227602
11.7	3.54844	2.38727e-05			1.72814	0.789218	0.00336863			9.83133	3.29739	2.8144e-05			1.47552	0.561223	0.175301
11.6898	3.54718	8.67445e-06			1.72741	0.788607	0.0538536			9.8308	3.29731	0.000378939			1.47373	0.559474	0.214308
11.6887	3.54704	0.000578775			1.72733	0.788546	0.0501434			9.83019	3.29722	3.75109e-05			1.47348	0.559232	0.0901343
11.6744	3.54528	8.0229e-06			1.7263	0.787683	0.0371826			9.82682	3.29672	0.000311686			1.47332	0.559072	0.241187
11.6736	3.54518	0.000728678			1.72491	0.786519	0.0593732			9.82432	3.29636	0.00020351			1.47195	0.557726	0.022546
11.6667	3.54432	2.17562e-05			1.72361	0.785431	0.0815912			9.8125	3.29462	0.000871946			1.47193	0.557709	0.120609
11.6615	3.54369	0.000251835			1.72338	0.785242	0.0496832			9.81197	3.29454	0.000207617			1.47177	0.557556	0.261053
11.6557	3.54297	6.44805e-05			1.72295	0.78488	0.0138449			9.81159	3.29449	2.90574e-05			1.4716	0.557383	0.170789
11.6519	3.54249	0.000875335			1.72294	0.784871	0.00611938			9.81034	3.2943	0.00236616			1.47119	0.55698	0.253407
11.6506	3.54233	0.000540704			1.71939	0.781895	0.0260874			9.8	3.29278	6.86728e-05			1.47067	0.556478	0.0889167
11.6505	3.54232	0.000598336			1.71905	0.78161	0.159391			9.8	3.29278	0.000179315			1.46972	0.555543	0.213171
11.6467	3.54185	9.87853e-06			1.71852	0.781165	0.126909			9.8	3.29278	3.2187e-05			1.46875	0.554589	0.116389
11.6438	3.54149	0.000809624			1.71802	0.78075	0.064418			9.79195	3.2916	0.000232339			1.46835	0.5542	0.25726
11.6349	3.54039	0.000148301			1.71774	0.780513	0.0732047			9.78947	3.29123	1.01264e-05			1.46789	0.553748	0.286948
11.6277	3.53949	0.000324813			1.71482	0.778059	0.0293469			9.78788	3.291	0.000139435			1.46664	0.552514	0.120313
11.6256	3.53923	9.56081e-05			1.71325	0.776736	0.0839757			9.76923	3.28824	0.00957201			1.46641	0.552289	0.159745
11.6208	3.53864	0.000396108			1.7129	0.776444	0.00949099			9.76685	3.28789	0.000694803			1.466	0.551886	0.202377
11.6149	3.53791	0.00234824			1.71166	0.775393	0.00793475			9.7625	3.28725	9.39244e-05			1.46591	0.551796	0.205433
11.6067	3.53689	2.98591e-06			1.7115	0.775264	0.0265605			9.75641	3.28635	0.00089248			1.46502	0.550921	0.0658764
11.6043	3.53659	0.00630091			1.71075	0.774629	0.220824			9.75	3.2854	0.000481312			1.46467	0.55058	0.0785499
11.6013	3.53621	0.000141838			1.71037	0.774305	0.0100443			9.74863	3.2852	9.25347e-05			1.46248	0.548417	0.106639
11.5991	3.53594	0.000524118			1.70968	0.773724	0.0595688			9.74566	3.28476	0.000477292			1.46135	0.547298	0.271291
11.5984	3.53586	1.39856e-05			1.70801	0.772319	0.0275369			9.74074	3.28403	0.000377831			1.46051	0.546471	0.0387397
11.5907	3.53489	4.00166e-05			1.7079	0.772224	0.0998254			9.74051	3.284	0.00253331			1.45933	0.545306	0.258237
11.5821	3.53382	5.42246e-05			1.70696	0.771425	0.0657234			9.73973	3.28388	0.000151974			1.45913	0.545107	0.131262
11.5818	3.53379	0.000263956			1.70649	0.771033	0.107915			9.73256	3.28282	0.00036747			1.45912	0.545094	0.0563034
11.5683	3.53211	1.48169e-05			1.70579	0.770442	0.0912409			9.72549	3.28177	5.24397e-06			1.45796	0.543947	0.1669
11.5486	3.52965	0.000778982			1.7054	0.770108	0.0405957			9.72549	3.28177	0.000595513			1.45755	0.543543	0.129846
11.5385	3.52838	2.18201e-05			1.70509	0.769851	0.0366681			9.72388	3.28153	0.00116166			1.45626	0.542264	0.217891
11.5231	3.52645	0.000140812			1.70343	0.768446	0.0243473			9.7233	3.28145	0.000398729			1.45599	0.541996	0.0910466
11.5182	3.52585	0.00152483			1.70265	0.767783	0.0698579			9.71963	3.2809	0.000185743			1.45522	0.541241	0.202234
11.5165	3.52563	9.64846e-05			1.70261	0.767745	0.0339553			9.7113	3.27966	0.000505394			1.45487	0.540885	0.109477
11.5028	3.52391	0.000496177			1.70233	0.767515	0.0335385			9.71	3.27947	4.50632e-05			1.45476	0.540779	0.0656556
11.4916	3.5225	6.01642e-05			1.70041	0.765885	0.0535334			9.69373	3.27705	8.05851e-05			1.4546	0.540622	0.111791
11.4877	3.52202	0.000643052			1.69908	0.764756	0.0860594			9.69343	3.27701	2.15333e-05			1.45297	0.539008	0.0914817
11.4725	3.52011	0.000345747			1.69772	0.763597	0.100163			9.69048	3.27657	0.00977699			1.45228	0.538316	0.201357
11.4719	3.52003	3.15823e-05			1.69655	0.762605	0.126821			9.68966	3.27645	0.00011904			1.45143	0.537474	0.218991
11.4639	3.51903	1.36161e-06			1.69649	0.762554	0.0486212			9.68421	3.27563	0.000287728			1.45094	0.536991	0.13433
11.4628	3.51889	0.000651757			1.69347	0.75998	0.0800612			9.67778	3.27468	0.000342125			1.45077	0.536823	0.167271
11.4626	3.51886	0.000829631			1.69165	0.758435	0.0250147			9.67742	3.27462	0.000198709			1.45046	0.536513	0.129385
11.4592	3.51843	0.000684144			1.69116	0.758017	0.0519701			9.67273	3.27392	2.10606e-05			1.45003	0.536079	0.22223
11.4437	3.51648	1.53486e-07			1.69039	0.757354	0.0772713			9.67273	3.27392	6.59311e-05			1.44987	0.535925	0.221729
11.4297	3.51472	2.32135e-05			1.68942	0.756525	0.034526			9.67266	3.27391	0.000643907			1.44937	0.535423	0.276646
11.4085	3.51203	0.000448759			1.68866	0.755877	0.0893581			9.66935	3.27342	0.00107317			1.4486	0.534657	0.148325
11.4074	3.5119	0.000197687			1.68821	0.755495	0.0719768			9.66901	3.27337	0.00366269			1.44638	0.532447	0.136169
11.4036	3.51142	3.02551e-06			1.68744	0.754832	0.0105668			9.66667	3.27302	1.14799e-05			1.44569	0.531757	0.24366
11.3959	3.51045	0.000305615			1.68728	0.7547	0.0653819			9.64912	3.2704	0.000235472			1.44546	0.531534	0.0800561
11.3951	3.51034	0.000142001			1.68576	0.7534	0.10247			9.63968	3.26898	0.000563889			1.44504	0.53111	0.191959
11.3846	3.50901	0.000105225			1.68478	0.752562	0.106343			9.63846	3.2688	9.24668e-05			1.44498	0.531047	0.23183
11.3841	3.50894	0.000118914			1.68325	0.75125	0.154868			9.62637	3.26699	0.000546667			1.44488	0.530945	0.245526
11.3827	3.50877	0.000295083			1.67962	0.748138	0.0705554			9.61905	3.26589	0.00019499			1.44337	0.52944	0.146438
11.3732	3.50757	6.81864e-06			1.67944	0.74798	0.0552938			9.61538	3.26534	0.000165169			1.44214	0.528213	0.284198
11.3725	3.50748	0.00027814			1.67654	0.745488	0.0057499			9.61314	3.26501	0.00033758			1.44176	0.527832	0.178396
11.3571	3.50553	0.000157367			1.67611	0.745114	0.147004			9.61111	3.2647	0.000179767			1.43969	0.525761	0.165119
11.3567	3.50548	0.000611629			1.67609	0.745097	0.0407105			9.60221	3.26337	0.000424743			1.43908	0.525145	0.0993699
11.354	3.50513	0.000110879			1.67563	0.744701	0.00985594			9.59836	3.26279	1.80455e-05			1.4386	0.524662	0.212621
11.3514	3.50479	4.9683e-06			1.67403	0.743328	0.137262			9.59756	3.26267	0.000212151			1.43844	0.52451	0.0574389
11.3476	3.50432	9.94993e-06			1.67391	0.743225	0.0386353			9.59636	3.26249	0.000206987			1.43764	0.523704	0.241658
11.3455	3.50404	0.000812611			1.67342	0.7428	0.0663944			9.59459	3.26222	1.0409e-05			1.43678	0.522841	0.20536
11.3401	3.50336	0.000639503			1.67323	0.742634	0.0449593			9.5913	3.26173	0.000152317			1.43651	0.522566	0.185381
11.3349	3.5027	2.74053e-05			1.67313	0.74255	0.0972195			9.58824	3.26127	2.34355e-05			1.43633	0.522383	0.0606648
11.3333	3.5025	0.000409402			1.67301	0.742449	0.0693148			9.57843	3.25979	0.000231502			1.43622	0.522281	0.159955
11.3204	3.50086	4.70111e-07			1.67294	0.742387	0.148907			9.57718	3.2596	0.0025278			1.4358	0.521854	0.119187
11.3182	3.50057	3.86779e-05			1.67055	0.740325	0.155991			9.57459	3.25921	7.02053e-05			1.43354	0.51958	0.152421
11.3067	3.4991	4.78807e-06			1.67029	0.740098	0.0765814			9.56554	3.25785	0.000673711			1.43144	0.517463	0.182772
11.3007	3.49834	0.000123193			1.67006	0.739901	0.0774206			9.56522	3.2578	0.00154829			1.43021	0.51623	0.204767
11.2957	3.4977	5.17611e-05			1.66935	0.739291	0.0877929			9.56198	3.25731	6.08375e-06			1.42991	0.515921	0.191905
11.2831	3.4961	0.00240329			1.66915	0.739117	0.071395			9.55224	3.25584	0.000692175			1.42857	0.514573	0.171176
11.2807	3.49578	9.1344e-05			1.66874	0.738758	0.169008			9.54967	3.25545	0.000134291			1.42809	0.514083	0.206372
11.2785	3.4955	6.0052e-06			1.66777	0.737918	0.0764448			9.54305	3.25445	9.63954e-06			1.42797	0.513965	0.193323
11.2748	3.49503	3.4657e-07			1.66667	0.736966	0.0387616			9.53247	3.25285	0.000223225			1.4269	0.512881	0.150045
11.2707	3.4945	0.000368341			1.66601	0.736401	0.159526			9.51748	3.25058	0.000280752			1.42657	0.512554	0.260662
11.2622	3.49341	0.000241668			1.66571	0.736134	0.0867169			9.51232	3.2498	0.00105695			1.42553	0.5115	0.14496
11.2549	3.49248	0.000314023			1.66544	0.735907	0.0638561			9.50847	3.24921	2.87309e-05			1.42541	0.511373	0.215452
11.25	3.49185	0.00070713			1.66508	0.735591	0.140516			9.50625	3.24888	3.80829e-05			1.4251	0.511064	0.218139
11.2481	3.49161	0.000189169			1.66443	0.735028	0.0988489			9.50114	3.2481	0.00242602			1.42479	0.510746	0.196352
11.2371	3.4902	1.29561e-06			1.66416	0.734794	0.0649477			9.5	3.24793	8.31497e-06			1.42471	0.510669	0.0639311
11.2333	3.48971	0.00086533			1.663	0.733784	0.107207			9.49007	3.24642	0.00109094			1.42355	0.509497	0.149901
11.2242	3.48855	2.88253e-07			1.66279	0.733603	0.131026			9.48966	3.24636	0.00575354			1.42338	0.509317	0.22975
11.2214	3.48818	0.000154254			1.66258	0.733426	0.0322146			9.48447	3.24557	5.43646e-05			1.42285	0.508784	0.213087
11.2111	3.48686	0.000180335			1.66175	0.732702	0.0563721			9.47368	3.24393	0.00124313			1.42229	0.508214	0.127611
11.2088	3.48656	0.000758301			1.66151	0.732494	0.0920811			9.45771	3.24149	0.000155749			1.42199	0.507912	0.209682
11.1765	3.48239	2.97848e-05			1.66125	0.732266	0.0120088			9.45736	3.24144	0.002019			1.42126	0.507166	0.12654
11.175	3.4822	0.000209034			1.65979	0.730998	0.129324			9.4569	3.24137	0.000276283			1.4209	0.506805	0.244549
11.1686	3.48137	0.000376666			1.6586	0.729965	0.0323137			9.44828	3.24005	0.000268666			1.41922	0.505101	0.151435
11.1678	3.48127	8.96091e-05			1.65743	0.728944	0.051042			9.44211	3.23911	0.00135815			1.41876	0.504635	0.227784
11.163	3.48065	0.00025543			1.65695	0.728534	0.0194888			9.4322	3.23759	9.98577e-05			1.41829	0.504153	0.0698774
11.1603	3.4803	6.61986e-05			1.65661	0.728236	0.059862			9.42697	3.23679	0.000421659			1.41786	0.503716	0.0191349
11.16	3.48027	9.63765e-05			1.65627	0.727937	0.0980159			9.42667	3.23675	0.000491468			1.4174	0.503245	0.201819
11.1446	3.47827	1.34497e-05			1.65443	0.726338	0.0642937			9.425	3.23649	0.00040304			1.41642	0.502251	0.18389
11.1321	3.47665	1.60849e-05			1.65281	0.724922	0.116986			9.42241	3.2361	0.00101263			1.41642	0.502248	0.298352
11.1314	3.47656	1.38135e-05			1.65258	0.724722	0.0282762			9.41518	3.23499	0.00166024			1.41581	0.501625	0.0934519
11.1275	3.47606	0.000481538			1.65242	0.724579	0.0767849			9.40449	3.23335	0.000282816			1.41555	0.50136	0.100203
11.127	3.47599	0.000251227			1.65011	0.72256	0.0150036			9.38356	3.23014	0.000157865			1.41517	0.500972	0.108352
11.1223	3.47538	2.00441e-05			1.64748	0.720263	0.0432818			9.38272	3.23001	0.000439186			1.41379	0.499571	0.17301
11.1207	3.47517	7.1253e-05			1.64613	0.719075	0.188557			9.38255	3.22998	0.000588812			1.41312	0.498885	0.1483
11.1188	3.47492	3.1039e-06			1.64596	0.718932	0.0866929			9.38202	3.2299	0.000610152			1.41304	0.498806	0.214848
11.1154	3.47449	0.00044876			1.64458	0.717723	0.0895201			9.36145	3.22673	0.00180784			1.41278	0.498536	0.168972
11.1009	3.47261	0.00167945			1.64407	0.71727	0.0724741			9.35922	3.22639	4.13156e-06			1.41248	0.498227	0.151457
11.0965	3.47203	0.000701256			1.64343	0.716711	0.0777683			9.35821	3.22623	0.000569186			1.41145	0.497177	0.195429
11.0922	3.47147	4.86919e-05			1.64343	0.716709	0.0952803			9.35533	3.22579	0.000335755			1.41139	0.497119	0.233978
11.0914	3.47137	1.05328e-05			1.64341	0.716693	0.026779			9.35385	3.22556	0.000630102			1.41114	0.496859	0.224431
11.0787	3.46971	9.57904e-06			1.64336	0.716653	0.115673			9.35273	3.22539	0.000170515			1.41103	0.496744	0.0743896
11.0649	3.46792	0.000488494			1.64324	0.71654	0.0445642			9.35211	3.22529	0.000486611			1.41062	0.496331	0.111099
11.0629	3.46766	1.77767e-05			1.63958	0.713329	0.0593456			9.34503	3.2242	0.000167437			1.40998	0.49567	0.0894689
11.0625	3.46761	0.000270825			1.63947	0.713228	0.0489252			9.34146	3.22365	0.00127276			1.4093	0.494981	0.0272051
11.0605	3.46734	0.000935629			1.639	0.71282	0.0407663			9.33793	3.2231	0.0056319			1.40871	0.494379	0.285217
11.053	3.46637	0.000177285			1.6383	0.712198	0.109118			9.32727	3.22146	0.000354311			1.40861	0.494275	0.130047
11.0424	3.46498	0.000300034			1.63817	0.712086	0.120656			9.32061	3.22042	5.07786e-08			1.40801	0.493662	0.154109
11.035	3.46401	1.01723e-05			1.63806	0.711985	0.0922248			9.31481	3.21953	6.10891e-05			1.40719	0.492813	0.24885
11.0345	3.46395	2.45852e-05			1.63746	0.711462	0.0831919			9.3125	3.21917	0.000318586			1.40704	0.492658	0.0589541
11.0289	3.46322	0.000161458			1.63708	0.711123	0.173202			9.30508	3.21802	6.82547e-05			1.40703	0.49265	0.133135
11.0287	3.4632	2.9076e-05			1.63704	0.711087	0.0261915			9.2956	3.21655	0.000989088			1.40671	0.492324	0.0261834
11.0259	3.46282	0.000345669			1.63254	0.707119	0.0377247			9.29066	3.21578	2.33104e-05			1.40539	0.490966	0.210571
11.02	3.46205	4.30662e-05			1.63227	0.706883	0.0596413			9.28896	3.21552	0.000167017			1.40525	0.49083	0.146963
11.0166	3.46161	0.00103309			1.63096	0.705721	0.0576502			9.2868	3.21518	0.000162915			1.4047	0.490265	0.208095
11.0161	3.46155	0.00184774			1.6303	0.70514	0.118163			9.2844	3.21481	0.00148767			1.40291	0.488425	0.00968371
11.0157	3.4615	0.000847884			1.62963	0.704544	0.0636028			9.28261	3.21453	0.000435993			1.40286	0.488372	0.244226
11.0066	3.4603	6.93125e-06			1.62949	0.704422	0.0512361			9.28095	3.21427	0.000119436			1.40285	0.488363	0.180709
11	3.45943	1.57614e-05			1.62887	0.703868	0.0552015			9.27848	3.21389	0.00158628			1.40251	0.488011	0.202564
11	3.45943	0.000739119			1.62846	0.703507	0.12596			9.27219	3.21291	0.000839757			1.40197	0.48746	0.102779
10.994	3.45865	0.000389094			1.62819	0.703265	0.121521			9.26786	3.21224	0.000456197			1.40147	0.486944	0.261502
10.986	3.45759	4.13387e-05			1.62721	0.702398	0.0914679			9.25773	3.21066	0.00034165			1.40064	0.486084	0.321929
10.9767	3.45638	2.79861e-05			1.62708	0.702284	0.0954486			9.2561	3.2104	1.60223e-05			1.39927	0.484672	0.309238
10.9746	3.4561	1.15459e-05			1.62701	0.702225	0.147791			9.24731	3.20903	0.000477924			1.39872	0.484106	0.208138
10.9716	3.45571	8.94854e-05			1.62557	0.700946	0.0010223			9.24528	3.20872	0.000126758			1.39832	0.48369	0.10738
10.9573	3.45382	1.13669e-05			1.62494	0.700386	0.151169			9.24359	3.20845	0.000178751			1.39772	0.483071	0.101364
10.9556	3.45359	1.72196e-06			1.62423	0.699754	0.0515648			9.23529	3.20716	0.00048786			1.39692	0.482254	0.283515
10.9527	3.45322	9.88417e-05			1.62393	0.699491	0.104334			9.23392	3.20694	0.00155585			1.396	0.481304	0.250944
10.9492	3.45275	1.01566e-05			1.62342	0.699033	0.112375			9.22843	3.20608	0.00057092			1.39251	0.477686	0.0906422
10.9483	3.45263	0.000151094			1.62105	0.696931	0.0523845			9.22794	3.20601	5.72766e-05			1.39051	0.475618	0.303241
10.9471	3.45248	0.00105121			1.62103	0.696912	0.0645975			9.22667	3.20581	0.000757497			1.38917	0.474225	0.17597
10.9426	3.45189	3.602e-05			1.62095	0.696837	0.139761			9.22642	3.20577	0.00106369			1.38915	0.474203	0.332545
10.9362	3.45104	3.5186e-06			1.62083	0.696736	0.152525			9.22467	3.2055	0.000887065			1.38842	0.47344	0.105689
10.9306	3.45029	0.00597271			1.62029	0.696252	0.0442499			9.22162	3.20502	0.000135522			1.38721	0.472188	0.151372
10.9278	3.44994	0.000174461			1.6202	0.696173	0.134103			9.22148	3.205	0.000170661			1.38685	0.471809	0.26879
10.9235	3.44936	2.88817e-05			1.618	0.694216	0.0780126			9.21663	3.20424	0.000156316			1.38609	0.471026	0.209357
10.9141	3.44812	1.49688e-06			1.61675	0.693098	0.219668			9.21302	3.20367	9.34982e-06			1.38584	0.470761	0.289236
10.9059	3.44704	0.000106973			1.61477	0.691325	0.0351139			9.2043	3.20231	2.08733e-06			1.38525	0.470147	0.103759
10.899	3.44612	0.00430114			1.61434	0.690942	0.038173			9.2	3.20163	0.000338082			1.38491	0.469795	0.233093
10.8605	3.44101	0.00957731			1.61359	0.690278	0.0592302			9.19637	3.20107	0.00109899			1.38469	0.469558	0.261176
10.84	3.43829	0.000179489			1.61205	0.6889	0.00778845			9.19014	3.20009	0.00173393			1.38462	0.469485	0.204292
10.831	3.4371	0.000736776			1.61141	0.688322	0.0868073			9.18436	3.19918	0.00147486			1.38395	0.468791	0.195968
10.8137	3.43479	0.000310788			1.61088	0.687846	0.0196239			9.18396	3.19912	0.0024182			1.38164	0.466377	0.222644
10.8105	3.43436	0.000439887			1.60987	0.686946	0.0808001			9.18182	3.19878	0.000879348			1.38147	0.4662	0.125294
10.7988	3.4328	0.00064093			1.6095	0.686616	0.188453			9.16667	3.1964	0.00845897			1.38099	0.465708	0.330043
10.7951	3.4323	0.000212943			1.60894	0.686115	0.104884			9.16529	3.19618	0.000119546			1.38042	0.465104	0.192611
10.7852	3.43098	0.000124984			1.60879	0.685977	0.0328867			9.16176	3.19563	6.62912e-06			1.38026	0.464939	0.298593
10.7817	3.43051	0.00142552			1.6075	0.68482	0.105085			9.15976	3.19531	0.000821758			1.37968	0.464333	0.191143
10.7812	3.43045	1.14405e-05			1.60739	0.68472	0.0875837			9.15741	3.19494	2.07933e-05			1.37897	0.463594	0.340785
10.7795	3.43022	0.000149151			1.60738	0.684708	0.154249			9.15498	3.19456	0.00105354			1.37812	0.4627	0.0855812
10.7783	3.43006	0.000331731			1.60493	0.682513	0.138045			9.15385	3.19438	0.000620607			1.37709	0.461624	0.287121
10.7762	3.42978	1.40204e-05			1.6047	0.682301	0.17122			9.14978	3.19374	0.000866306			1.37693	0.461456	0.222561
10.7742	3.42951	0.000733039			1.60404	0.681707	0.130173			9.14953	3.1937	0.000179469			1.3766	0.461109	0.0932293
10.7676	3.42863	3.82255e-05			1.60375	0.681449	0.0199791			9.1457	3.19309	0.000256422			1.37555	0.460012	0.182704
10.7596	3.42755	0.000618279			1.60119	0.679145	0.0557757			9.1457	3.19309	0.000607415			1.37509	0.45953	0.242655
10.7582	3.42737	0.00162358			1.60063	0.678643	0.0823563			9.14504	3.19299	0.00012038			1.37489	0.459313	0.179548
10.7574	3.42726	4.50119e-05			1.60027	0.678314	0.123045			9.14184	3.19249	3.73081e-05			1.37299	0.457326	0.271913
10.7462	3.42575	4.08577e-06			1.60021	0.678261	0.124308			9.1411	3.19237	0.00046894			1.37245	0.456755	0.0663175
10.746	3.42573	0.000475765			1.6	0.678072	0.0177652			9.13953	3.19212	0.00037012			1.37113	0.45537	0.0866632
10.7337	3.42408	0.000779252			1.59927	0.677417	0.0548215			9.13636	3.19162	0.00055527			1.37104	0.455266	0.174974
10.7333	3.42403	0.000342414			1.59895	0.677122	0.0118718			9.13481	3.19138	0.000420552			1.37084	0.455059	0.150488
10.7277	3.42327	0.000827649			1.59813	0.676386	0.0606754			9.13333	3.19114	0.00055265			1.36957	0.453718	0.300252
10.7226	3.42259	5.50962e-05			1.59736	0.675686	0.0674629			9.13115	3.1908	0.000124057			1.36842	0.452512	0.102682
10.7217	3.42246	3.3728e-05			1.59643	0.674845	0.184424			9.125	3.18982	0.000546918			1.36789	0.451949	0.184271
10.7183	3.42201	0.00112682			1.59339	0.672099	0.16604			9.125	3.18982	0.000451073			1.36788	0.451937	0.197845
10.7176	3.42192	8.02725e-05			1.59312	0.671853	0.250909			9.12308	3.18952	0.00198377			1.36782	0.451878	0.0617499
10.717	3.42183	1.3944e-05			1.59263	0.671415	0.0685884			9.12281	3.18948	0.000963268			1.36694	0.450952	0.177226
10.7059	3.42033	0.00299952			1.58949	0.668565	0.100389			9.10526	3.1867	0.000175201			1.36667	0.450661	0.287644
10.6978	3.41924	0.000197542			1.58789	0.667109	0.100674			9.1	3.18587	6.58023e-05			1.36646	0.450443	0.26979
10.6955	3.41893	0.00104699			1.58632	0.665686	0.0488243			9.09278	3.18472	0.00011471			1.36575	0.449694	0.195747
10.6891	3.41807	1.75116e-06			1.58603	0.665421	0.0128358			9.09278	3.18472	0.000459791			1.36514	0.449046	0.177885
10.6883	3.41796	0.000141984			1.58586	0.66527	0.0940794			9.08861	3.18406	0.00230765			1.36514	0.449044	0.32743
10.6875	3.41785	0.000795404			1.58416	0.663717	0.113356			9.07568	3.18201	0.00734036			1.36498	0.448879	0.253578
10.6829	3.41724	1.42931e-05			1.58185	0.661612	0.0951747			9.07377	3.1817	0.000325847			1.36376	0.447586	0.435677
10.6739	3.41602	0.000136962			1.58037	0.660266	0.116737			9.07296	3.18157	0.0254067			1.3629	0.446683	0.342869
10.6726	3.41584	0.00105758			1.5799	0.659834	0.0543336			9.06723	3.18066	3.22229e-05			1.36254	0.446296	0.261494
10.6562	3.41363	3.38942e-05			1.5793	0.659286	0.194108			9.06693	3.18061	0.00128986			1.36243	0.446186	0.291134
10.65	3.41278	6.86984e-05			1.57849	0.658544	0.00524856			9.06618	3.18049	0.00487568			1.36009	0.443706	0.160789
10.6452	3.41213	0.000643761			1.57847	0.658526	0.149166			9.06443	3.18022	0.000108308			1.35845	0.441957	0.203033
10.645	3.41211	2.32067e-06			1.57781	0.657923	0.047662			9.06433	3.1802	0.00034238			1.35805	0.441537	0.150008
10.622	3.40898	0.000808978			1.5778	0.657917	0.0842664			9.05674	3.17899	3.18756e-05			1.35676	0.440162	0.221801
10.6073	3.40699	2.04272e-05			1.57718	0.657348	0.0564357			9.05641	3.17894	0.000189636			1.3563	0.439677	0.262095
10.6036	3.40649	2.10133e-06			1.57667	0.656884	0.0512489			9.04624	3.17732	0.00103916			1.3559	0.439254	0.179172
10.6025	3.40633	9.13645e-05			1.57646	0.656686	0.00950208			9.04412	3.17698	0.000187405			1.35528	0.438596	0.104893
10.6024	3.40632	3.82902e-05			1.57611	0.656368	0.0660966			9.04274	3.17676	0.000108733			1.35521	0.438521	0.0234314
10.5862	3.40411	9.71787e-05			1.57557	0.655873	0.204349			9.04211	3.17666	0.00172962			1.35489	0.438174	0.257328
10.5805	3.40334	0.00247514			1.57471	0.655089	0.10868			9.04124	3.17652	0.00188408			1.35416	0.437394	0.234784
10.5661	3.40138	0.000998693			1.57287	0.653402	0.145585			9.03431	3.17542	0.0011657			1.35294	0.436099	0.306473
10.5638	3.40105	2.38065e-05			1.57005	0.650809	0.0273479			9.03077	3.17485	0.000630259			1.35287	0.436027	0.287305
10.5535	3.39964	0.000171936			1.56759	0.648549	0.124484			9.02899	3.17456	0.00076048			1.35202	0.435117	0.158252
10.5441	3.39837	9.91297e-05			1.56651	0.647557	0.172508			9.02809	3.17442	0.0007404			1.3513	0.434345	0.0459478
10.5377	3.39749	3.42553e-05			1.56574	0.646842	0.175863			9.02597	3.17408	6.8773e-05			1.35097	0.433992	0.0880025
10.5361	3.39727	5.64606e-05			1.56317	0.644477	0.0696778			9.02537	3.17399	0.000240249			1.35068	0.433688	0.120603
10.5333	3.39689	0.000178374			1.56291	0.644238	0.00774487			9.02	3.17313	0.000538052			1.34913	0.432031	0.255498
10.525	3.39575	0.0034287			1.56155	0.642978	0.00113471			9.02	3.17313	0.000112538			1.34884	0.431716	0.0713877
10.5176	3.39474	0.0001733			1.56014	0.641673	0.080483			9.01648	3.17256	4.55747e-05			1.34821	0.431041	0.129501
10.5157	3.39448	2.38451e-05			1.55861	0.640262	0.173635			9.01227	3.17189	9.98382e-05			1.3481	0.430929	0.284825
10.5138	3.39421	0.00109844			1.55764	0.639361	0.0299701			9.00946	3.17144	0.000685298			1.3481	0.430923	0.25136
10.5088	3.39352	0.000180254			1.55747	0.639206	0.125844			9.00629	3.17093	9.96422e-06			1.34747	0.430256	0.476224
10.5016	3.39254	0.000219782			1.55678	0.638562	0.0444658			9	3.16993	0.000499917			1.34715	0.429911	0.26812
10.5	3.39232	6.66537e-05			1.55615	0.637981	0.153277			9	3.16993	0.00173335			1.34591	0.428579	0.232415
10.4981	3.39205	0.000234262			1.55597	0.637811	0.120109			9	3.16993	0.00148571			1.34565	0.428306	0.217146
10.4964	3.39183	2.24747e-05			1.55578	0.637639	0.194424			9	3.16993	0.000632671			1.34505	0.427665	0.15395
10.4853	3.3903	0.000612381			1.55509	0.637	0.0464829			8.99476	3.16909	0.000362747			1.34465	0.427228	0.107152
10.4784	3.38935	0.000659164			1.55488	0.636805	0.349101			8.99147	3.16856	0.000156219			1.34301	0.425473	0.301517
10.4746	3.38882	0.000202115			1.55422	0.636188	0.0933652			8.98406	3.16737	0.000665982			1.34221	0.424611	0.16811
10.4648	3.38747	0.00102502			1.55417	0.636144	0.0619585			8.97778	3.16636	5.90343e-06			1.34168	0.424038	0.209786
10.4627	3.38718	0.00210911			1.55389	0.635882	0.037441			8.96947	3.16502	0.000399258			1.34159	0.423948	0.234783
10.4516	3.38565	0.00011215			1.55217	0.63429	0.0803233			8.96923	3.16498	2.06527e-05			1.34093	0.423229	0.326842
10.4511	3.38558	1.70643e-05			1.5519	0.634034	0.248518			8.96774	3.16474	0.000546321			1.33996	0.422194	0.333427
10.4492	3.38533	1.19679e-05			1.55159	0.633745	0.0445062			8.96667	3.16457	0.000173255			1.33976	0.421979	0.264876
10.448	3.38515	3.05046e-05			1.55137	0.633546	0.0247292			8.9661	3.16448	0.000829822			1.33955	0.421751	0.2654
10.4472	3.38505	4.26248e-05			1.55006	0.632323	0.188972			8.96063	3.1636	9.2475e-05			1.33923	0.421404	0.185493
10.4447	3.3847	0.0165837			1.54873	0.631082	0.0488139			8.96053	3.16358	0.000605568			1.33886	0.421008	0.185714
10.4427	3.38443	2.37268e-05			1.54679	0.629279	0.0983558			8.95946	3.16341	0.00031048			1.33875	0.42089	0.21418
10.4405	3.38412	2.4369e-05			1.54632	0.628842	0.121916			8.95726	3.16306	0.000432983			1.3386	0.420724	0.228786
10.4311	3.38282	0.00442385			1.54545	0.628031	0.0391817			8.95349	3.16245	4.96491e-05			1.33848	0.420595	0.227761
10.4118	3.38014	0.000402706			1.54427	0.626921	0.0439142			8.95146	3.16212	0.00169355			1.33838	0.420486	0.19637
10.4039	3.37906	0.000149548			1.54378	0.626471	0.101829			8.95084	3.16202	0.000354427			1.33821	0.420306	0.262791
10.3974	3.37814	0.000192479			1.54345	0.62616	0.0515596			8.94805	3.16157	0.000116717			1.33771	0.419771	0.189861
10.3971	3.3781	0.000167484			1.54264	0.625397	0.0854644			8.94309	3.16077	0.00012208			1.33603	0.417955	0.437991
10.3887	3.37695	0.000426446			1.54094	0.623813	0.0620463			8.94146	3.16051	0.000154223			1.33544	0.417318	0.0439245
10.3824	3.37606	3.93037e-05			1.54017	0.62309	0.128604			8.93814	3.15998	0.000102419			1.33411	0.41588	0.32598
10.3786	3.37555	2.37446e-05			1.53949	0.622452	0.12886			8.93168	3.15893	0.000184751			1.33401	0.415767	0.340074
10.375	3.37504	0.000499193			1.53887	0.621871	0.102007			8.92784	3.15831	0.00025161			1.33333	0.415037	0.226905
10.3692	3.37424	4.73734e-06			1.5375	0.620586	0.0914377			8.92166	3.15731	0.00157286			1.33303	0.41471	0.210233
10.3689	3.37418	0.000263811			1.53733	0.620428	0.024009			8.92035	3.1571	0.000149316			1.33224	0.413851	0.256877
10.3675	3.374	0.000455152			1.53698	0.620101	0.110525			8.91667	3.1565	0.000359007			1.33203	0.413622	0.143875
10.3671	3.37394	0.000336228			1.53564	0.618843	0.048892			8.91489	3.15622	0.000285226			1.33073	0.412223	0.127475
10.3649	3.37364	2.08641e-05			1.53527	0.618492	0.147768			8.9082	3.15513	0.000672272			1.33013	0.411565	0.24418
10.3605	3.37302	6.72132e-06			1.53262	0.616003	0.0419367			8.90688	3.15492	1.3689e-05			1.3301	0.411532	0.272985
10.3538	3.37209	0.000180307			1.53201	0.615425	0.190152			8.90526	3.15466	0.000204788			1.33002	0.411448	0.152278
10.3468	3.37111	1.2689e-05			1.53149	0.614932	0.250388			8.90123	3.15401	0.00165667			1.32999	0.411411	0.101699
10.3433	3.37062	0.000492542			1.53055	0.614047	0.0837686			8.90099	3.15397	0.00055008			1.32851	0.409812	0.303875
10.3381	3.3699	3.93308e-05			1.53004	0.613565	0.196861			8.8961	3.15317	8.92322e-05			1.32818	0.409447	0.23193
10.3267	3.36831	7.09328e-06			1.52927	0.612842	0.00712569			8.89256	3.1526	0.00320058			1.32714	0.408318	0.184952
10.3099	3.36596	7.87444e-05			1.52924	0.612815	0.104938			8.88525	3.15141	2.52223e-05			1.32603	0.407113	0.0627902
10.3059	3.3654	1.48772e-05			1.52906	0.61265	0.121516			8.87983	3.15053	0.00203137			1.32502	0.406015	0.383982
10.3054	3.36533	0.000287799			1.52834	0.611963	0.0571449			8.87903	3.1504	0.000429331			1.32475	0.405723	0.182988
10.3043	3.36518	0.000419638			1.52703	0.610726	0.159018			8.87035	3.14899	0.00355125			1.32432	0.405256	0.284023
10.303	3.365	0.000202116			1.52625	0.609993	0.0379142			8.86207	3.14764	0.000696685			1.32415	0.405069	0.0652438
10.3016	3.36479	4.48066e-06			1.52504	0.60885	0.108194			8.85965	3.14725	0.000120698			1.32394	0.404842	0.268566
10.3	3.36457	0.000221129			1.52453	0.608368	0.0941839			8.85075	3.1458	0.000486385			1.32323	0.404066	0.127593
10.2951	3.36388	6.9097e-05			1.52405	0.607911	0.0898573			8.84706	3.1452	0.000440135			1.32302	0.403839	0.236766
10.2849	3.36245	3.25062e-06			1.52354	0.607425	0.172272			8.84	3.14405	0.000331437			1.32079	0.401404	0.197145
10.2841	3.36234	0.000113206			1.52273	0.606658	0.164209			8.83898	3.14388	4.55833e-05			1.32062	0.40122	0.154703
10.284	3.36232	0.000803407			1.52256	0.606501	0.0962066			8.83818	3.14375	0.000960877			1.32039	0.400962	0.313124
10.2784	3.36154	6.73521e-05			1.52105	0.60507	0.0935487			8.83333	3.14296	0.000169235			1.32031	0.400879	0.293262
10.2778	3.36146	5.69025e-05			1.52038	0.604432	0.0505133			8.82883	3.14222	0.000210786			1.32008	0.400621	0.289474
10.2772	3.36138	0.000587811			1.51958	0.603675	0.0682538			8.81481	3.13993	0.00149927			1.31766	0.397984	0.33713
10.2765	3.36127	0.000567495			1.51899	0.60311	0.142429			8.80702	3.13865	6.29271e-05			1.31707	0.397335	0.228317
10.2746	3.36102	0.000235023			1.51761	0.601802	0.24989			8.7973	3.13706	0.00147359			1.31678	0.397013	0.215853
10.2697	3.36032	0.00100608			1.51592	0.600193	0.22504			8.78986	3.13584	0.000444214			1.31619	0.396363	0.195067
10.2663	3.35985	0.000830728			1.51232	0.596759	0.0996089			8.78882	3.13567	9.46314e-05			1.31615	0.396325	0.301311
10.2595	3.35889	0.000626479			1.51197	0.59643	0.092047			8.78652	3.13529	0.00226159			1.31507	0.395138	0.203589
10.2593	3.35885	0.000729921			1.50972	0.59428	0.161212			8.78571	3.13516	0.000587425			1.31386	0.393813	0.0902245
10.2439	3.35669	0.000125208			1.50919	0.593771	0.187382			8.76842	3.13232	0.000472906			1.31357	0.393494	0.276337
10.2376	3.35581	0.000134951			1.50883	0.593429	0.0916907			8.76768	3.13219	0.00202274			1.31312	0.392997	0.337905
10.2313	3.35492	8.5735e-06			1.50858	0.59319	0.192006			8.76596	3.13191	0.00133181			1.3131	0.392976	0.326349
10.2308	3.35484	4.1608e-07			1.50851	0.593125	0.214322			8.76301	3.13143	2.33515e-05			1.3129	0.392761	0.146367
10.2297	3.3547	0.000584594			1.50763	0.592286	0.0178674			8.7594	3.13083	9.58642e-05			1.31268	0.39252	0.240171
10.2278	3.35442	6.07878e-05			1.50738	0.592046	0.169816			8.75357	3.12987	0.000443076			1.31253	0.392349	0.112363
10.227	3.3543	0.00193586			1.50691	0.591591	0.281012			8.75214	3.12964	0.000640304			1.3125	0.392317	0.194204
10.219	3.35319	1.56869e-06			1.50679	0.59148	0.235724			8.75188	3.12959	0.00223108			1.31127	0.39097	0.354392
10.2174	3.35295	0.00217346			1.50527	0.590026	0.171536			8.75	3.12928	0.000301525			1.31109	0.390772	0.240002
10.213	3.35234	0.000668061			1.5039	0.588709	0.404075			8.73585	3.12695	0.000865542			1.31087	0.390519	0.117068
10.2119	3.35217	3.51473e-05			1.50333	0.588164	0.0164071			8.7331	3.12649	0.000315644			1.31034	0.389947	0.323847
10.209	3.35176	5.47325e-06			1.50324	0.588072	0.182137			8.73301	3.12648	3.64099e-05			1.30879	0.388234	0.39027
10.1901	3.3491	0.00111766			1.50235	0.587224	0.0155489			8.73077	3.12611	0.000351704			1.30758	0.386899	0.292699
10.1858	3.34849	1.32498e-05			1.50181	0.586707	0.15933			8.73057	3.12608	0.00174143			1.30654	0.385754	0.33812
10.1727	3.34663	9.16238e-06			1.50126	0.586176	0.109794			8.72857	3.12575	7.14995e-05			1.30597	0.385122	0.419976
10.1602	3.34485	0.000286169			1.49935	0.584336	0.0562556			8.72549	3.12524	2.35495e-05			1.30588	0.385025	0.42841
10.1531	3.34384	7.71182e-06			1.49854	0.58356	0.192062			8.72527	3.1252	0.000191051			1.30441	0.383397	0.200627
10.1529	3.34383	1.77614e-05			1.49798	0.583014	0.0586934			8.72263	3.12476	0.000763702			1.30179	0.380494	0.329284
10.1491	3.34328	0.000211696			1.49784	0.582879	0.255959			8.71831	3.12405	3.29457e-05			1.30074	0.379332	0.250941
10.1447	3.34266	0.000979951			1.49635	0.581444	0.152897			8.71698	3.12383	0.000258924			1.30024	0.37878	0.263651
10.1341	3.34115	0.000390017			1.49586	0.580977	0.0886234			8.71429	3.12338	0.000142096			1.29907	0.377474	0.20914
10.1341	3.34115	0.000346213			1.4942	0.579371	0.151648			8.71329	3.12322	0.000105412			1.29801	0.376305	0.102487
10.1336	3.34107	0.000180093			1.49236	0.577596	0.189178			8.70993	3.12266	0.000715066			1.29783	0.376097	0.308845
10.1313	3.34075	8.16822e-06			1.49233	0.57757	0.0564515			8.70968	3.12262	0.000208763			1.29602	0.37409	0.385961
10.1301	3.34058	5.10088e-06			1.49223	0.577468	0.120517			8.70769	3.12229	0.00183796			1.29599	0.374053	0.0608119
10.129	3.34042	0.000803328			1.49199	0.57724	0.174918			8.69957	3.12094	0.000136867			1.29594	0.373997	0.253414
10.1283	3.34033	3.15163e-05			1.49154	0.576798	0.0540086			8.69485	3.12016	7.93343e-06			1.29541	0.373412	0.30012
10.1176	3.3388	0.000241489			1.49148	0.576749	0.0409399			8.69014	3.11938	0.000209603			1.29524	0.373217	0.237951
10.1172	3.33874	1.42917e-05			1.49073	0.576022	0.0770825			8.68812	3.11904	0.000475245			1.29515	0.373114	0.271208
10.1123	3.33804	0.000225188			1.4903	0.575601	0.233751			8.68539	3.11859	0.000485424			1.29424	0.372109	0.256237
10.1075	3.33736	0.000181984			1.4902	0.575502	0.0632548			8.68023	3.11773	0.000296935			1.29381	0.371631	0.291751
10.1047	3.33695	1.13497e-05			1.48961	0.574931	0.159414			8.66906	3.11588	0.000740614			1.29347	0.371246	0.314743
10.1027	3.33667	9.94638e-06			1.48942	0.574749	0.347212			8.66078	3.1145	0.000253284			1.29246	0.370122	0.266794
10.1008	3.33639	0.00103209			1.48878	0.574133	0.11466			8.65897	3.1142	4.39361e-05			1.2916	0.369163	0.261305
10.0875	3.3345	0.000739991			1.48847	0.57383	0.0106707			8.64655	3.11212	5.3484e-05			1.29086	0.368331	0.305243
10.0777	3.3331	0.000238854			1.48832	0.573683	0.228662			8.64593	3.11202	0.000882684			1.29077	0.368228	0.157097
10.0775	3.33307	3.60524e-05			1.48675	0.572159	0.117165			8.64384	3.11167	8.3298e-05			1.29008	0.367456	0.175702
10.0738	3.33254	0.00081015			1.4867	0.572113	0.0484939			8.64368	3.11165	0.000282729			1.2899	0.36726	0.152861
10.0711	3.33214	1.9044e-05			1.48624	0.571671	0.21699			8.64179	3.11133	0.000765204			1.28976	0.367099	0.270061
10.0686	3.3318	8.02867e-05			1.48597	0.571404	0.16287			8.63947	3.11094	0.0180601			1.28639	0.363329	0.346901
10.0608	3.33067	0.000319339			1.48555	0.571001	0.0300518			8.63694	3.11052	4.22005e-05			1.28628	0.363207	0.240165
10.0561	3.33	1.16336e-05			1.48428	0.569766	0.0273387			8.62903	3.1092	0.000704364			1.2853	0.362108	0.435212
10.0551	3.32986	0.00114695			1.4839	0.569397	0.11891			8.61765	3.10729	0.000289465			1.28482	0.361566	0.328317
10.0537	3.32965	0.00321098			1.48106	0.566631	0.137401			8.61047	3.10609	3.03663e-06			1.28445	0.361149	0.164427
10.0522	3.32944	0.000146773			1.48073	0.566304	0.122356			8.58128	3.10119	0.000320732			1.28402	0.360665	0.28418
10.0476	3.32878	1.27065e-06			1.48057	0.566156	0.161838			8.57333	3.09986	0.000723975			1.28398	0.360618	0.435614
10.043	3.32812	1.05645e-06			1.48036	0.565952	0.127753			8.57143	3.09954	7.01606e-05			1.28314	0.359676	0.219107
10.0424	3.32803	0.000288743			1.47898	0.564606	0.132522			8.57	3.0993	9.34252e-05			1.28307	0.359595	0.230679
10.0263	3.32572	0.000175527			1.47677	0.56245	0.129642			8.56863	3.09906	0.00121345			1.28185	0.358231	0.259888
10.0194	3.32473	0.000269102			1.4767	0.562379	0.101076			8.56471	3.0984	0.00151475			1.28138	0.357698	0.53185
10.0132	3.32384	9.46645e-07			1.47653	0.562207	0.118466			8.54441	3.09498	6.86932e-05			1.27974	0.355846	0.170767
10.0056	3.32273	2.85558e-06			1.47632	0.562001	0.0336542			8.54268	3.09469	0.0022407			1.27957	0.355659	0.268418
10.0022	3.32224	0.000834657			1.47591	0.561604	0.231045			8.53846	3.09398	2.91987e-05			1.27907	0.355095	0.248403
10	3.32193	6.17463e-05			1.47587	0.561564	0.102974			8.53636	3.09362	3.09844e-05			1.27886	0.354859	0.214191
9.98925	3.32038	6.79321e-05			1.47515	0.560861	0.0957578			8.52841	3.09228	5.84177e-06			1.27834	0.354274	0.427553
9.97959	3.31898	1.69518e-05			1.47479	0.560509	0.0801045			8.52206	3.0912	0.0014895			1.27616	0.351812	0.350235
9.97596	3.31846	3.82368e-05			1.47458	0.5603	0.0707968			8.52101	3.09102	0.00122159			1.27518	0.350701	0.29732
9.97183	3.31786	1.63531e-05			1.47363	0.55937	0.23134			8.51923	3.09072	3.18721e-05			1.27496	0.350451	0.382864
9.97163	3.31783	0.00032305			1.47352	0.55927	0.207442			8.51095	3.08932	0.00202287			1.27422	0.349612	0.257133
9.96552	3.31694	0.00036872			1.47195	0.557728	0.336962			8.50676	3.08861	0.000433218			1.27376	0.349097	0.466809
9.96429	3.31677	6.94791e-05			1.47102	0.55682	0.173768			8.49505	3.08662	0.00134833			1.27369	0.349016	0.529213
9.95981	3.31612	0.000267893			1.4696	0.555427	0.0483835			8.4918	3.08607	0.00341271			1.27367	0.348991	0.336375
9.95413	3.3153	4.31294e-05			1.46927	0.555103	0.0626966			8.48951	3.08568	0.000621184			1.27354	0.348847	0.368699
9.94737	3.31431	0.00129114			1.46572	0.551613	0.101134			8.48864	3.08553	0.00019567			1.27306	0.348298	0.266989
9.94286	3.31366	0.000397869			1.46568	0.551567	0.192766			8.4881	3.08544	0.00021976			1.27251	0.347679	0.0494933
9.94	3.31325	0.000774175			1.46527	0.551167	0.0508326			8.48454	3.08484	6.17681e-05			1.27217	0.347297	0.387802
9.93651	3.31274	0.00103223			1.46503	0.550926	0.0859954			8.48276	3.08453	1.00035e-05			1.27032	0.345186	0.329039
9.9313	3.31198	0.000297613			1.46498	0.550876	0.196843			8.48218	3.08443	5.75381e-05			1.26962	0.344394	0.337825
9.92105	3.31049	0.000210419			1.46349	0.549415	0.154911			8.47881	3.08386	0.00217241			1.26863	0.34327	0.337536
9.91848	3.31012	0.000365585			1.46296	0.548893	0.0056506			8.47321	3.08291	0.000196221			1.26841	0.34302	0.281772
9.90909	3.30875	0.000202031			1.4625	0.548437	0.170861			8.47115	3.08256	0.00023761			1.26711	0.341536	0.341521
9.90909	3.30875	0.00149415			1.46205	0.547996	0.0694461			8.47059	3.08246	0.0001359			1.26659	0.34095	0.356695
9.90888	3.30872	0.00147435			1.4613	0.547249	0.145734			8.46774	3.08198	0.000314814			1.26627	0.340579	0.209939
9.89655	3.30693	0.000938907			1.46097	0.546926	0.129239			8.46489	3.08149	0.000553702			1.26502	0.339158	0.192666
9.88608	3.3054	4.84669e-05			1.45927	0.545244	0.189222			8.46067	3.08077	0.00191196			1.26496	0.339089	0.312359
9.88276	3.30491	0.000967482			1.45827	0.544253	0.194019			8.45534	3.07986	0.000224227			1.26404	0.33804	0.331433
9.88148	3.30473	0.000588696			1.45794	0.543929	0.262044			8.45223	3.07933	0.000163338			1.26277	0.336596	0.359282
9.87898	3.30436	0.000310252			1.45769	0.543682	0.0235403			8.45192	3.07928	0.00285267			1.26058	0.334088	0.243776
9.87574	3.30389	7.87341e-05			1.45527	0.541288	0.163552			8.44828	3.07866	0.000673257			1.26047	0.333963	0.23083
9.87395	3.30363	0.00130149			1.45455	0.540568	0.0795492			8.44348	3.07784	0.00185344			1.26025	0.333715	0.21549
9.86885	3.30288	4.72683e-05			1.45248	0.538515	0.0526636			8.43162	3.07581	0.00136894			1.2597	0.333076	0.28864
9.86842	3.30282	4.46781e-06			1.45204	0.538085	0.327696			8.42857	3.07529	0.000241633			1.25873	0.331965	0.43919
9.86385	3.30215	0.00252876			1.45073	0.536781	0.0539085			8.42553	3.07477	0.000192184			1.25795	0.331075	0.377406
9.85965	3.30154	0.000145447			1.44988	0.535937	0.208044			8.42345	3.07441	0.000138913			1.2578	0.330907	0.207086
9.85714	3.30117	0.000148811			1.44802	0.534084	0.115322			8.41924	3.07369	0.000127952			1.25771	0.330795	0.378432
9.85556	3.30094	0.000158877			1.44765	0.533716	0.0655804			8.41481	3.07293	0.000242213			1.25714	0.330149	0.457967
9.84884	3.29995	1.30495e-05			1.44568	0.531745	0.192065			8.4127	3.07257	0.000109923			1.25711	0.330108	0.321969
9.8	3.29278	0.000264152			1.44326	0.529328	0.152501			8.4	3.07039	0.000720863			1.25688	0.329848	0.39288
9.79781	3.29246	1.55085e-06			1.44304	0.529109	0.166211			8.39409	3.06937	0.000148287			1.2568	0.329752	0.283516
9.7931	3.29177	0.000347911			1.44253	0.5286	0.17403			8.38356	3.06756	0.00199196			1.25586	0.328671	0.213252
9.79268	3.2917	0.00279073			1.44199	0.528064	0.113612			8.37736	3.0665	0.000796889			1.25579	0.32859	0.422261
9.78431	3.29047	5.51051e-05			1.44146	0.527534	0.175973			8.37224	3.06561	0.00123391			1.25505	0.327745	0.258198
9.78333	3.29033	0.000507623			1.44139	0.527463	0.275647			8.36667	3.06465	0.000804947			1.25479	0.327445	0.444712
9.7767	3.28935	0.000224173			1.44087	0.526944	0.0833698			8.36111	3.06369	0.000677826			1.25434	0.326934	0.184555
9.77039	3.28842	0.000968803			1.44036	0.52643	0.158085			8.35714	3.06301	0.00221212			1.25332	0.32575	0.32901
9.76613	3.28779	0.00131118			1.4399	0.525969	0.217772			8.35294	3.06228	3.19561e-05			1.2519	0.324121	0.25702
9.76515	3.28764	0.000172231			1.43978	0.525847	0.167426			8.34524	3.06095	0.00161834			1.25186	0.32407	0.484547
9.7623	3.28722	1.1835e-05			1.43907	0.525137	0.160594			8.33937	3.05994	0.00036414			1.25181	0.324012	0.371892
9.76224	3.28721	0.00427739			1.43764	0.523704	0.237005			8.33906	3.05988	0.00109741			1.25121	0.323321	0.376617
9.76	3.28688	1.88638e-05			1.43763	0.523695	0.152312			8.33721	3.05956	0.000128167			1.25022	0.322178	0.452727
9.75676	3.2864	0.00174471			1.4343	0.520342	0.149127			8.32593	3.05761	0.00173783			1.25015	0.322099	0.195038
9.75439	3.28605	0.000457966			1.43428	0.520329	0.200209			8.31683	3.05603	0.000328807			1.25	0.321928	0.393131
9.7459	3.2848	0.000310171			1.43407	0.520111	0.181636			8.31579	3.05585	0.000239947			1.2498	0.321697	0.219944
9.74405	3.28452	0.000156742			1.434	0.520048	0.162309			8.30882	3.05464	0.000506507			1.24965	0.321523	0.287965
9.74249	3.28429	0.000829842			1.43337	0.519414	0.127138			8.30588	3.05413	0.000236535			1.24929	0.321112	0.276312
9.74093	3.28406	9.53148e-05			1.42984	0.515858	0.0669627			8.29861	3.05287	5.91563e-06			1.24846	0.320148	0.371548
9.74074	3.28403	0.000425491			1.42794	0.513933	0.0641193			8.29412	3.05209	0.000344248			1.24731	0.318822	0.418435
9.73206	3.28274	8.52301e-05			1.42689	0.512871	0.297378			8.28824	3.05106	0.000795894			1.24641	0.317783	0.360797
9.73016	3.28246	4.34603e-05			1.42623	0.512206	0.154518			8.28481	3.05047	0.000223129			1.24564	0.316887	0.213101
9.72355	3.28148	0.000281554			1.42615	0.512124	0.078648			8.28378	3.05029	0.000371365			1.24386	0.314822	0.304365
9.72185	3.28123	0.000392486			1.42533	0.511297	0.204801			8.27518	3.04879	0.000501476			1.24355	0.314463	0.406593
9.72083	3.28108	0.000806789			1.42504	0.511001	0.200153			8.27465	3.0487	0.00608929			1.24222	0.312926	0.448267
9.71875	3.28077	5.26559e-05			1.42418	0.510136	0.0446415			8.27273	3.04836	0.000321742			1.24034	0.310734	0.201752
9.71324	3.27995	0.000120805			1.4238	0.509749	0.278252			8.27273	3.04836	0.00364431			1.23913	0.309328	0.208385
9.7037	3.27854	0.000168087			1.42373	0.509674	0.150958			8.27136	3.04812	0.000230378			1.23865	0.308772	0.365559
9.68794	3.27619	0.000388921			1.42356	0.509502	0.220505			8.26829	3.04759	7.92864e-05			1.23852	0.308617	0.352962
9.68404	3.27561	5.52099e-05			1.42331	0.509253	0.0765331			8.26383	3.04681	0.000916971			1.23649	0.306246	0.42728
9.67647	3.27448	0.0011613			1.42233	0.508256	0.0942157			8.26316	3.04669	0.000564709			1.23542	0.304998	0.429663
9.67308	3.27397	0.011918			1.42014	0.506034	0.204709			8.26154	3.04641	0.000498273			1.23469	0.304153	0.301117
9.66808	3.27323	0.000665372			1.42004	0.505927	0.194589			8.26016	3.04617	0.000154449			1.23443	0.303848	0.243221
9.66667	3.27302	0.00104055			1.41856	0.504428	0.225405			8.25424	3.04513	0.00154329			1.23442	0.30383	0.446034
9.66406	3.27263	0.000254612			1.41794	0.503801	0.0701674			8.24648	3.04378	0.000111171			1.23402	0.303371	0.267094
9.65992	3.27201	0.000104324			1.41786	0.503714	0.110019			8.24194	3.04298	0.00159228			1.23337	0.302603	0.380764
9.65909	3.27189	0.000181352			1.41768	0.50353	0.035312			8.23418	3.04162	0.000276196			1.23136	0.300253	0.488077
9.65836	3.27178	0.000239426			1.41761	0.503458	0.118475			8.23288	3.0414	0.000154526			1.23114	0.299996	0.464026
9.64486	3.26976	3.76046e-05			1.41729	0.503133	0.233782			8.22156	3.03941	0.000437793			1.23111	0.299961	0.435827
9.63725	3.26862	2.70722e-05			1.41701	0.502852	0.0458314			8.20472	3.03645	0.000407073			1.23009	0.298767	0.468052
9.63478	3.26825	0.00270406			1.4148	0.500596	0.256676			8.19802	3.03528	6.95793e-05			1.22981	0.29843	0.549097
9.62654	3.26702	3.27786e-05			1.41478	0.500582	0.036117			8.19753	3.03519	0.00279178			1.22965	0.298249	0.205969
9.62651	3.26701	0.00262295			1.41455	0.500345	0.242776			8.18841	3.03358	0.000473639			1.22958	0.298168	0.435737
9.62021	3.26607	3.01436e-05			1.41414	0.499926	0.112128			8.18812	3.03353	0.000333082			1.22937	0.297914	0.422871
9.61798	3.26573	0.000372828			1.41187	0.497606	0.183717			8.18785	3.03348	0.000833652			1.22896	0.297437	0.460694
9.60795	3.26423	0.000477196			1.41104	0.496762	0.150887			8.18321	3.03267	4.20371e-05			1.2271	0.295258	0.414959
9.6	3.26303	0.000138385			1.40762	0.493257	0.136803			8.18182	3.03242	0.0013656			1.22403	0.291642	0.405706
9.59829	3.26278	0.000142104			1.40707	0.492689	0.185662			8.175	3.03122	0.000550889			1.22374	0.291298	0.479748
9.59444	3.2622	5.04447e-06			1.40685	0.492467	0.150328			8.17391	3.03103	0.000620459			1.22318	0.290632	0.548701
9.57937	3.25993	2.75435e-05			1.40654	0.49215	0.181044			8.16327	3.02915	1.35385e-05			1.22288	0.290288	0.295285
9.57143	3.25873	1.63708e-06			1.40599	0.491584	0.165798			8.1619	3.02891	0.000148142			1.22196	0.289197	0.389404
9.56977	3.25848	6.12222e-05			1.40351	0.489038	0.0709778			8.16096	3.02874	0.000318932			1.22035	0.287294	0.486736
9.56757	3.25815	2.72062e-07			1.40345	0.48898	0.214324			8.16	3.02857	7.32024e-05			1.21902	0.285716	0.390346
9.56522	3.2578	0.0023752			1.40323	0.488747	0.127137			8.15768	3.02816	0.0012558			1.21895	0.285636	0.215664
9.5493	3.25539	0.000264959			1.40244	0.487938	0.194377			8.15625	3.02791	1.43013e-05			1.21773	0.284196	0.560682
9.54464	3.25469	5.5921e-06			1.40104	0.4865	0.212099			8.14884	3.02659	0.000179239			1.21681	0.283104	0.461212
9.51913	3.25083	0.00012745			1.39954	0.484951	0.187671			8.14634	3.02615	2.72526e-05			1.2166	0.282852	0.454292
9.51087	3.24958	0.00019472			1.39952	0.48493	0.223087			8.13986	3.025	0.00222062			1.21648	0.28271	0.0420726
9.5042	3.24857	5.09194e-05			1.39831	0.483679	0.0298697			8.13423	3.02401	0.000144225			1.21429	0.280108	0.470896
9.5	3.24793	0.000559735			1.39766	0.483009	0.212907			8.13115	3.02346	0.00168515			1.21252	0.278006	0.278735
9.49133	3.24661	1.18703e-05			1.39723	0.482573	0.0681858			8.12925	3.02312	0.00455251			1.21225	0.277686	0.4789
9.4901	3.24642	2.80418e-05			1.39639	0.4817	0.0713568			8.12913	3.0231	1.78088e-05			1.20815	0.272801	0.454939
9.48	3.24489	3.38078e-05			1.39539	0.480668	0.0955007			8.12857	3.023	0.000138728			1.20767	0.272229	0.340733
9.47716	3.24445	2.52952e-06			1.39431	0.47955	0.190233			8.12414	3.02221	0.000146029			1.2076	0.272145	0.30239
9.47701	3.24443	0.000131415			1.39411	0.47934	0.103114			8.12174	3.02179	0.000974451			1.20702	0.271447	0.303446
9.47541	3.24419	8.67682e-05			1.3935	0.478715	0.15627			8.11628	3.02082	2.25006e-05			1.2067	0.271072	0.303605
9.4751	3.24414	0.000572008			1.39339	0.478603	0.231039			8.11111	3.0199	0.000585471			1.20635	0.270648	0.444207
9.47059	3.24345	0.00202924			1.39333	0.47854	0.226481			8.11111	3.0199	2.34778e-06			1.20521	0.269281	0.563208
9.46721	3.24294	0.00122636			1.39043	0.475529	0.0637156			8.0989	3.01773	0.000431023			1.20435	0.268252	0.356176
9.45783	3.24151	0.00111151			1.38918	0.474231	0.137965			8.08759	3.01571	0.00116103			1.20403	0.267872	0.524596
9.45714	3.2414	2.85396e-05			1.38859	0.473623	0.193106			8.08721	3.01564	0.00141459			1.20399	0.267825	0.40621
9.43972	3.23874	1.86847e-05			1.38828	0.473296	0.22664			8.08197	3.01471	0.000642115			1.20393	0.267751	0.187501
9.43478	3.23799	2.97326e-05			1.388	0.47301	0.239467			8.07895	3.01417	2.80324e-06			1.20157	0.264918	0.54423
9.42593	3.23663	2.05679e-05			1.38712	0.472089	0.00816721			8.07143	3.01282	0.000196735			1.20088	0.264096	0.505421
9.41176	3.23447	3.17923e-06			1.3871	0.472068	0.27711			8.07104	3.01275	0.000265496			1.20054	0.263681	0.448645
9.40833	3.23394	1.63525e-06			1.38673	0.47169	0.28469			8.06316	3.01134	0.00307336			1.20043	0.263554	0.446362
9.4058	3.23355	4.30744e-05			1.385	0.469891	0.283704			8.05797	3.01042	0.00216978			1.20012	0.263173	0.201531
9.40187	3.23295	0.000634921			1.38452	0.46939	0.154068			8.05344	3.0096	0.000614774			1.2	0.263034	0.350232
9.3937	3.23169	0.00219403			1.38449	0.469358	0.0344569			8.05195	3.00934	3.60363e-05			1.19904	0.261883	0.451139
9.39338	3.23164	7.67996e-06			1.38392	0.468759	0.310944			8.03745	3.00674	0.0010199			1.19835	0.261046	0.44131
9.37968	3.22954	0.000543785			1.38269	0.467473	0.156094			8.0315	3.00567	0.00348721			1.1982	0.260867	0.522536
9.37624	3.22901	0.00184913			1.38235	0.467126	0.272271			8.02439	3.00439	5.29328e-05			1.19711	0.259555	0.482846
9.36546	3.22735	0.00100325			1.38227	0.467041	0.133677			8.02128	3.00383	0.00200121			1.19654	0.258866	0.580819
9.36181	3.22679	6.03679e-05			1.38152	0.466258	0.119854			8.01953	3.00352	0.00028145			1.19528	0.257343	0.279067
9.35484	3.22571	2.61642e-05			1.37944	0.464078	0.150487			8.0101	3.00182	0.000713802			1.19488	0.256865	0.398119
9.35185	3.22525	0.000204993			1.37769	0.462248	0.195431			8.00855	3.00154	0.000165064			1.19487	0.256849	0.488024
9.34091	3.22356	4.17283e-05			1.37599	0.460465	0.116417			7.99398	2.99891	0.000641169			1.19413	0.255963	0.549059
9.33851	3.22319	0.000821889			1.375	0.459432	0.0577129			7.98467	2.99723	0.000766227			1.19282	0.254372	0.495775
9.33333	3.22239	9.21625e-06			1.37498	0.459408	0.0559907			7.98361	2.99704	0.000401633			1.1928	0.25435	0.486266
9.32673	3.22137	0.000686881			1.37451	0.458919	0.188253			7.97436	2.99537	0.000220134			1.19147	0.252739	0.419829
9.32484	3.22108	8.10958e-05			1.37423	0.458627	0.222581			7.96124	2.99299	5.20043e-05			1.19127	0.252504	0.315338
9.3125	3.21917	4.91173e-06			1.37394	0.458319	0.134666			7.95556	2.99196	0.000517737			1.19088	0.252024	0.301298
9.31034	3.21883	0.00154853			1.37382	0.45819	0.261366			7.95556	2.99196	0.000241558			1.18816	0.24873	0.393648
9.30952	3.21871	0.000401447			1.37302	0.457348	0.214376			7.94737	2.99048	0.000796623			1.18739	0.247789	0.314397
9.29545	3.21653	9.54184e-05			1.37159	0.455852	0.0385481			7.94203	2.98951	0.00149953			1.18724	0.24761	0.519395
9.28926	3.21556	4.42053e-05			1.3715	0.45575	0.25158			7.9403	2.98919	0.00549453			1.18681	0.247085	0.427509
9.28571	3.21501	0.00283094			1.37104	0.455266	0.16381			7.93056	2.98742	0.000346984			1.18343	0.24297	0.484803
9.2674	3.21216	0.000333571			1.371	0.455231	0.203793			7.92893	2.98713	0.000166917			1.18301	0.242465	0.327703
9.26289	3.21146	4.41316e-06			1.37075	0.454967	0.21708			7.92486	2.98638	0.000423552			1.18272	0.242114	0.55234
9.26012	3.21103	0.000397549			1.36805	0.452118	0.2296			7.91509	2.98461	0.000105741			1.17787	0.23618	0.287121
9.23837	3.20764	0.00131633			1.36506	0.448963	0.408132			7.91257	2.98415	7.86646e-05			1.17766	0.235918	0.350163
9.22449	3.20547	2.14732e-05			1.36364	0.447459	0.294351			7.9	2.98185	0.00031398			1.17763	0.235888	0.499216
9.22152	3.205	8.79099e-05			1.36333	0.44714	0.224409			7.9	2.98185	0.000318339			1.17606	0.233957	0.496051
9.20339	3.20217	9.74919e-05			1.36316	0.446953	0.121782			7.89412	2.98078	4.02519e-05			1.17554	0.233325	0.565993
9.19	3.20006	1.51245e-05			1.36177	0.445481	0.112033			7.89344	2.98065	0.000514714			1.17407	0.231515	0.483138
9.18519	3.19931	0.000120995			1.36111	0.444785	0.281913			7.8871	2.97949	0.000180744			1.17391	0.231326	0.314213
9.16585	3.19627	0.00191773			1.3604	0.44403	0.191449			7.88554	2.97921	0.00212499			1.17202	0.228995	0.53731
9.15328	3.19429	0.000637058			1.35981	0.4434	0.189821			7.88066	2.97832	0.000252338			1.17192	0.228879	0.4694
9.14815	3.19348	2.21271e-05			1.3595	0.443081	0.215731			7.875	2.97728	0.00175227			1.17077	0.227455	0.452765
9.14545	3.19305	0.000515297			1.35787	0.441346	0.089274			7.875	2.97728	0.000166998			1.16899	0.225265	0.531679
9.14444	3.1929	0.000570777			1.35735	0.440791	0.369296			7.87179	2.97669	0.000697727			1.16846	0.224607	0.456069
9.1352	3.19144	3.89846e-05			1.3566	0.439996	0.163285			7.86992	2.97635	9.90558e-06			1.16267	0.217447	0.454683
9.13366	3.19119	5.36324e-05			1.3563	0.439675	0.1261			7.86792	2.97598	0.000844737			1.16252	0.217258	0.577296
9.13245	3.191	2.11205e-06			1.35346	0.436656	0.295312			7.86538	2.97552	0.00244444			1.16129	0.215729	0.609836
9.13194	3.19092	0.000427227			1.35245	0.43557	0.171584			7.86076	2.97467	0.000690046			1.15919	0.213118	0.465017
9.13084	3.19075	0.00203777			1.35124	0.434286	0.122868			7.85938	2.97441	0.000199582			1.15869	0.212499	0.464348
9.12963	3.19056	0.00120083			1.35115	0.434183	0.148006			7.85561	2.97372	0.000169941			1.15808	0.211737	0.486109
9.11111	3.18763	3.32539e-05			1.34946	0.432385	0.0966598			7.85204	2.97307	0.00158574			1.15789	0.211504	0.607351
[truncated: 659 more rows]

[truncated: 10 more sheets: Supplementary Figure 4, Supplementary Figure 5, Supplementary Figure 8, Supplementary Figure 9, Supplementary Figure 10, Supplementary Figure 11, Supplementary Figure 12, Supplementary Figure 13, Supplementary Figure 14, Supplementary Figure 15]
